# Supplementary material for: Brain areas involved with obsessive-compulsive disorder present different DNA methylation modulation
Source: BMC Genom Data. 2021 Oct 30;22:45. doi: 10.1186/s12863-021-00993-0 (PMC8557022; doi:10.1186/s12863-021-00993-0)
Supplement: Supplementary file 2 — Additional file 2: Table S1. Differentially methylated sites (DMSs) between OCD cases and controls. Table S2. Functional modules identified by FEM (Functional Epigenetic Modules) analysis. Table S3. Differentially methylated regions (DMRs) and related cgs. Table S4. Differential expression analysis between OCD cases and controls. Table S5. Nodes (genes) from STRING final networks classified according to network centrality measures. Table S6: Enrichment results from STRING for the final networks using differentially expressed genes (DEG), genes located on differentially methylated regions. Table S7. Transcription factors (TF) annotated from differentially methylated regions (DMRs) matched on differentially expressed genes (DEGs). [file 12863_2021_993_MOESM2_ESM.zip › Table S1.xlsx]

## Sheet: Table S1
S1 Table: Differentially methylated sites (DMSs) between OCD cases and controls.
Brain area	ProbeID	p-value	adjP value	β Controls	β OCD Cases	Δβ ᵃ	Probe position	Genes	Genomic feature
							(hg19)	(Illumina annotation)
Cortical	cg04920214	1.66869e-06	0.456783	0.768431	0.831101	0.0626701	chr16: 87102163	IGRᵇ	IGR - opensea
ACC	cg22126965	2.36478e-06	0.456783	0.710303	0.629015	-0.0812877	chr7: 1015501	COX19	TSS1500 - shore
(Anterior cingulate gyrus)	cg27532938	7.31899e-06	0.456783	0.910454	0.873415	-0.0370392	chr4: 1512248	IGR	IGR - shore
	cg10969006	9.59235e-06	0.456783	0.578951	0.633911	0.0549599	chr4: 88720620	IBSP	TSS200 - opensea
	cg22082046	1.04103e-05	0.456783	0.143264	0.103914	-0.0393504	chr9: 19934447	IGR	IGR - island
	cg19998012	1.15124e-05	0.456783	0.737298	0.797301	0.0600029	chr10: 118923959	IGR	IGR - shore
	cg23272305	1.20219e-05	0.456783	0.0473321	0.0375979	-0.00973418	chr19: 16582048	EPS15L1	Body - shore
	cg06628027	1.24259e-05	0.456783	0.78819	0.721781	-0.0664089	chr17: 35043264	IGR	IGR - opensea
	cg00403616	1.39673e-05	0.456783	0.770832	0.86583	0.0949985	chr8: 591688	IGR	IGR - opensea
	cg12590521	1.47192e-05	0.456783	0.371281	0.30645	-0.0648314	chr12: 121678474	CAMKK2	3'UTR - opensea
	cg00111335	1.95045e-05	0.456783	0.811223	0.872373	0.0611492	chr8: 593194	IGR	IGR - opensea
	cg11056406	1.96638e-05	0.456783	0.782106	0.820388	0.0382812	chr8: 144903651	PUF60	Body - opensea
	cg11395388	2.0118e-05	0.456783	0.694935	0.762515	0.0675804	chr1: 4992572	IGR	IGR - opensea
	cg04588165	2.07324e-05	0.456783	0.0650547	0.0506774	-0.0143774	chr17: 35300874	IGR	IGR - island
	cg25953239	2.10785e-05	0.456783	0.114307	0.0727139	-0.0415926	chr2: 176982342	HOXD10	Body - island
	cg14266217	2.47177e-05	0.456783	0.674201	0.736673	0.0624718	chr7: 38226703	STARD3NL	5'UTR - opensea
	cg08722395	2.69061e-05	0.456783	0.835937	0.788214	-0.047723	chr2: 144692640	IGR	IGR - shelf
	cg10336600	2.80355e-05	0.456783	0.0663873	0.0525737	-0.0138136	chr7: 150756561	SLC4A2	TSS200 - island
	cg16009558	3.02686e-05	0.456783	0.0346435	0.0224515	-0.012192	chr6: 101846707	GRIK2	TSS200 - shore
	cg20346229	3.0462e-05	0.456783	0.870865	0.815592	-0.0552731	chr2: 105689122	MRPS9	Body - opensea
	cg21145284	3.07788e-05	0.456783	0.856478	0.887048	0.0305696	chr1: 2279451	MORN1	Body - shelf
	cg24828620	3.32506e-05	0.456783	0.372232	0.304117	-0.068115	chr7: 50132903	ZPBP	TSS200 - island
	cg07436424	3.56529e-05	0.456783	0.783216	0.721726	-0.06149	chr3: 196665784	NCBP2	Body - shelf
	cg25195897	3.57197e-05	0.456783	0.863178	0.820751	-0.042427	chr7: 18447715	IGR	IGR - opensea
	cg18308285	3.6747e-05	0.456783	0.147687	0.108244	-0.039443	chr17: 7942551	ALOX15B	1stExon - opensea
	cg23590273	3.68899e-05	0.456783	0.688415	0.607024	-0.0813917	chr21: 44105265	PDE9A	Body - island
	cg27332337	3.72746e-05	0.456783	0.312331	0.260128	-0.0522032	chr1: 115397616	SYCP1	1stExon - island
	cg05257260	3.82156e-05	0.456783	0.888411	0.858453	-0.0299585	chr4: 114561619	CAMK2D	Body - opensea
	cg19383075	3.89966e-05	0.456783	0.785311	0.729317	-0.0559937	chr1: 220866716	C1orf115	Body - shelf
	cg08819431	3.99768e-05	0.456783	0.654198	0.713186	0.0589873	chr5: 139067293	IGR	IGR - opensea
	cg04213522	4.042e-05	0.456783	0.872674	0.831946	-0.0407282	chr14: 65020060	C14orf50	Body - shelf
	cg19851909	4.39011e-05	0.456783	0.0646407	0.0465866	-0.0180541	chr11: 94134827	GPR83	TSS1500 - island
	cg11962971	4.56595e-05	0.456783	0.877882	0.837452	-0.0404302	chr15: 71616585	THSD4	Body - opensea
	cg23624808	4.57957e-05	0.456783	0.160201	0.108554	-0.0516478	chr18: 32847789	ZNF397OS	5'UTR - island
	cg00519208	5.00989e-05	0.456783	0.813888	0.77139	-0.0424982	chr1: 93258319	EVI5	TSS1500 - opensea
	cg09759699	5.01481e-05	0.456783	0.731424	0.780002	0.0485787	chr11: 23334250	IGR	IGR - opensea
	cg18414987	5.10608e-05	0.456783	0.924764	0.905301	-0.0194631	chr2: 26788690	C2orf70	Body - shelf
	cg00464757	5.11359e-05	0.456783	0.818291	0.866536	0.0482453	chr4: 3288648	IGR	IGR - opensea
	cg12637911	5.13952e-05	0.456783	0.859908	0.820735	-0.0391728	chr8: 121628381	SNTB1	Body - opensea
	cg09287864	5.2983e-05	0.456783	0.710958	0.64956	-0.0613981	chr7: 17274056	IGR	IGR - opensea
	cg18520505	5.58219e-05	0.456783	0.89004	0.911647	0.0216075	chr19: 8000449	TIMM44	Body - shore
	cg06341721	5.7031e-05	0.456783	0.144976	0.107846	-0.0371302	chr19: 1406759	DAZAP1	TSS1500 - shore
	cg16095155	5.82004e-05	0.456783	0.818231	0.856885	0.0386548	chr6: 31127863	TCF19	Body - shore
	cg13944105	5.85498e-05	0.456783	0.675883	0.745902	0.0700194	chr15: 48574462	SLC12A1	Body - opensea
	cg05765804	6.11165e-05	0.456783	0.860725	0.893554	0.0328294	chr16: 88379433	IGR	IGR - opensea
	cg19262818	6.17964e-05	0.456783	0.846475	0.81219	-0.0342848	chr2: 28931852	IGR	IGR - opensea
	cg27508620	6.3685e-05	0.456783	0.477722	0.537618	0.0598961	chr7: 21209725	IGR	IGR - opensea
	cg07515667	6.38894e-05	0.456783	0.154658	0.119395	-0.035263	chr16: 751056	FBXL16	5'UTR - island
	cg07270872	6.45654e-05	0.456783	0.671626	0.747229	0.0756024	chr10: 3678924	IGR	IGR - opensea
	cg12856782	6.71058e-05	0.456783	0.799414	0.693709	-0.105705	chr20: 640192	IGR	IGR - shelf
	cg00966959	6.86979e-05	0.456783	0.0460238	0.0696257	0.0236019	chr17: 36002951	DDX52	5'UTR - shore
	cg10052164	7.02365e-05	0.456783	0.878514	0.903473	0.0249591	chr11: 1750939	HCCA2	Body - opensea
	cg05806233	7.21515e-05	0.456783	0.0301862	0.037408	0.00722177	chr7: 79763748	GNAI1	TSS1500 - shore
	cg03100209	7.55155e-05	0.456783	0.691465	0.628976	-0.0624895	chr19: 49921142	CCDC155	3'UTR - opensea
	cg19123916	7.74065e-05	0.456783	0.893929	0.86956	-0.0243689	chr4: 48484788	SLC10A4	TSS1500 - shore
	cg19141489	7.96993e-05	0.456783	0.130712	0.104171	-0.0265418	chr6: 29796068	HLA-G	Body - island
	cg22161115	8.28386e-05	0.456783	0.7115	0.614723	-0.0967765	chr4: 69536319	UGT2B15	1stExon - opensea
	cg07143470	8.38744e-05	0.456783	0.0935635	0.125874	0.0323108	chr6: 56111812	COL21A1	5'UTR - shore
	cg13675278	8.39633e-05	0.456783	0.534525	0.607618	0.073093	chr9: 73189590	TRPM3	Body - opensea
	cg13472470	8.52889e-05	0.456783	0.895538	0.864415	-0.0311226	chr6: 2761289	IGR	IGR - shelf
	cg22907739	8.55346e-05	0.456783	0.0689076	0.053455	-0.0154526	chr3: 186334993	AHSG	Body - opensea
	cg13939978	8.74079e-05	0.456783	0.151176	0.117961	-0.033215	chr4: 57522881	HOPX	5'UTR - shore
	cg06373574	9.14906e-05	0.456783	0.053388	0.0693014	0.0159134	chr6: 26569596	IGR	IGR - opensea
	cg03911034	9.41933e-05	0.456783	0.885294	0.840621	-0.0446729	chr3: 188662679	IGR	IGR - shelf
	cg13452260	9.77485e-05	0.456783	0.08559	0.0603696	-0.0252204	chr17: 44919192	IGR	IGR - opensea
	cg15188268	9.83547e-05	0.456783	0.736746	0.669724	-0.0670223	chr5: 128795183	ADAMTS19	TSS1500 - shore
	cg01664241	9.9292e-05	0.456783	0.140372	0.108689	-0.031683	chr4: 73435425	ADAMTS3	TSS1500 - shore
	cg19697239	9.96301e-05	0.456783	0.2656	0.20796	-0.0576401	chr12: 752646	NINJ2	Body - island
	cg22475353	0.000100567	0.456783	0.254289	0.189745	-0.0645443	chr19: 54041163	ZNF331	TSS200 - island
	cg11190658	0.000101772	0.456783	0.808833	0.765909	-0.0429236	chr1: 32711840	FAM167B	TSS1500 - shelf
	cg00973737	0.000102329	0.456783	0.834812	0.779552	-0.0552599	chr4: 100128186	ADH6	Body - opensea
	cg05523017	0.000103684	0.456783	0.783499	0.72611	-0.0573885	chr3: 54158728	CACNA2D3	Body - shore
	cg10879958	0.000103807	0.456783	0.818367	0.759889	-0.0584786	chr5: 68708084	RAD17	Body - shelf
	cg00103045	0.000104969	0.456783	0.940666	0.927419	-0.0132473	chr5: 112196507	SRP19	TSS1500 - shore
	cg00572243	0.000105132	0.456783	0.650335	0.581965	-0.0683702	chr8: 28458806	IGR	IGR - opensea
	cg03764027	0.000105781	0.456783	0.857253	0.81719	-0.040063	chr15: 62530766	IGR	IGR - opensea
	cg13109106	0.000107308	0.456783	0.787613	0.727392	-0.0602204	chr1: 89333529	GTF2B	Body - opensea
	cg09758462	0.000107909	0.456783	0.864194	0.827462	-0.0367316	chr7: 131792819	IGR	IGR - opensea
	cg15570656	0.000108872	0.456783	0.779396	0.891736	0.112341	chr6: 29648628	IGR	IGR - opensea
	cg19879189	0.000109664	0.456783	0.88775	0.843426	-0.044324	chr6: 32019178	TNXB	Body - opensea
	cg22600043	0.000111178	0.456783	0.053623	0.0400204	-0.0136027	chr8: 109095991	RSPO2	TSS200 - shore
	cg09867598	0.000112182	0.456783	0.206402	0.151628	-0.0547744	chr5: 122429517	PRDM6	Body - shore
	cg04755604	0.00011272	0.456783	0.379282	0.30737	-0.0719125	chr11: 13011184	IGR	IGR - opensea
	cg13170051	0.000113404	0.456783	0.143613	0.102643	-0.0409699	chr1: 41982392	HIVEP3	Body - shore
	cg25427880	0.000113801	0.456783	0.282376	0.235365	-0.0470107	chr10: 102322128	IGR	IGR - island
	cg26087625	0.000114025	0.456783	0.698972	0.754588	0.055616	chr10: 77139116	IGR	IGR - opensea
	cg08998375	0.000119487	0.456783	0.837687	0.867812	0.0301251	chr16: 2024279	TBL3	Body - shore
	cg14764476	0.000120125	0.456783	0.785433	0.740804	-0.044629	chr5: 143138515	IGR	IGR - opensea
	cg19987665	0.000120393	0.456783	0.0877792	0.0700931	-0.0176862	chr2: 223159250	PAX3	Body - shore
	cg24322798	0.000121312	0.456783	0.851408	0.804495	-0.046913	chr12: 106648541	IGR	IGR - opensea
	cg01217350	0.000123076	0.456783	0.668607	0.716238	0.0476305	chr4: 152475308	FAM160A1	5'UTR - opensea
	cg19825371	0.000124273	0.456783	0.820274	0.742211	-0.0780632	chr17: 79454562	IGR	IGR - shore
	cg21772953	0.000126145	0.456783	0.764421	0.826993	0.0625717	chr3: 23770435	IGR	IGR - opensea
	cg02523585	0.000130051	0.456783	0.779217	0.709263	-0.0699536	chr2: 192229245	MYO1B	Body - opensea
	cg26444528	0.000130886	0.456783	0.0655287	0.0471614	-0.0183673	chr13: 58207859	PCDH17	1stExon - island
	cg11138929	0.000133375	0.456783	0.204947	0.16132	-0.0436278	chr3: 113251189	SIDT1	TSS200 - shore
	cg22234962	0.000133931	0.456783	0.117369	0.0665725	-0.050796	chr1: 155291297	RUSC1	5'UTR - shore
	cg25699073	0.00013463	0.456783	0.882615	0.920069	0.0374539	chr6: 29648381	IGR	IGR - opensea
	cg05057720	0.000137276	0.456783	0.0417893	0.0281049	-0.0136844	chr14: 38724675	CLEC14A	1stExon - island
	cg24534872	0.000139641	0.456783	0.229203	0.187761	-0.0414419	chr17: 73110680	ARMC7	Body - opensea
	cg01813280	0.000141465	0.456783	0.881907	0.839376	-0.0425312	chr6: 168590844	IGR	IGR - island
	cg23632906	0.000142993	0.456783	0.780789	0.729003	-0.0517854	chr1: 180908561	KIAA1614	Body - shelf
	cg19623717	0.000145379	0.456783	0.10538	0.0714425	-0.0339372	chr20: 5296442	PROKR2	TSS1500 - island
	cg13920278	0.000148335	0.456783	0.796667	0.745535	-0.051132	chr9: 93852285	IGR	IGR - opensea
	cg19319037	0.000149843	0.456783	0.854528	0.7952	-0.0593277	chr1: 117604726	TTF2	Body - shore
	cg15345477	0.000150837	0.456783	0.806795	0.851758	0.0449628	chr10: 130279644	IGR	IGR - opensea
	cg07050616	0.000153661	0.456783	0.0942879	0.0719472	-0.0223406	chr10: 102996197	FLJ41350	Body - island
	cg21858680	0.00015444	0.456783	0.765749	0.707062	-0.0586866	chr4: 85020829	IGR	IGR - opensea
	cg07709370	0.000155671	0.456783	0.0901822	0.141618	0.0514355	chr16: 14017903	ERCC4	Body - shelf
	cg01613454	0.000157132	0.456783	0.908318	0.885625	-0.0226928	chr2: 70366299	IGR	IGR - shelf
	cg11513700	0.000159133	0.456783	0.153211	0.124006	-0.0292051	chr7: 27245296	IGR	IGR - island
	cg09247692	0.000159791	0.456783	0.827279	0.870363	0.0430842	chr22: 38506781	BAIAP2L2	TSS200 - opensea
	cg13736497	0.000162255	0.456783	0.0718525	0.100471	0.0286183	chr9: 14323193	IGR	IGR - shore
	cg27244723	0.00016292	0.456783	0.0268689	0.0334533	0.00658445	chr13: 21476350	XPO4	Body - shore
	cg08604785	0.000163823	0.456783	0.723517	0.80279	0.0792727	chr4: 899970	GAK	Body - island
	cg02683197	0.00016876	0.456783	0.188586	0.142098	-0.0464883	chr6: 28174875	IGR	IGR - shore
	cg10738025	0.000169993	0.456783	0.6497	0.704924	0.0552243	chr19: 19702508	PBX4	Body - opensea
	cg07595346	0.000170004	0.456783	0.782921	0.709588	-0.0733332	chr1: 24232748	CNR2	5'UTR - shelf
	cg10319137	0.000170369	0.456783	0.0308302	0.0240733	-0.00675685	chr1: 93811585	DR1	5'UTR - island
	cg16937268	0.000170854	0.456783	0.17271	0.143794	-0.0289159	chr20: 21684417	IGR	IGR - island
	cg23679471	0.000174556	0.456783	0.0925931	0.0691476	-0.0234455	chr10: 102473810	IGR	IGR - island
	cg09729500	0.000175793	0.456783	0.827444	0.868622	0.0411782	chr10: 2932386	IGR	IGR - island
	cg23483562	0.000177684	0.456783	0.805398	0.750664	-0.0547341	chr13: 41302006	MIR320D1	Body - opensea
	cg24726370	0.000178533	0.456783	0.693412	0.614136	-0.0792763	chr7: 56855495	IGR	IGR - island
	cg01635193	0.000179051	0.456783	0.110182	0.084897	-0.025285	chr17: 42092472	TMEM101	TSS200 - shore
	cg03079733	0.00017978	0.456783	0.627871	0.507015	-0.120856	chr21: 43183466	RIPK4	Body - shelf
	cg17949443	0.00018054	0.456783	0.770589	0.717414	-0.0531748	chr10: 10518253	IGR	IGR - opensea
	cg24111796	0.000180736	0.456783	0.889566	0.845226	-0.0443401	chr5: 42945163	IGR	IGR - shore
	cg02559410	0.000182949	0.456783	0.664548	0.567515	-0.0970328	chr16: 14169732	MKL2	5'UTR - opensea
	cg11936381	0.000184276	0.456783	0.820441	0.762449	-0.0579912	chr11: 111595099	SIK2	3'UTR - opensea
	cg13493635	0.000185838	0.456783	0.59241	0.5136	-0.07881	chr6: 32847785	PPP1R2P1	Body - island
	cg14498460	0.000190363	0.456783	0.886064	0.846629	-0.0394346	chr14: 104129107	KLC1	Body - opensea
	cg09806671	0.000190615	0.456783	0.25643	0.205149	-0.0512805	chr1: 165324679	LMX1A	Body - island
	cg25142947	0.000193961	0.456783	0.842923	0.807755	-0.0351679	chr5: 140566303	PCDHB9	TSS1500 - shore
	cg09841001	0.000194022	0.456783	0.214047	0.167276	-0.0467708	chr17: 79455736	IGR	IGR - island
	cg22861561	0.000195694	0.456783	0.0809335	0.0628567	-0.0180768	chr12: 48397730	COL2A1	Body - shore
	cg07928378	0.000197391	0.456783	0.71082	0.774795	0.0639744	chr12: 124989278	NCOR2	5'UTR - opensea
	cg10244340	0.000198984	0.456783	0.151379	0.11886	-0.0325194	chr20: 9487688	IGR	IGR - island
	cg27509823	0.000200215	0.456783	0.755955	0.70501	-0.0509448	chr1: 173930183	RC3H1	Body - opensea
	cg19753174	0.000201147	0.456783	0.504383	0.556138	0.0517547	chr1: 219351218	LYPLAL1	Body - shelf
	cg23859683	0.000201857	0.456783	0.0542138	0.074179	0.0199652	chr6: 8131700	IGR	IGR - opensea
	cg25353401	0.000203607	0.456783	0.614473	0.545198	-0.0692745	chr21: 17911066	MIRLET7C	TSS1500 - opensea
	cg11813009	0.000203933	0.456783	0.817297	0.776942	-0.0403553	chr15: 44732685	CTDSPL2	5'UTR - opensea
	cg12263469	0.000208037	0.456783	0.830892	0.863432	0.0325398	chr11: 69468863	CCND1	3'UTR - island
	cg10552184	0.000208579	0.456783	0.871573	0.839362	-0.0322115	chr10: 6219910	PFKFB3	Body - opensea
	cg07798595	0.000211205	0.456783	0.0375324	0.057473	0.0199406	chr1: 87379926	SEPT15	5'UTR - shore
	cg19113954	0.000211702	0.456783	0.128519	0.165572	0.0370533	chr4: 25162716	SEPSECS	TSS1500 - shore
	cg11034837	0.000212742	0.456783	0.173183	0.142615	-0.0305676	chr7: 155165723	IGR	IGR - island
	cg21082271	0.000214468	0.456783	0.178348	0.138145	-0.0402031	chr19: 18319197	PDE4C	3'UTR - island
	cg16449808	0.000217609	0.456783	0.643177	0.700255	0.0570786	chr2: 182559209	IGR	IGR - opensea
	cg11813497	0.000217822	0.456783	0.690936	0.633287	-0.0576482	chr10: 14372879	FRMD4A	TSS200 - opensea
	cg01546857	0.000223006	0.456783	0.797657	0.750035	-0.0476214	chr14: 96586842	IGR	IGR - opensea
	cg13848905	0.000223259	0.456783	0.177077	0.140477	-0.0366003	chr1: 179560700	TDRD5	TSS1500 - shore
	cg00458681	0.000224701	0.456783	0.755528	0.702469	-0.0530597	chr22: 19010419	DGCR10	Body - opensea
	cg19138478	0.000226481	0.456783	0.829365	0.790848	-0.0385167	chr3: 185200409	MAP3K13	3'UTR - opensea
	cg03898044	0.000227626	0.456783	0.87511	0.846342	-0.0287676	chr12: 76160386	IGR	IGR - opensea
	cg15941014	0.000228331	0.456783	0.819239	0.772913	-0.0463258	chr2: 31439687	CAPN14	5'UTR - opensea
	cg07097041	0.0002294	0.456783	0.107197	0.0822773	-0.0249198	chr18: 12658644	SPIRE1	TSS1500 - island
	cg24655701	0.000229603	0.456783	0.841472	0.792778	-0.0486943	chr11: 122023504	LOC399959	Body - opensea
	cg24004327	0.000233944	0.456783	0.67712	0.720309	0.0431897	chr4: 14361713	IGR	IGR - opensea
	cg10198813	0.000234015	0.456783	0.809807	0.754437	-0.05537	chr19: 12188074	ZNF844	3'UTR - opensea
	cg00387220	0.00023427	0.456783	0.0638215	0.0825117	0.0186902	chr17: 48071685	DLX3	Body - island
	cg24527098	0.00023505	0.456783	0.116332	0.0861471	-0.0301854	chr6: 28697846	IGR	IGR - opensea
	cg12036554	0.000236375	0.456783	0.832942	0.873594	0.0406513	chr19: 5593710	SAFB2	Body - island
	cg13863701	0.000236677	0.456783	0.61769	0.559422	-0.0582679	chr9: 1054346	DMRT2	Body - shelf
	cg26219977	0.000236727	0.456783	0.920877	0.903462	-0.0174155	chr1: 40043840	PABPC4	TSS1500 - shore
	cg03562770	0.000237254	0.456783	0.499198	0.442842	-0.056356	chr12: 39538604	IGR	IGR - island
	cg23617121	0.000239585	0.456783	0.806053	0.845142	0.0390892	chr11: 3121460	OSBPL5	Body - opensea
	cg02891048	0.000240438	0.456783	0.676726	0.731772	0.0550457	chr1: 8044991	PARK7	Body - opensea
	cg07258300	0.000243084	0.456783	0.833814	0.787708	-0.0461055	chr2: 127963590	CYP27C1	TSS1500 - opensea
	cg08186965	0.00024414	0.456783	0.733252	0.778626	0.0453739	chr8: 2133250	IGR	IGR - shelf
	cg06424594	0.000244987	0.456783	0.0399841	0.0217732	-0.0182109	chr17: 37824825	PNMT	1stExon - island
	cg13130031	0.000246487	0.456783	0.116482	0.0919159	-0.0245659	chr14: 99584939	IGR	IGR - island
	cg02498382	0.000250526	0.456783	0.849117	0.794118	-0.0549995	chr2: 70120550	SNRNP27	TSS1500 - opensea
	cg18016304	0.000263441	0.456783	0.869672	0.818067	-0.0516044	chr15: 31287286	IGR	IGR - shelf
	cg21427119	0.000267274	0.456783	0.610422	0.673203	0.0627804	chr20: 30132790	HM13	Body - shelf
	cg24536410	0.000268432	0.456783	0.100125	0.191762	0.0916364	chr11: 82611753	C11orf82	TSS1500 - shore
	cg09322573	0.000269862	0.456783	0.827891	0.790286	-0.0376045	chr8: 28961356	KIF13B	Body - opensea
	cg03117951	0.000272279	0.456783	0.866399	0.815531	-0.0508683	chr6: 57036288	BAG2	TSS1500 - shore
	cg12463578	0.000274178	0.456783	0.698321	0.755314	0.0569933	chr6: 29644756	ZFP57	1stExon - opensea
	cg08413646	0.000274603	0.456783	0.887438	0.858631	-0.0288073	chr5: 149996740	SYNPO	5'UTR - opensea
	cg09799633	0.000275669	0.456783	0.0558337	0.0396193	-0.0162143	chr5: 172199460	DUSP1	TSS1500 - island
	cg06809298	0.000276796	0.456783	0.0369405	0.0529605	0.01602	chr6: 75953853	COX7A2	TSS1500 - opensea
	cg26610739	0.000278165	0.456783	0.476113	0.538653	0.0625403	chr16: 83171068	CDH13	Body - opensea
	cg18039797	0.000278607	0.456783	0.16686	0.200882	0.0340224	chr15: 40509518	BUB1B	Body - opensea
	cg01631325	0.000280494	0.456783	0.0662259	0.0523237	-0.0139021	chr18: 60191404	ZCCHC2	1stExon - island
	cg04484947	0.000281163	0.456783	0.263107	0.214495	-0.0486126	chr1: 32931323	ZBTB8B	5'UTR - shore
	cg21621782	0.000281434	0.456783	0.855717	0.889282	0.0335654	chr2: 240168836	HDAC4	Body - opensea
	cg08612059	0.000281662	0.456783	0.87566	0.842329	-0.033331	chr5: 65169368	IGR	IGR - opensea
	cg14470741	0.000282917	0.456783	0.023609	0.0192723	-0.00433666	chr10: 92631620	RPP30	TSS200 - opensea
	cg03389792	0.000283144	0.456783	0.898994	0.915815	0.0168216	chr2: 131127720	PTPN18	Body - shore
	cg08363001	0.000283769	0.456783	0.903844	0.881719	-0.0221251	chr10: 10945277	IGR	IGR - opensea
	cg18749349	0.00028461	0.456783	0.770807	0.722212	-0.0485943	chr11: 16431523	SOX6	5'UTR - opensea
	cg05358814	0.000288206	0.456783	0.0253764	0.0332943	0.00791788	chr17: 53046663	COX11	TSS1500 - shore
	cg04212340	0.000290403	0.456783	0.615622	0.671738	0.0561158	chr7: 1370343	IGR	IGR - shore
	cg01165776	0.000298219	0.456783	0.190973	0.154751	-0.0362223	chr2: 119602546	EN1	Body - shore
	cg04694725	0.00029854	0.456783	0.86137	0.892886	0.0315155	chr8: 144776373	ZNF707	Body - island
	cg24512544	0.000301398	0.456783	0.760389	0.799184	0.0387955	chr8: 141588943	EIF2C2	Body - opensea
	cg21408061	0.000302282	0.456783	0.71574	0.661106	-0.0546339	chr1: 155989796	SSR2	Body - shore
	cg06621799	0.000305307	0.456783	0.79197	0.744141	-0.0478288	chr1: 222828700	MIA3	Body - opensea
	cg10633838	0.000306877	0.456783	0.0583502	0.0430477	-0.0153025	chr6: 33245359	B3GALT4	1stExon - island
	cg19521311	0.000307972	0.456783	0.868554	0.832712	-0.0358421	chr6: 6322347	F13A1	TSS1500 - opensea
	cg18227986	0.000307988	0.456783	0.877714	0.900082	0.0223678	chr19: 40325405	FBL	Body - shore
	cg08099685	0.000308051	0.456783	0.809942	0.744084	-0.0658587	chr16: 644309	RAB40C	Body - shelf
	cg13350173	0.000308707	0.456783	0.530874	0.475173	-0.0557015	chr19: 38281183	IGR	IGR - island
	cg09838262	0.000317122	0.456783	0.91042	0.890133	-0.0202861	chr17: 37921981	IKZF3	3'UTR - opensea
	cg12240523	0.000319454	0.456783	0.901625	0.880384	-0.021241	chr4: 178283889	NEIL3	3'UTR - opensea
	cg13561855	0.000319858	0.456783	0.460764	0.395872	-0.0648919	chr14: 52735840	PTGDR	Body - shore
	cg09948336	0.000320238	0.456783	0.787854	0.732028	-0.0558254	chr11: 64394492	NRXN2	Body - shelf
	cg14587273	0.000320483	0.456783	0.89682	0.864316	-0.0325039	chr17: 80555999	FOXK2	Body - shore
	cg21381065	0.000322214	0.456783	0.136726	0.106194	-0.030532	chr18: 49866304	DCC	TSS1500 - shelf
	cg16414568	0.000323561	0.456783	0.201458	0.149377	-0.0520801	chr15: 91473511	UNC45A	5'UTR - island
	cg19816811	0.000326863	0.456783	0.386082	0.332918	-0.0531645	chr7: 27188364	HOXA6	TSS1500 - shore
	cg03738025	0.000329304	0.456783	0.0754457	0.0572344	-0.0182113	chr6: 105388694	IGR	IGR - island
	cg03478969	0.000329789	0.456783	0.0814373	0.0649667	-0.0164706	chr5: 79866431	ANKRD34B	TSS200 - island
	cg23206822	0.000331496	0.456783	0.85185	0.810935	-0.0409153	chr1: 19182586	TAS1R2	Body - shore
	cg17199320	0.000331779	0.456783	0.16134	0.195924	0.0345843	chr1: 231177008	FAM89A	TSS1500 - island
	cg00770085	0.000333664	0.456783	0.10114	0.079789	-0.0213506	chr1: 51810836	TTC39A	TSS200 - shore
	cg24635109	0.00033387	0.456783	0.637079	0.541443	-0.0956355	chr6: 154640892	IPCEF1	5'UTR - opensea
	cg04690998	0.000335793	0.456783	0.80441	0.768588	-0.0358217	chr7: 2339777	SNX8	Body - opensea
	cg09369792	0.000336193	0.456783	0.850977	0.823731	-0.0272452	chr10: 118886279	IGR	IGR - shore
	cg05983231	0.000336325	0.456783	0.349067	0.3015	-0.0475669	chr4: 4856380	IGR	IGR - shore
	cg14144559	0.000337327	0.456783	0.844563	0.812182	-0.0323803	chr3: 120626135	STXBP5L	TSS1500 - shore
	cg02309157	0.000340524	0.456783	0.815966	0.769901	-0.0460657	chr13: 31732963	HSPH1	Body - shelf
	cg08566882	0.000340882	0.456783	0.889098	0.859272	-0.0298262	chr11: 131348843	NTM	Body - opensea
	cg11180069	0.000341004	0.456783	0.479683	0.55451	0.0748268	chr7: 131422872	IGR	IGR - opensea
	cg06841262	0.000341049	0.456783	0.870101	0.838319	-0.0317823	chr17: 14209002	HS3ST3B1	Body - shore
	cg22792910	0.000342495	0.456783	0.754509	0.694138	-0.060371	chr2: 70009351	ANXA4	Body - opensea
	cg26716902	0.000343074	0.456783	0.370762	0.292636	-0.0781253	chr17: 40835920	CNTNAP1	Body - island
	cg21230493	0.000344827	0.456783	0.146058	0.108351	-0.0377067	chr8: 26722496	ADRA1A	1stExon - island
	cg13993509	0.000346355	0.456783	0.839352	0.806633	-0.0327191	chr7: 158738490	WDR60	3'UTR - opensea
	cg24777028	0.000348082	0.456783	0.215333	0.160408	-0.0549254	chr5: 141348256	RNF14	TSS1500 - shore
	cg01255329	0.000349949	0.456783	0.874338	0.845932	-0.0284064	chr4: 3512459	IGR	IGR - shore
	cg01413054	0.000354452	0.456783	0.595571	0.529975	-0.0655964	chr2: 231658979	CAB39	Body - opensea
	cg02642549	0.000354585	0.456783	0.410345	0.346587	-0.0637584	chr5: 77805886	LHFPL2	Body - island
	cg00671823	0.000356102	0.456783	0.689237	0.630504	-0.0587325	chr16: 27558770	GTF3C1	Body - shelf
	cg21747559	0.000358802	0.456783	0.843214	0.795796	-0.0474181	chr8: 16881966	IGR	IGR - shelf
	cg19413958	0.00035892	0.456783	0.888777	0.861765	-0.0270118	chr1: 222889896	C1orf58	Body - shelf
	cg21902817	0.000359264	0.456783	0.107005	0.133672	0.0266669	chr12: 50794088	LARP4	TSS1500 - shore
	cg08905654	0.000360113	0.456783	0.857778	0.822613	-0.0351642	chr12: 14996743	ART4	TSS1500 - opensea
	cg07119434	0.000361121	0.456783	0.295867	0.249487	-0.0463799	chr1: 151103642	IGR	IGR - shore
	cg02920449	0.00036133	0.456783	0.824536	0.785859	-0.038677	chr16: 2320411	MIR940	TSS1500 - shore
	cg06082318	0.000364117	0.456783	0.771005	0.718815	-0.0521904	chr13: 101630201	IGR	IGR - opensea
	cg05283521	0.000366477	0.456783	0.842201	0.797716	-0.0444851	chr7: 157259343	IGR	IGR - shore
	cg05570153	0.000366608	0.456783	0.812664	0.778311	-0.0343527	chr2: 43942393	PLEKHH2	Body - opensea
	cg12692069	0.000369165	0.456783	0.887108	0.854553	-0.0325549	chr4: 157897045	IGR	IGR - shelf
	cg26692791	0.000371264	0.456783	0.542618	0.606569	0.0639507	chr1: 32593259	KPNA6	Body - opensea
	cg00700969	0.000375954	0.456783	0.237635	0.198882	-0.0387528	chr10: 4868386	AKR1E2	TSS200 - island
	cg14150071	0.000376133	0.456783	0.70235	0.760608	0.058258	chr1: 33545982	ADC	TSS1500 - shore
	cg27296330	0.000376194	0.456783	0.303016	0.253768	-0.0492478	chr19: 54041251	ZNF331	TSS200 - island
	cg20950301	0.000378613	0.456783	0.0735232	0.0513324	-0.0221908	chr11: 12029738	DKK3	Body - island
	cg24700929	0.000378806	0.456783	0.811026	0.77267	-0.038356	chr12: 114855417	IGR	IGR - shelf
	cg20400904	0.000378903	0.456783	0.84109	0.873385	0.0322948	chr11: 59624274	TCN1	Body - opensea
	cg25019707	0.000380954	0.456783	0.860595	0.888872	0.0282775	chr11: 69994152	ANO1	Body - opensea
	cg19854213	0.00038177	0.456783	0.934165	0.949896	0.0157311	chr12: 130919218	RIMBP2	Body - opensea
	cg00781378	0.000384521	0.456783	0.777132	0.820817	0.0436855	chr3: 173999704	NLGN1	3'UTR - opensea
	cg24699699	0.000385605	0.456783	0.799483	0.763616	-0.0358666	chr1: 93258316	EVI5	TSS1500 - opensea
	cg19692165	0.000386911	0.456783	0.0338139	0.0276479	-0.00616603	chr12: 24716640	SOX5	TSS1500 - shore
	cg11682528	0.000389212	0.456783	0.0908544	0.0705021	-0.0203523	chr16: 751317	FBXL16	5'UTR - island
	cg27100022	0.000389747	0.456783	0.0425372	0.0324569	-0.0100803	chr11: 107800031	RAB39	Body - shore
	cg04264608	0.000390621	0.456783	0.901011	0.867203	-0.0338075	chr7: 50366092	IKZF1	Body - opensea
	cg12516305	0.000392614	0.456783	0.109254	0.0850319	-0.024222	chr8: 110552794	EBAG9	5'UTR - shore
	cg10796022	0.000392864	0.456783	0.873458	0.828556	-0.0449024	chr8: 61227705	IGR	IGR - opensea
	cg11127874	0.000394418	0.456783	0.891772	0.857802	-0.0339699	chr11: 62214996	AHNAK	Body - shelf
	cg09334074	0.000394578	0.456783	0.857341	0.80559	-0.0517516	chr14: 102359031	PPP2R5C	Body - shore
	cg01468334	0.000394851	0.456783	0.871153	0.844529	-0.0266247	chr9: 115274551	KIAA1958	5'UTR - shore
	cg26009035	0.000395444	0.456783	0.0771658	0.0604958	-0.01667	chr2: 113341711	CHCHD5	TSS1500 - island
	cg04515001	0.000395552	0.456783	0.23873	0.197653	-0.0410778	chr6: 24358236	KAAG1	1stExon - island
	cg00974095	0.000398054	0.456783	0.688568	0.619477	-0.0690916	chr1: 40154614	HPCAL4	5'UTR - shelf
	cg21530419	0.000400207	0.456783	0.224754	0.157271	-0.0674828	chr3: 186490728	IGR	IGR - island
	cg13618880	0.00040078	0.456783	0.748332	0.795002	0.0466701	chr6: 170579474	IGR	IGR - shore
	cg11810743	0.000402691	0.456783	0.572921	0.511739	-0.0611816	chr6: 168714693	DACT2	Body - opensea
	cg10538151	0.000402803	0.456783	0.0263758	0.0201014	-0.00627436	chr9: 140033364	GRIN1	TSS1500 - island
	cg13663644	0.000402951	0.456783	0.679824	0.760873	0.0810485	chr9: 990692	DMRT3	Body - opensea
	cg08129953	0.000403067	0.456783	0.222706	0.186589	-0.036117	chr2: 242448802	STK25	TSS1500 - shore
	cg03554199	0.000404662	0.456783	0.874181	0.841097	-0.0330838	chr14: 96855102	IGR	IGR - shelf
	cg19337854	0.000405276	0.456783	0.238679	0.19539	-0.0432895	chr7: 99768885	GPC2	Body - island
	cg00712841	0.000405745	0.456783	0.788654	0.748235	-0.040419	chr5: 37835548	GDNF	5'UTR - shore
	cg02015529	0.000406516	0.456783	0.0332267	0.0266346	-0.00659212	chr13: 100153203	TM9SF2	TSS1500 - shore
	cg14674720	0.000406676	0.456783	0.122995	0.0969027	-0.0260921	chr2: 219827930	IGR	IGR - island
	cg21580846	0.000406763	0.456783	0.160096	0.109894	-0.0502015	chr5: 41510076	PLCXD3	Body - island
	cg12038298	0.000407311	0.456783	0.822072	0.856011	0.0339385	chr11: 1951814	TNNT3	Body - shore
	cg05341549	0.000408568	0.456783	0.657208	0.701788	0.0445804	chr1: 9774742	PIK3CD	Body - shore
	cg24310431	0.000408605	0.456783	0.0788412	0.0620332	-0.016808	chr7: 112726396	GPR85	5'UTR - opensea
	cg09856107	0.000409974	0.456783	0.66195	0.728025	0.0660751	chr3: 12701776	RAF1	5'UTR - shelf
	cg16243532	0.000411521	0.456783	0.736017	0.684256	-0.0517603	chr3: 138617437	IGR	IGR - opensea
	cg13781989	0.000411575	0.456783	0.798955	0.836882	0.0379266	chr9: 134497566	RAPGEF1	Body - opensea
	cg26322816	0.0004143	0.456783	0.866951	0.832801	-0.0341496	chr3: 27760732	EOMES	Body - shore
	cg02490260	0.000414447	0.456783	0.875236	0.836805	-0.0384309	chr1: 100746847	RTCD1	Body - opensea
	cg10793101	0.000416937	0.456783	0.632933	0.686539	0.0536061	chr7: 5665002	RNF216	Body - opensea
	cg00238848	0.000425936	0.456783	0.646872	0.696946	0.0500742	chr11: 72408252	ARAP1	Body - island
	cg26698749	0.000427447	0.456783	0.904871	0.937559	0.0326871	chr7: 98335450	IGR	IGR - opensea
	cg17385847	0.000427827	0.456783	0.0645053	0.0954325	0.0309271	chr5: 170815958	NPM1	Body - shore
	cg22708248	0.000430111	0.456783	0.218935	0.175369	-0.0435668	chr2: 232792015	NPPC	TSS1500 - island
	cg03808580	0.000430976	0.456783	0.853935	0.798967	-0.0549674	chr4: 154072288	IGR	IGR - shelf
	cg15055187	0.000431503	0.456783	0.904438	0.879787	-0.0246504	chr6: 30633386	DHX16	Body - opensea
	cg27313201	0.000432195	0.456783	0.691492	0.746849	0.055357	chr1: 154165904	TPM3	TSS1500 - opensea
	cg16895216	0.000432279	0.456783	0.910281	0.885147	-0.025134	chr6: 168426063	KIF25	5'UTR - opensea
	cg13779451	0.000434616	0.456783	0.901032	0.872521	-0.0285105	chr2: 59162656	IGR	IGR - opensea
	cg13187936	0.000434961	0.456783	0.0839117	0.0651288	-0.0187829	chr1: 212208183	INTS7	Body - shore
	cg25970356	0.000436997	0.456783	0.6903	0.617558	-0.0727428	chr15: 59514661	MYO1E	Body - opensea
	cg26013143	0.000442289	0.456783	0.918717	0.880037	-0.03868	chr13: 20717576	GJA3	5'UTR - shore
	cg10996532	0.000442899	0.456783	0.850754	0.785712	-0.0650421	chr4: 57840904	C4orf14	Body - shore
	cg22385297	0.000443576	0.456783	0.764789	0.714792	-0.0499966	chr1: 32224784	BAI2	5'UTR - shore
	cg16703333	0.000446043	0.456783	0.724438	0.767222	0.0427837	chr19: 42470790	ATP1A3	3'UTR - opensea
	cg08961621	0.00044943	0.456783	0.881882	0.901906	0.0200234	chr21: 39644244	KCNJ15	5'UTR - opensea
	cg03347590	0.000453123	0.456783	0.0513057	0.0382	-0.0131057	chr5: 134366162	PITX1	Body - shore
	cg26738024	0.000453354	0.456783	0.78092	0.722825	-0.058095	chr6: 33228461	VPS52	Body - opensea
	cg03929677	0.000455398	0.456783	0.89025	0.91952	0.0292696	chr17: 80763460	TBCD	Body - shore
	cg06935979	0.000456918	0.456783	0.430753	0.360912	-0.0698407	chr1: 232941706	KIAA1383	1stExon - island
	cg17427102	0.000459637	0.456783	0.122426	0.159842	0.0374154	chr5: 145582568	RBM27	TSS1500 - shore
	cg00228118	0.000460494	0.456783	0.928652	0.916142	-0.0125095	chr9: 110478622	IGR	IGR - shore
	cg04026675	0.000460692	0.456783	0.0955308	0.115499	0.0199682	chr9: 21974514	CDKN2A	1stExon - shore
	cg04471507	0.000462558	0.456783	0.288541	0.240884	-0.0476568	chr1: 26233376	STMN1	TSS1500 - island
	cg23635728	0.000463314	0.456783	0.857566	0.826712	-0.0308543	chr7: 33765409	IGR	IGR - opensea
	cg25992775	0.000464636	0.456783	0.89247	0.864544	-0.0279264	chr6: 105475141	LIN28B	Body - opensea
	cg03879000	0.000465348	0.456783	0.900927	0.860256	-0.0406706	chr6: 164096335	IGR	IGR - shelf
	cg21576154	0.00046777	0.456783	0.20589	0.163522	-0.0423683	chr15: 90437891	AP3S2	TSS1500 - shore
	cg04694437	0.000468022	0.456783	0.0519303	0.0411627	-0.0107676	chr5: 88185051	MEF2C	5'UTR - shore
	cg05702161	0.000468613	0.456783	0.894967	0.869663	-0.0253039	chr10: 128779687	DOCK1	Body - opensea
	cg03533109	0.000469779	0.456783	0.892324	0.91255	0.0202264	chr8: 898764	IGR	IGR - opensea
	cg23081781	0.000471464	0.456783	0.437143	0.381676	-0.0554665	chr7: 127225937	GCC1	TSS1500 - island
	cg25161170	0.00047165	0.456783	0.786894	0.745659	-0.0412346	chr2: 39888273	IGR	IGR - opensea
	cg13101088	0.000472103	0.456783	0.775234	0.723914	-0.05132	chr2: 64320678	PELI1	3'UTR - opensea
	cg19220586	0.000475557	0.456783	0.095028	0.0693074	-0.0257206	chr1: 167522470	CREG1	Body - island
	cg01432520	0.000476251	0.456783	0.833082	0.798771	-0.034311	chr1: 217068243	ESRRG	5'UTR - opensea
	cg15602420	0.000476548	0.456783	0.647254	0.697578	0.0503238	chr1: 20205059	IGR	IGR - shelf
	cg03904639	0.000476645	0.456783	0.860174	0.791032	-0.0691424	chr13: 37677730	CSNK1A1L	1stExon - opensea
	cg08741280	0.000477366	0.456783	0.883268	0.902867	0.0195993	chr4: 1736942	TACC3	Body - island
	cg11837016	0.000477566	0.456783	0.827935	0.86019	0.0322553	chr18: 45558118	ZBTB7C	Body - shore
	cg02853497	0.000482968	0.456783	0.849789	0.90114	0.0513512	chr1: 46113000	RPS15AP10	TSS1500 - opensea
	cg05424526	0.000485384	0.456783	0.884239	0.853237	-0.0310018	chr6: 74778313	IGR	IGR - opensea
	cg07825007	0.00048603	0.456783	0.718796	0.758217	0.0394218	chr6: 31591537	BAT2	Body - shelf
	cg18694561	0.000487088	0.456783	0.870481	0.829038	-0.0414439	chr6: 87859404	IGR	IGR - shelf
	cg26840062	0.000488242	0.456783	0.854092	0.824165	-0.0299267	chr5: 150157080	C5orf62	TSS1500 - shore
	cg07333922	0.000488658	0.456783	0.839229	0.802411	-0.0368171	chr13: 93943252	GPC6	Body - opensea
	cg15590113	0.00049096	0.456783	0.835512	0.869024	0.0335117	chr1: 17442980	PADI2	Body - shelf
	cg16079414	0.000491188	0.456783	0.701503	0.647767	-0.0537368	chr2: 168244895	IGR	IGR - opensea
	cg01167177	0.000492283	0.456783	0.914105	0.892402	-0.0217026	chr5: 154069670	IGR	IGR - shore
	cg13512830	0.000492643	0.456783	0.101874	0.125713	0.0238391	chr3: 149530294	RNF13	TSS200 - island
	cg15400652	0.000494995	0.456783	0.956481	0.947184	-0.00929771	chr19: 43588069	PSG2	TSS1500 - opensea
OFC	cg07952421	1.29035e-07	0.0544604	0.534107	0.794283	0.260176	chr4: 69435601	UGT2B15	TSS1500 - opensea
(Orbitofrontal cortex)	cg22457110	6.17816e-07	0.130378	0.097019	0.0520867	-0.0449324	chr15: 32162415	IGR	IGR - opensea
	cg15363314	9.7388e-07	0.137012	0.134666	0.038825	-0.0958411	chr11: 1283970	IGR	IGR - opensea
	cg01274643	2.8754e-06	0.303398	0.102587	0.0317952	-0.0707916	chr11: 1283946	IGR	IGR - opensea
	cg14576962	4.76259e-06	0.371065	0.14462	0.227468	0.0828484	chr12: 4671597	IGR	IGR - island
	cg15355298	5.27506e-06	0.371065	0.039763	0.0233809	-0.0163821	chr2: 48011201	MSH6	Body - island
	cg13315706	7.27947e-06	0.392126	0.682663	0.732844	0.0501805	chr21: 46341054	ITGB2	TSS200 - opensea
	cg10148932	7.54811e-06	0.392126	0.576666	0.637494	0.060828	chr19: 39967363	IGR	IGR - shelf
	cg22678465	9.26082e-06	0.392126	0.912684	0.942838	0.0301538	chr8: 1789670	ARHGEF10	5'UTR - opensea
	cg26429520	1.00737e-05	0.392126	0.185255	0.0892236	-0.096031	chr11: 1283875	IGR	IGR - opensea
	cg12458913	1.02198e-05	0.392126	0.15909	0.284597	0.125507	chr13: 53173898	IGR	IGR - shore
	cg09264091	1.30725e-05	0.433342	0.0429187	0.0527748	0.00985612	chr1: 85219265	IGR	IGR - shore
	cg05276469	1.33475e-05	0.433342	0.10083	0.287212	0.186382	chr17: 16570473	IGR	IGR - island
	cg08872590	1.4836e-05	0.443371	0.0388932	0.115101	0.0762082	chr8: 145748059	LRRC24	Body - island
	cg24399337	1.57574e-05	0.443371	0.215174	0.155351	-0.0598235	chr10: 42971251	LOC84856	Body - island
	cg11348583	2.02897e-05	0.493834	0.783467	0.857009	0.0735418	chr1: 196746875	CFHR3	Body - opensea
	cg02088197	2.3069e-05	0.493834	0.372733	0.281723	-0.0910102	chr1: 149212475	IGR	IGR - opensea
	cg00133595	2.37787e-05	0.493834	0.0767888	0.0616393	-0.0151495	chr16: 31228059	TRIM72	Body - island
	cg07035436	2.44431e-05	0.493834	0.27469	0.245261	-0.0294291	chr15: 101389733	IGR	IGR - island
	cg01863042	2.46937e-05	0.493834	0.700575	0.65056	-0.0500146	chr13: 23309892	IGR	IGR - opensea
	cg15116481	2.60963e-05	0.493834	0.881153	0.823121	-0.058032	chr19: 51330265	KLK15	Body - island
	cg12906381	2.69999e-05	0.493834	0.490484	0.47854	-0.0119438	chr22: 32599516	RFPL2	TSS200 - opensea
	cg22161115	2.71595e-05	0.493834	0.698751	0.575505	-0.123246	chr4: 69536319	UGT2B15	1stExon - opensea
	cg27534679	2.80814e-05	0.493834	0.821484	0.802145	-0.0193383	chr2: 235005011	IGR	IGR - opensea
	cg25000555	3.48938e-05	0.576609	0.326427	0.433417	0.10699	chr10: 70232188	DNA2	TSS1500 - shore
	cg12607413	3.55206e-05	0.576609	0.931551	0.870248	-0.0613039	chr11: 66062536	TMEM151A	Body - island
	cg09693926	4.28652e-05	0.670063	0.876365	0.84206	-0.0343048	chr5: 178547863	ADAMTS2	Body - island
	cg22920501	4.61267e-05	0.684059	0.126051	0.205435	0.079384	chr2: 26401640	FAM59B	Body - shore
	cg11347033	4.82411e-05	0.684059	0.697875	0.60831	-0.0895652	chr5: 140515629	PCDHB5	1stExon - shore
	cg20540428	5.04934e-05	0.68746	0.4321	0.343376	-0.0887245	chr3: 73045686	PPP4R2	TSS1500 - shore
	cg05163071	6.24288e-05	0.728774	0.852195	0.801205	-0.0509903	chr3: 108476540	RETNLB	TSS1500 - opensea
	cg18232235	6.42787e-05	0.728774	0.397656	0.56519	0.167534	chr12: 11700321	IGR	IGR - opensea
	cg13972202	6.66669e-05	0.728774	0.493867	0.380747	-0.11312	chr6: 32489801	HLA-DRB5	Body - island
	cg24995678	6.75364e-05	0.728774	0.479184	0.553124	0.0739403	chr2: 235936394	SH3BP4	5'UTR - opensea
	cg10296410	6.91126e-05	0.728774	0.0847771	0.0658885	-0.0188886	chr22: 42095368	MEI1	TSS200 - shore
	cg24500441	7.03409e-05	0.728774	0.0605523	0.0356901	-0.0248623	chr15: 66274709	MEGF11	Body - island
	cg26326621	7.06937e-05	0.728774	0.816852	0.773191	-0.0436612	chr14: 77332983	C14orf166B	Body - opensea
	cg07973162	7.17791e-05	0.728774	0.531684	0.774786	0.243102	chr4: 69435250	UGT2B15	TSS1500 - opensea
	cg12978433	7.22777e-05	0.728774	0.0462751	0.0290648	-0.0172103	chr20: 52789956	CYP24A1	1stExon - island
	cg05293216	7.30018e-05	0.728774	0.836356	0.747365	-0.0889905	chr9: 35080812	FANCG	TSS1500 - shore
	cg09311683	7.40135e-05	0.728774	0.0703676	0.0671102	-0.00325747	chr20: 2801995	IGR	IGR - island
	cg05054683	7.46709e-05	0.728774	0.918696	0.937913	0.0192172	chr16: 1124349	LOC146336	Body - shore
	cg22496723	7.99057e-05	0.728774	0.910082	0.948285	0.0382023	chr22: 36960779	CACNG2	Body - island
	cg04158367	8.11071e-05	0.728774	0.0810071	0.118217	0.0372104	chr1: 92952440	GFI1	TSS1500 - island
	cg00599530	8.31026e-05	0.728774	0.696001	0.661487	-0.0345137	chr6: 170589809	IGR	IGR - island
	cg06110692	8.40495e-05	0.728774	0.096382	0.10641	0.0100281	chr4: 53849973	SCFD2	Body - opensea
	cg22510032	8.60746e-05	0.728774	0.0969938	0.0427787	-0.0542151	chr4: 18024407	LCORL	TSS1500 - shore
	cg25829729	8.61035e-05	0.728774	0.913252	0.901994	-0.0112576	chr13: 36788667	SOHLH2	1stExon - island
	cg12837306	8.84461e-05	0.728774	0.0593124	0.0443021	-0.0150102	chr7: 157072526	IGR	IGR - island
	cg23658834	8.89965e-05	0.728774	0.0644745	0.039089	-0.0253855	chr6: 30431596	IGR	IGR - island
	cg21248196	9.00226e-05	0.728774	0.8799	0.864372	-0.0155275	chr18: 23714084	PSMA8	Body - shore
	cg01124132	9.30518e-05	0.728774	0.505238	0.500149	-0.00508911	chr22: 32599511	RFPL2	TSS200 - opensea
	cg01743020	9.32422e-05	0.728774	0.908091	0.926682	0.0185913	chr2: 1886086	MYT1L	Body - opensea
	cg16956133	9.76011e-05	0.744004	0.839316	0.73221	-0.107106	chr2: 865075	IGR	IGR - island
	cg16049600	0.000100992	0.744004	0.434281	0.329639	-0.104642	chr5: 140579298	PCDHB11	TSS200 - shore
	cg00549575	0.000105834	0.744004	0.0415609	0.0411296	-0.000431286	chr11: 8008752	EIF3F	TSS200 - shore
	cg03031609	0.000107465	0.744004	0.102334	0.0737812	-0.0285529	chr10: 7453871	SFMBT2	TSS1500 - island
	cg23778596	0.000109376	0.744004	0.151594	0.0818341	-0.0697601	chr7: 149411498	KRBA1	TSS1500 - island
	cg06377543	0.000111055	0.744004	0.812888	0.810057	-0.00283089	chr18: 23713657	PSMA8	TSS200 - shore
	cg11801727	0.000112324	0.744004	0.875432	0.834148	-0.0412844	chr1: 228659093	IGR	IGR - island
	cg20709203	0.000113155	0.744004	0.0455917	0.0652327	0.0196409	chr13: 53174588	IGR	IGR - island
	cg18326115	0.000114567	0.744004	0.884701	0.921716	0.0370155	chr1: 172717488	IGR	IGR - opensea
	cg01320130	0.000114735	0.744004	0.509547	0.3727	-0.136847	chr1: 67600311	IGR	IGR - shore
	cg11003278	0.000115314	0.744004	0.00699496	0.017488	0.010493	chr22: 39053181	CBY1	5'UTR - shore
	cg05716726	0.000118618	0.744004	0.236664	0.328976	0.0923121	chr6: 27343671	ZNF204P	TSS1500 - shore
	cg08877617	0.00012084	0.744004	0.0760093	0.0622843	-0.013725	chr16: 68002838	SLC12A4	TSS1500 - island
	cg14349977	0.000123491	0.744004	0.260151	0.186363	-0.0737884	chr4: 187219430	IGR	IGR - island
	cg23199238	0.000124997	0.744004	0.0452214	0.0258232	-0.0193982	chr12: 113229245	RPH3A	TSS1500 - opensea
	cg04354689	0.000126635	0.744004	0.950823	0.93466	-0.0161636	chr16: 2660830	LOC652276	Body - island
	cg14024893	0.000128178	0.744004	0.732065	0.647133	-0.0849325	chr9: 139943146	ENTPD2	Body - island
	cg15865827	0.000130384	0.744004	0.749204	0.743042	-0.00616213	chr18: 23713838	PSMA8	5'UTR - island
	cg20485607	0.000131427	0.744004	0.796241	0.592213	-0.204028	chr1: 120217696	IGR	IGR - opensea
	cg21221840	0.000132108	0.744004	0.894787	0.783504	-0.111283	chr19: 3595778	TBXA2R	Body - island
	cg12287945	0.0001334	0.744004	0.132003	0.121052	-0.0109512	chr19: 35758300	LSR	Body - island
	cg05926928	0.000133972	0.744004	0.168102	0.0798643	-0.088238	chr17: 57297772	GDPD1	TSS200 - shore
	cg04336379	0.000137843	0.749346	0.129426	0.109087	-0.0203387	chr7: 5111669	LOC389458	TSS200 - island
	cg03847932	0.000138485	0.749346	0.745842	0.600665	-0.145177	chr3: 73045556	PPP4R2	TSS1500 - shore
	cg13348458	0.000141451	0.755705	0.331804	0.280855	-0.050949	chr6: 27569671	IGR	IGR - opensea
	cg24996161	0.000144359	0.7616	0.597225	0.476581	-0.120644	chr5: 140735397	PCDHGA2	Body - shore
	cg02596617	0.000149488	0.778348	0.8481	0.815259	-0.0328414	chr12: 132912566	IGR	IGR - shore
	cg06662976	0.000151221	0.778348	0.0878501	0.0646131	-0.023237	chr17: 6817409	IGR	IGR - opensea
	cg21899558	0.000159144	0.809257	0.882434	0.711805	-0.170629	chr7: 661634	PRKAR1B	Body - opensea
	cg15554875	0.000163459	0.821303	0.0678996	0.0568979	-0.0110017	chr2: 45236686	SIX2	TSS200 - island
	cg12584458	0.000169128	0.836889	0.466519	0.418843	-0.0476755	chr6: 28447107	IGR	IGR - opensea
	cg15532942	0.000171695	0.836889	0.666734	0.737321	0.0705863	chr18: 77220712	NFATC1	Body - shore
	cg13987885	0.000174398	0.836889	0.676653	0.603785	-0.0728683	chr9: 37591782	TOMM5	Body - shore
	cg25895948	0.000177879	0.836889	0.103857	0.175837	0.0719801	chr15: 85360655	ALPK3	1stExon - shore
	cg02004641	0.000178384	0.836889	0.0192351	0.0183428	-0.000892251	chr5: 140306181	PCDHA7	Body - island
	cg26968378	0.000178458	0.836889	0.465977	0.40405	-0.0619265	chr6: 28447087	IGR	IGR - opensea
	cg01634275	0.000182355	0.839452	0.0550386	0.0349334	-0.0201052	chr6: 144417437	SF3B5	TSS1500 - shore
	cg19044256	0.000183473	0.839452	0.0677953	0.0688936	0.00109829	chr10: 25464321	LOC100128811	Body - island
	cg13684379	0.000185086	0.839452	0.398441	0.674875	0.276434	chr10: 1511173	ADARB2	Body - opensea
	cg09817162	0.00018696	0.839452	0.80615	0.758598	-0.0475518	chr6: 27185676	IGR	IGR - opensea
	cg08072862	0.000191666	0.850626	0.345375	0.433492	0.0881171	chr12: 113587240	CCDC42B	TSS1500 - shelf
	cg00164335	0.00019348	0.850626	0.0606965	0.0880086	0.0273121	chr22: 31503579	SELM	TSS200 - island
	cg10605520	0.000199097	0.857299	0.0872294	0.066886	-0.0203434	chr20: 60796141	HRH3	TSS1500 - shore
	cg04136259	0.000211749	0.857299	0.871438	0.862752	-0.00868535	chr7: 1581522	MAFK	3'UTR - shelf
	cg03418659	0.000212145	0.857299	0.16706	0.139524	-0.027536	chr16: 31128414	MYST1	TSS1500 - shore
	cg18428180	0.000212472	0.857299	0.0977728	0.182485	0.084712	chr6: 24646492	KIAA0319	TSS1500 - island
	cg14026788	0.000213442	0.857299	0.198768	0.122497	-0.0762713	chr12: 72233266	TBC1D15	TSS1500 - shore
	cg00874817	0.000213786	0.857299	0.0516233	0.0318681	-0.0197552	chr16: 46824055	IGR	IGR - island
	cg04217778	0.000216582	0.857299	0.0512216	0.0538394	0.0026178	chr7: 5111916	LOC389458	Body - island
	cg09481404	0.000217398	0.857299	0.141993	0.105688	-0.0363055	chr15: 53087316	IGR	IGR - island
	cg21189939	0.000217629	0.857299	0.772912	0.766794	-0.00611818	chr17: 2057176	SMG6	Body - opensea
	cg01966878	0.000217636	0.857299	0.267713	0.316739	0.0490259	chr4: 90757139	SNCA	5'UTR - shore
	cg06054272	0.000218618	0.857299	0.923547	0.898595	-0.0249518	chr15: 93956988	IGR	IGR - opensea
	cg00004421	0.000219505	0.857299	0.35933	0.415449	0.0561188	chr17: 7475079	EIF4A1	TSS1500 - shore
	cg27036347	0.000221404	0.857299	0.938588	0.895751	-0.0428369	chr14: 69341603	ACTN1	Body - island
	cg00610021	0.00022613	0.864214	0.29978	0.26926	-0.0305201	chr22: 45809244	SMC1B	Body - island
	cg25456593	0.000227285	0.864214	0.0725497	0.0532784	-0.0192713	chr11: 70672858	SHANK2	Body - island
	cg19624420	0.000232898	0.877651	0.755793	0.777092	0.0212991	chr14: 48541885	IGR	IGR - opensea
	cg27227742	0.000239612	0.886146	0.254824	0.220124	-0.0347	chr20: 43935291	MATN4	5'UTR - island
	cg08065408	0.000241606	0.886146	0.190977	0.231424	0.0404477	chr6: 29520774	IGR	IGR - shore
	cg24175803	0.000244092	0.886146	0.163584	0.225892	0.0623077	chr19: 22235144	ZNF257	TSS200 - opensea
	cg11226403	0.000257304	0.886146	0.871691	0.909244	0.0375521	chr19: 5231448	PTPRS	Body - island
	cg02964065	0.000258616	0.886146	0.800769	0.740142	-0.0606272	chr6: 32729545	HLA-DQB2	Body - island
	cg19725418	0.000259094	0.886146	0.691867	0.742554	0.0506867	chr2: 240090401	HDAC4	Body - opensea
	cg10909185	0.000259533	0.886146	0.202931	0.128066	-0.0748648	chr11: 75139736	KLHL35	Body - island
	cg16449687	0.000260128	0.886146	0.179015	0.1101	-0.0689148	chr10: 42862876	LOC441666	Body - shore
	cg14065590	0.000264017	0.886146	0.766386	0.732642	-0.033744	chr5: 140579303	PCDHB11	TSS200 - shore
	cg17039369	0.000265423	0.886146	0.571423	0.59094	0.0195171	chr21: 46341006	ITGB2	TSS200 - opensea
	cg11105774	0.000267113	0.886146	0.867895	0.813563	-0.0543324	chr10: 461992	DIP2C	Body - shore
	cg07880854	0.00027003	0.886146	0.278929	0.313255	0.0343261	chr2: 112895559	FBLN7	TSS1500 - shore
	cg02454025	0.000270422	0.886146	0.935719	0.918696	-0.0170221	chr1: 11042201	C1orf127	TSS200 - opensea
	cg15664069	0.000274397	0.886146	0.0415783	0.0314554	-0.0101229	chr6: 2989243	DKFZP686I15217	Body - island
	cg03585389	0.000274835	0.886146	0.223528	0.28854	0.0650122	chr10: 671628	DIP2C	Body - shelf
	cg13984289	0.00027615	0.886146	0.374461	0.431769	0.0573085	chr17: 10220829	MYH13	Body - opensea
	cg04124626	0.000277141	0.886146	0.19812	0.168818	-0.0293026	chr5: 41509934	PLCXD3	Body - island
	cg01948202	0.000279131	0.886146	0.650722	0.585709	-0.0650127	chr3: 122400474	PARP14	Body - shore
	cg06468108	0.000279644	0.886146	0.791364	0.740967	-0.0503976	chr2: 173539091	IGR	IGR - opensea
	cg02206767	0.000279744	0.886146	0.7549	0.655988	-0.0989122	chr17: 17990805	DRG2	TSS1500 - shore
	cg14660539	0.000280054	0.886146	0.896057	0.914964	0.0189075	chr6: 3280635	SLC22A23	Body - opensea
	cg24118715	0.000281343	0.886146	0.17645	0.225366	0.0489162	chr10: 70232072	DNA2	TSS200 - shore
	cg17380795	0.000285983	0.894089	0.928392	0.885123	-0.0432687	chr3: 122379686	IGR	IGR - opensea
	cg07555084	0.000293364	0.91042	0.761397	0.712105	-0.0492917	chr6: 27186199	IGR	IGR - opensea
	cg10425986	0.000314509	0.954994	0.0367895	0.0320928	-0.00469671	chr5: 149838544	IGR	IGR - opensea
	cg05059616	0.000316596	0.954994	0.787959	0.842604	0.0546442	chr13: 114747479	RASA3	3'UTR - shore
	cg02031769	0.000317927	0.954994	0.0115771	0.0217527	0.0101756	chr6: 161695303	AGPAT4	TSS200 - opensea
	cg02953125	0.000321253	0.954994	0.709436	0.839385	0.129949	chr2: 1079100	SNTG2	Body - opensea
	cg08651584	0.000321998	0.954994	0.0358211	0.0301471	-0.00567399	chr16: 90088897	GAS8	TSS200 - shore
	cg04526616	0.000324443	0.954994	0.511635	0.547776	0.0361414	chr7: 4757846	FOXK1	Body - island
	cg22337407	0.000324977	0.954994	0.527769	0.706112	0.178343	chr1: 11046185	IGR	IGR - opensea
	cg17031739	0.000327044	0.954994	0.770365	0.673392	-0.0969738	chr1: 67600172	IGR	IGR - shore
	cg04099562	0.000328091	0.954994	0.0588632	0.0783519	0.0194888	chr1: 224620034	WDR26	Body - shore
	cg09552692	0.000337664	0.966049	0.0971866	0.0486833	-0.0485034	chr15: 66274614	MEGF11	Body - island
	cg17588350	0.000341127	0.966049	0.887308	0.855063	-0.0322447	chr11: 60414689	C11orf64	Body - island
	cg20370281	0.000341819	0.966049	0.787017	0.797155	0.0101383	chr15: 41185803	VPS18	TSS1500 - shore
	cg14307477	0.000342302	0.966049	0.896015	0.859989	-0.0360255	chr19: 51330469	KLK15	Body - island
	cg00837290	0.000351236	0.966049	0.842791	0.885776	0.0429844	chr16: 89350068	ANKRD11	Body - shore
	cg17025688	0.000352481	0.966049	0.769249	0.82312	0.0538712	chr1: 2107410	PRKCZ	Body - opensea
	cg11416290	0.000353472	0.966049	0.0456762	0.0620832	0.016407	chr4: 111532410	IGR	IGR - shore
	cg24364967	0.00035704	0.966049	0.219079	0.192426	-0.026653	chr2: 55450577	C2orf63	5'UTR - shore
	cg00372774	0.00035907	0.966049	0.709105	0.73817	0.0290643	chr22: 22902198	PRAME	TSS1500 - shore
	cg24033103	0.000359546	0.966049	0.93778	0.908349	-0.0294314	chr19: 37797500	IGR	IGR - shelf
	cg07241909	0.000360577	0.966049	0.676945	0.612829	-0.0641167	chr11: 17566163	USH1C	TSS1500 - shore
	cg26389492	0.00036296	0.966049	0.0457148	0.0689949	0.0232801	chr2: 202507071	ALS2CR4	Body - shore
	cg11567558	0.000363741	0.966049	0.894828	0.853546	-0.041282	chr12: 34448038	IGR	IGR - opensea
	cg14458068	0.000363933	0.966049	0.299287	0.254627	-0.0446606	chr5: 140772256	PCDHGA4	Body - shore
	cg00973938	0.000367398	0.968526	0.79205	0.806198	0.0141483	chr16: 89654405	CPNE7	Body - island
	cg01577414	0.000371458	0.968526	0.0742075	0.0837523	0.00954477	chr11: 89867653	NAALAD2	TSS200 - opensea
	cg17271471	0.000373746	0.968526	0.0463682	0.0565652	0.010197	chr4: 146859846	ZNF827	TSS1500 - shore
	cg26764764	0.000376029	0.968526	0.929662	0.950304	0.0206418	chr17: 79077412	BAIAP2	Body - island
	cg23858558	0.000376681	0.968526	0.0791274	0.116223	0.0370959	chr8: 97505600	SDC2	TSS1500 - shore
	cg04631804	0.000379344	0.968526	0.0874844	0.0909254	0.00344102	chr4: 110624697	CASP6	TSS200 - island
	cg11981932	0.000387119	0.968526	0.128793	0.103943	-0.0248498	chr1: 149170352	IGR	IGR - opensea
	cg02292364	0.000388926	0.968526	0.739193	0.668166	-0.0710267	chr2: 95824277	ZNF514	5'UTR - shore
	cg13671249	0.000389927	0.968526	0.0396638	0.0541239	0.0144601	chr6: 27806141	HIST1H2BN	TSS1500 - island
	cg06612945	0.0003919	0.968526	0.802495	0.794662	-0.00783295	chr12: 101671552	IGR	IGR - shelf
	cg23513183	0.000396716	0.968526	0.899573	0.865346	-0.0342266	chr19: 2858944	IGR	IGR - island
	cg13826247	0.000397193	0.968526	0.079821	0.118458	0.0386366	chr12: 54424203	HOXC4	5'UTR - shore
	cg10332787	0.000397254	0.968526	0.046544	0.0392672	-0.00727682	chr14: 45722622	C14orf106	TSS200 - island
	cg22785556	0.000399023	0.968526	0.777748	0.669452	-0.108296	chr7: 1081061	C7orf50	Body - island
	cg11762760	0.000399288	0.968526	0.866146	0.899678	0.0335317	chr6: 168445614	KIF25	Body - shelf
	cg21825944	0.000403398	0.972905	0.854757	0.853744	-0.00101247	chr1: 200113062	NR5A2	Body - shelf
	cg18190547	0.000406729	0.975365	0.876205	0.908896	0.0326911	chr1: 249142064	ZNF672	Body - island
	cg15971980	0.000412964	0.979366	0.883404	0.857466	-0.0259382	chr6: 150254442	IGR	IGR - opensea
	cg15222899	0.000413039	0.979366	0.0526415	0.044359	-0.00828245	chr18: 55095249	IGR	IGR - island
	cg23327164	0.000418409	0.97983	0.047888	0.0770614	0.0291734	chr19: 9545609	ZNF266	5'UTR - shore
	cg05979484	0.000420802	0.97983	0.0472342	0.0730385	0.0258043	chr7: 55432630	LANCL2	TSS1500 - shore
	cg14875131	0.000421225	0.97983	0.0267443	0.034811	0.00806669	chr5: 64064718	SDCCAG10	TSS200 - shore
	cg16332936	0.000432172	0.97983	0.0434379	0.0582976	0.0148597	chr22: 19748910	TBX1	Body - island
	cg21937395	0.000436712	0.97983	0.359228	0.299339	-0.0598891	chr1: 149162518	IGR	IGR - island
	cg14193550	0.000437183	0.97983	0.151036	0.0891241	-0.0619118	chr6: 29621467	IGR	IGR - shelf
	cg00336028	0.000439497	0.97983	0.916964	0.876151	-0.0408126	chr19: 40366607	FCGBP	Body - island
	cg03055733	0.000445402	0.97983	0.878355	0.89621	0.0178547	chr1: 979268	AGRN	Body - island
	cg01093311	0.00045019	0.97983	0.724136	0.735921	0.0117848	chr14: 31491009	STRN3	Body - shelf
	cg14598478	0.000454863	0.97983	0.664118	0.579751	-0.0843671	chr15: 84363061	ADAMTSL3	Body - opensea
	cg24127414	0.000458668	0.97983	0.750705	0.686206	-0.0644989	chr5: 140579644	PCDHB11	1stExon - shore
	cg14542968	0.000460204	0.97983	0.0349126	0.055349	0.0204363	chr14: 105106564	IGR	IGR - island
	cg15067619	0.000461379	0.97983	0.0576228	0.0315317	-0.0260912	chr6: 31461821	IGR	IGR - island
	cg01097325	0.000465133	0.97983	0.86911	0.83512	-0.03399	chr1: 12775848	AADACL3	TSS1500 - opensea
	cg17917837	0.000466821	0.97983	0.681655	0.702469	0.020814	chr15: 74703054	SEMA7A	Body - island
	cg26458617	0.00046692	0.97983	0.368756	0.302857	-0.065899	chr13: 32889213	BRCA2	TSS1500 - shore
	cg27196496	0.000468808	0.97983	0.767242	0.812487	0.0452447	chr19: 8197890	FBN3	Body - shelf
	cg20381767	0.000469299	0.97983	0.0605664	0.0534207	-0.00714567	chr13: 97646778	OXGR1	TSS200 - shore
	cg01549940	0.000469524	0.97983	0.0810689	0.102034	0.0209647	chr6: 143382498	AIG1	Body - shore
	cg24707889	0.000473548	0.97983	0.779298	0.78819	0.00889248	chr21: 46341304	ITGB2	5'UTR - opensea
	cg03043130	0.000473862	0.97983	0.81067	0.774681	-0.0359887	chr19: 58952361	ZNF132	TSS1500 - shore
	cg23850904	0.000475424	0.97983	0.89818	0.845964	-0.0522161	chr19: 40730628	CNTD2	Body - island
	cg11119746	0.000478228	0.97983	0.0435963	0.0741901	0.0305938	chr7: 42533133	IGR	IGR - island
	cg03039002	0.000478266	0.97983	0.275025	0.245493	-0.0295318	chr13: 53776259	IGR	IGR - island
	cg01253545	0.000478562	0.97983	0.0535588	0.0454563	-0.00810245	chr22: 31556314	RNF185	5'UTR - island
	cg10811045	0.000480178	0.97983	0.205881	0.140014	-0.0658669	chr2: 91635283	IGR	IGR - island
	cg02820836	0.000480665	0.97983	0.666837	0.621153	-0.0456835	chr7: 4652842	IGR	IGR - opensea
	cg18949315	0.00048097	0.97983	0.3599	0.392615	0.0327152	chr20: 57418015	GNASAS	Body - shore
	cg00546448	0.000482683	0.97983	0.517866	0.57915	0.0612834	chr16: 88744681	MGC23284	Body - shelf
	cg06890779	0.000486459	0.97983	0.961466	0.971155	0.00968888	chr16: 10449523	IGR	IGR - opensea
	cg21210642	0.000486518	0.97983	0.393928	0.476776	0.0828477	chr9: 100881995	TRIM14	TSS1500 - shore
	cg10279314	0.000487524	0.97983	0.630546	0.588261	-0.0422852	chr6: 27185896	IGR	IGR - opensea
Striatal	cg03210277	1.21392e-05	0.999998	0.0659266	0.0440447	-0.0218819	chr1: 26233332	STMN1	1stExon - island
NAC	cg16204066	1.71998e-05	0.999998	0.59121	0.465458	-0.125752	chr6: 33638922	ITPR3	Body - opensea
(Nucleus accumbens)	cg25191628	5.92253e-05	0.999998	0.0693615	0.150285	0.0809237	chr1: 50886949	DMRTA2	Body - island
	cg27264388	6.5003e-05	0.999998	0.901259	0.811476	-0.0897831	chr18: 77623570	KCNG2	TSS200 - island
	cg25660566	7.33479e-05	0.999998	0.125154	0.185059	0.0599057	chr7: 155262852	IGR	IGR - shore
	cg03811411	7.35929e-05	0.999998	0.667393	0.758821	0.0914282	chr5: 155753616	SGCD	TSS200 - opensea
	cg25237396	7.48409e-05	0.999998	0.488658	0.602442	0.113785	chr19: 802198	PTBP1	Body - shelf
	cg13552736	8.65111e-05	0.999998	0.0397899	0.059813	0.0200231	chr8: 87354545	WWP1	TSS1500 - island
	cg25748441	8.92811e-05	0.999998	0.511964	0.609793	0.0978292	chr2: 202122587	CASP8	5'UTR - opensea
	cg13079047	0.000106356	0.999998	0.0611619	0.091425	0.030263	chr1: 116915511	ATP1A1	TSS1500 - island
	cg20485607	0.000126213	0.999998	0.698617	0.345501	-0.353116	chr1: 120217696	IGR	IGR - opensea
	cg14417549	0.000128401	0.999998	0.0337692	0.0496141	0.0158449	chr6: 30293841	TRIM39	TSS1500 - shore
	cg21534264	0.000131238	0.999998	0.0954965	0.146724	0.0512278	chr3: 62861631	CADPS	TSS1500 - shore
	cg11100157	0.000131682	0.999998	0.652589	0.749914	0.097325	chr5: 16738049	MYO10	Body - opensea
	cg16889320	0.000134565	0.999998	0.0665969	0.10385	0.0372534	chr15: 68851685	IGR	IGR - shore
	cg12289045	0.000139386	0.999998	0.423357	0.523249	0.0998917	chr19: 51141361	SYT3	5'UTR - shore
	cg19729369	0.000148895	0.999998	0.804016	0.850441	0.0464251	chr6: 31630272	BAT4	Body - shore
	cg23225476	0.000156928	0.999998	0.347166	0.438481	0.0913149	chr6: 133240842	IGR	IGR - opensea
	cg17003395	0.000159625	0.999998	0.0373327	0.0518169	0.0144842	chr20: 16555519	KIF16B	TSS1500 - island
	cg07682083	0.0001663	0.999998	0.054411	0.0763771	0.0219661	chr14: 73957524	HEATR4	Body - shore
	cg08355456	0.0001702	0.999998	0.449101	0.303145	-0.145956	chr11: 67383691	IGR	IGR - island
	cg22141237	0.000170973	0.999998	0.0613817	0.0884501	0.0270684	chr18: 29671618	RNF138	TSS1500 - shore
	cg03079733	0.000174514	0.999998	0.689678	0.55544	-0.134238	chr21: 43183466	RIPK4	Body - shelf
	cg03026373	0.000176877	0.999998	0.37765	0.505451	0.1278	chr17: 36715787	SRCIN1	Body - island
	cg27139424	0.000178884	0.999998	0.0987684	0.165636	0.0668674	chr11: 58695093	IGR	IGR - opensea
	cg13697193	0.000212622	0.999998	0.0663808	0.0344732	-0.0319076	chr12: 12849138	GPR19	TSS200 - island
	cg10670501	0.000214514	0.999998	0.854063	0.890627	0.036564	chr3: 43405871	IGR	IGR - shore
	cg27625456	0.000219916	0.999998	0.298344	0.389477	0.0911329	chr17: 25958267	LGALS9	Body - opensea
	cg00844950	0.000236601	0.999998	0.0859089	0.0586308	-0.0272781	chr19: 1789060	ATP8B3	Body - shore
	cg23638640	0.00023914	0.999998	0.946552	0.911467	-0.0350854	chr22: 25160033	TOP1P2	TSS1500 - island
	cg07025274	0.000243123	0.999998	0.0402386	0.0675756	0.027337	chr1: 181003128	MR1	TSS200 - opensea
	cg16172837	0.000246046	0.999998	0.0886113	0.121411	0.0327995	chr1: 21059639	SH2D5	TSS1500 - shore
	cg24086040	0.000251166	0.999998	0.650476	0.729118	0.0786424	chr2: 241458939	ANKMY1	Body - shore
	cg16238815	0.000257963	0.999998	0.064884	0.0951772	0.0302932	chr14: 36741794	IGR	IGR - opensea
	cg14580628	0.00026195	0.999998	0.307419	0.413898	0.10648	chr5: 43602116	NNT	TSS1500 - shore
	cg21005510	0.000267167	0.999998	0.809844	0.71364	-0.0962038	chr7: 63353570	IGR	IGR - opensea
	cg10374040	0.000267349	0.999998	0.0785167	0.116858	0.0383412	chr14: 42073791	IGR	IGR - shelf
	cg18401451	0.000272718	0.999998	0.974368	0.954141	-0.020227	chr21: 46376494	C21orf70	Body - shore
	cg12490815	0.000285112	0.999998	0.917587	0.876092	-0.0414951	chr10: 135270831	LOC619207	Body - island
	cg22175239	0.000285445	0.999998	0.927099	0.895216	-0.0318831	chr19: 5995051	RFX2	Body - island
	cg27639897	0.000301577	0.999998	0.610362	0.697144	0.0867824	chr2: 3464111	TTC15	Body - shelf
	cg19825371	0.0003091	0.999998	0.80655	0.712372	-0.0941782	chr17: 79454562	IGR	IGR - shore
	cg25520679	0.000310539	0.999998	0.240194	0.336602	0.0964076	chr17: 1959121	HIC1	TSS1500 - island
	cg03901576	0.000316747	0.999998	0.792174	0.68672	-0.105454	chr3: 187121780	IGR	IGR - opensea
	cg20307385	0.000326192	0.999998	0.0189151	0.0249442	0.00602914	chr11: 47447363	PSMC3	Body - shore
	cg26048478	0.000326646	0.999998	0.824378	0.869562	0.0451846	chr21: 43135949	C21orf129	TSS200 - opensea
	cg02897570	0.000331793	0.999998	0.81046	0.854377	0.0439165	chr4: 1623761	IGR	IGR - shore
	cg03373115	0.000336977	0.999998	0.0448508	0.061972	0.0171212	chr1: 64058883	PGM1	TSS200 - shore
	cg17330251	0.000346305	0.999998	0.569741	0.719159	0.149417	chr7: 94953956	PON1	TSS200 - island
	cg01466771	0.000347924	0.999998	0.0502758	0.0760449	0.0257692	chr8: 96146967	PLEKHF2	5'UTR - shore
	cg00462311	0.000359327	0.999998	0.0584738	0.0354323	-0.0230415	chr14: 24837184	NFATC4	Body - shore
	cg25134283	0.000364161	0.999998	0.0528383	0.0715973	0.018759	chr6: 168841866	SMOC2	5'UTR - island
	cg21416022	0.000375309	0.999998	0.25431	0.363322	0.109012	chr15: 99789661	TTC23	1stExon - shore
	cg01565584	0.000376368	0.999998	0.598709	0.705394	0.106685	chr6: 11180077	IGR	IGR - opensea
	cg06061257	0.000383398	0.999998	0.148826	0.232506	0.0836803	chr17: 71361901	SDK2	Body - opensea
	cg12111618	0.000388861	0.999998	0.868135	0.830263	-0.0378713	chr15: 25296031	SNORD116-1	TSS1500 - opensea
	cg03487387	0.000390653	0.999998	0.537518	0.621724	0.0842061	chr20: 4133653	SMOX	5'UTR - shelf
	cg19818826	0.000391419	0.999998	0.096887	0.132002	0.0351147	chr3: 18467816	SATB1	TSS1500 - shore
	cg24210428	0.00039209	0.999998	0.049049	0.0678763	0.0188273	chr3: 15643525	HACL1	TSS1500 - island
	cg09884635	0.000392852	0.999998	0.822445	0.872717	0.0502721	chr5: 132084068	CCNI2	Body - shore
	cg26731119	0.000393401	0.999998	0.0510943	0.0805873	0.029493	chr4: 48908849	OCIAD2	TSS200 - island
	cg27242549	0.000399348	0.999998	0.213619	0.30101	0.0873916	chr2: 113012627	ZC3H8	5'UTR - island
	cg10992465	0.00040235	0.999998	0.598765	0.669215	0.0704497	chr1: 9504049	IGR	IGR - opensea
	cg18391099	0.000410838	0.999998	0.526286	0.662233	0.135947	chr7: 139657568	TBXAS1	Body - opensea
	cg06706894	0.000413524	0.999998	0.0663851	0.0898847	0.0234995	chr10: 80167002	IGR	IGR - opensea
	cg14027385	0.000416248	0.999998	0.0869936	0.121809	0.0348152	chr10: 32048204	IGR	IGR - shore
	cg00773205	0.000416806	0.999998	0.0365932	0.0515512	0.014958	chr14: 102829091	TECPR2	TSS1500 - shore
	cg18144285	0.000419127	0.999998	0.0445627	0.0624166	0.0178539	chr15: 91643026	SV2B	TSS200 - island
	cg22706883	0.000423893	0.999998	0.0821351	0.111474	0.0293391	chr15: 67814880	C15orf61	Body - shore
	cg21951594	0.000424515	0.999998	0.0290698	0.0505108	0.021441	chr4: 128554147	INTU	5'UTR - opensea
	cg09333631	0.000424895	0.999998	0.285346	0.213008	-0.0723379	chr3: 44802604	KIF15	TSS1500 - shore
	cg06106599	0.000430692	0.999998	0.4791	0.342005	-0.137095	chr11: 70048801	FADD	TSS1500 - shore
	cg13857646	0.000453729	0.999998	0.691729	0.810186	0.118457	chr9: 140356757	PNPLA7	Body - island
	cg25460143	0.000456516	0.999998	0.0593647	0.0868002	0.0274355	chr1: 154474800	TDRD10	5'UTR - island
	cg02399008	0.000460797	0.999998	0.817872	0.863764	0.0458929	chr8: 102464353	IGR	IGR - opensea
	cg19108771	0.000462623	0.999998	0.22396	0.311726	0.0877656	chr6: 32076337	TNXB	5'UTR - opensea
	cg18610261	0.000469777	0.999998	0.0710139	0.0984455	0.0274315	chr2: 37899776	CDC42EP3	TSS1500 - island
	cg24399712	0.000477717	0.999998	0.0690405	0.1002	0.0311597	chr22: 39784796	IGR	IGR - island
	cg19529709	0.000477865	0.999998	0.952204	0.927523	-0.0246811	chr22: 25160075	TOP1P2	TSS1500 - island
	cg12483466	0.000482127	0.999998	0.0782439	0.114824	0.03658	chr12: 56546139	MYL6B	TSS200 - shore
	cg14962032	0.000483194	0.999998	0.159463	0.240056	0.0805934	chr2: 202122669	CASP8	5'UTR - opensea
	cg06708634	0.000486779	0.999998	0.177703	0.242243	0.0645405	chr6: 100906895	SIM1	Body - shore
	cg04888647	0.000488544	0.999998	0.04042	0.0544531	0.0140331	chr3: 52739135	SPCS1	TSS1500 - shore
CN	cg18140645	3.29494e-06	0.8922	0.10379	0.0554857	-0.0483043	chr5: 64778147	ADAMTS6	TSS1500 - opensea
(Caudate nucleus)	cg22857963	7.67664e-06	0.8922	0.224876	0.12776	-0.0971161	chr8: 144358043	GLI4	Body - island
	cg17200049	1.81861e-05	0.8922	0.903565	0.928004	0.024439	chr13: 112772853	IGR	IGR - opensea
	cg01289020	2.0687e-05	0.8922	0.063419	0.0316604	-0.0317586	chr16: 71323706	FTSJD1	TSS200 - shore
	cg26539455	2.88982e-05	0.8922	0.24034	0.32692	0.0865795	chr6: 31786772	IGR	IGR - shore
	cg27264388	3.01665e-05	0.8922	0.910403	0.827931	-0.0824723	chr18: 77623570	KCNG2	TSS200 - island
	cg03117949	3.04438e-05	0.8922	0.120621	0.0591815	-0.06144	chr21: 30396586	USP16	TSS1500 - shore
	cg24136205	3.27584e-05	0.8922	0.0355955	0.0555299	0.0199344	chr13: 100624293	ZIC5	TSS200 - island
	cg12872647	3.36571e-05	0.8922	0.124588	0.0734768	-0.0511111	chr13: 46785683	IGR	IGR - opensea
	cg20758219	4.41446e-05	0.8922	0.882141	0.831719	-0.0504217	chr3: 138738597	PRR23B	1stExon - shore
	cg03079733	4.71229e-05	0.8922	0.751723	0.64247	-0.109253	chr21: 43183466	RIPK4	Body - shelf
	cg26896912	4.79943e-05	0.8922	0.0298694	0.0406392	0.0107698	chr5: 35229788	PRLR	5'UTR - opensea
	cg10055621	5.00289e-05	0.8922	0.935878	0.902873	-0.0330048	chr7: 64328890	IGR	IGR - opensea
	cg05784532	5.97622e-05	0.8922	0.819451	0.754078	-0.0653731	chr1: 230284198	GALNT2	Body - opensea
	cg00555933	6.87723e-05	0.8922	0.116128	0.076327	-0.0398013	chr6: 106533941	PRDM1	TSS1500 - shore
	cg04403629	7.73843e-05	0.8922	0.0984053	0.0490669	-0.0493384	chr3: 114867274	ZBTB20	TSS1500 - shore
	cg20771240	7.98444e-05	0.8922	0.283041	0.376466	0.0934245	chr11: 133906693	LOC100128239	Body - shore
	cg00508498	8.30231e-05	0.8922	0.0580445	0.0390434	-0.0190011	chr11: 34378805	ABTB2	TSS200 - island
	cg25268422	8.30993e-05	0.8922	0.91868	0.89064	-0.0280405	chr9: 136659313	VAV2	Body - island
	cg22414192	8.50593e-05	0.8922	0.958419	0.934235	-0.0241842	chr20: 49621088	KCNG1	Body - island
	cg09476997	8.73144e-05	0.8922	0.725517	0.789089	0.0635722	chr16: 2087932	SLC9A3R2	Body - shore
	cg24968336	8.88929e-05	0.8922	0.0598043	0.08019	0.0203857	chr19: 38810212	KCNK6	TSS1500 - shore
	cg06069187	9.5711e-05	0.8922	0.0995687	0.0570022	-0.0425665	chr17: 26698283	SARM1	TSS1500 - shore
	cg18169505	9.93723e-05	0.8922	0.891803	0.918928	0.0271252	chr4: 1021236	IGR	IGR - island
	cg00446003	0.000103044	0.8922	0.837708	0.886172	0.0484638	chr19: 2135687	AP3D1	Body - shore
	cg13458661	0.00010387	0.8922	0.831868	0.912419	0.080551	chr4: 187666798	IGR	IGR - opensea
	cg23299254	0.000107232	0.8922	0.932519	0.903781	-0.0287372	chr8: 145008957	PLEC1	Body - island
	cg05872485	0.000110033	0.8922	0.038196	0.0501883	0.0119924	chr12: 57081186	PTGES3	Body - shore
	cg03634479	0.000111003	0.8922	0.116102	0.153197	0.0370952	chr10: 18430412	CACNB2	Body - shore
	cg23281527	0.000114259	0.8922	0.965911	0.942486	-0.0234249	chr1: 18809531	KLHDC7A	1stExon - island
	cg23729200	0.000115426	0.8922	0.914036	0.890142	-0.023894	chr10: 134316668	IGR	IGR - shelf
	cg09529296	0.000118389	0.8922	0.0842114	0.039488	-0.0447234	chr16: 30960483	ORAI3	1stExon - island
	cg17417584	0.000119483	0.8922	0.0683581	0.0990322	0.030674	chr7: 139931572	IGR	IGR - shore
	cg22092014	0.000123614	0.8922	0.838988	0.742684	-0.0963045	chr6: 95220699	IGR	IGR - opensea
	cg07064495	0.000124154	0.8922	0.146394	0.0994392	-0.0469551	chr18: 29304111	IGR	IGR - island
	cg02650401	0.00012771	0.8922	0.0899472	0.0647513	-0.0251959	chr3: 181441501	SOX2OT	Body - shelf
	cg18161025	0.00013189	0.8922	0.42172	0.482346	0.0606264	chr1: 177144293	FAM5B	5'UTR - shelf
	cg04703620	0.000132749	0.8922	0.818014	0.858225	0.0402113	chr5: 2703395	IGR	IGR - opensea
	cg09042752	0.000133225	0.8922	0.0657096	0.0500598	-0.0156498	chr12: 105500971	KIAA1033	TSS1500 - shore
	cg11371748	0.000136867	0.8922	0.0711586	0.0891514	0.0179928	chr2: 42328740	IGR	IGR - island
	cg18100887	0.000137989	0.8922	0.670296	0.727968	0.057672	chr17: 34611341	IGR	IGR - shore
	cg13520532	0.000150738	0.8922	0.85666	0.796266	-0.0603937	chr10: 135273122	LOC619207	Body - island
	cg13999188	0.00016182	0.8922	0.0633702	0.0407938	-0.0225763	chr2: 175548310	WIPF1	TSS1500 - shore
	cg13695288	0.000162179	0.8922	0.797254	0.722614	-0.0746398	chr21: 47294981	PCBP3	Body - island
	cg17910899	0.000164813	0.8922	0.779462	0.711676	-0.0677859	chr13: 100218552	IGR	IGR - opensea
	cg14346461	0.000164917	0.8922	0.0753627	0.0572583	-0.0181044	chr9: 69786306	IGR	IGR - island
	cg17259358	0.000165698	0.8922	0.162877	0.230291	0.0674149	chr6: 99273385	IGR	IGR - shore
	cg23840860	0.000176881	0.8922	0.971416	0.978061	0.00664568	chr2: 242572608	THAP4	Body - island
	cg03147627	0.000176883	0.8922	0.0327535	0.0415898	0.00883623	chr4: 83956202	COPS4	TSS200 - opensea
	cg12109260	0.000177816	0.8922	0.925743	0.884318	-0.0414251	chr8: 144850435	IGR	IGR - shelf
	cg19775250	0.000178667	0.8922	0.315442	0.259817	-0.0556251	chr1: 149170214	IGR	IGR - opensea
	cg09100271	0.000183518	0.8922	0.47001	0.400404	-0.0696058	chr8: 48675911	IGR	IGR - shore
	cg22536580	0.000183595	0.8922	0.0886794	0.0683927	-0.0202867	chr11: 15095822	CALCB	5'UTR - island
	cg08886695	0.000190812	0.8922	0.70718	0.767203	0.0600228	chr4: 3369023	RGS12	Body - shelf
	cg04395798	0.00019283	0.8922	0.139383	0.0900792	-0.0493039	chr10: 42971732	LOC84856	Body - island
	cg13822256	0.000194049	0.8922	0.802441	0.745696	-0.0567454	chr8: 24811266	NEFL	Body - shore
	cg08111446	0.000194876	0.8922	0.0412238	0.0272625	-0.0139613	chr20: 61886079	NKAIN4	TSS200 - island
	cg24717159	0.000197937	0.8922	0.200994	0.14866	-0.0523339	chr15: 50474163	SLC27A2	TSS1500 - shore
	cg10154812	0.000198606	0.8922	0.706348	0.610215	-0.0961337	chr5: 80253900	IGR	IGR - shelf
	cg11146114	0.000200452	0.8922	0.354174	0.439211	0.0850367	chr12: 4671731	IGR	IGR - shore
	cg21222426	0.000207269	0.8922	0.204976	0.157433	-0.0475436	chr9: 20339790	IGR	IGR - opensea
	cg12557114	0.000220662	0.8922	0.89034	0.919185	0.0288451	chr6: 112375870	WISP3	Body - opensea
	cg10413224	0.000220858	0.8922	0.818591	0.760735	-0.0578555	chr7: 34118758	BMPER	Body - island
	cg06917763	0.000225223	0.8922	0.76849	0.678278	-0.0902114	chr7: 130033247	IGR	IGR - opensea
	cg11703632	0.000225634	0.8922	0.0563105	0.0791642	0.0228537	chr20: 36226699	IGR	IGR - island
	cg20815339	0.000226389	0.8922	0.895798	0.865205	-0.0305931	chr4: 7435357	PSAPL1	1stExon - opensea
	cg04893913	0.000227019	0.8922	0.154678	0.113597	-0.0410807	chr21: 43182367	RIPK4	Body - shelf
	cg22809920	0.000227504	0.8922	0.810503	0.741169	-0.0693339	chr20: 43935551	RBPJL	1stExon - island
	cg11670060	0.000233258	0.8922	0.11103	0.150789	0.0397588	chr5: 145316416	SH3RF2	5'UTR - shore
	cg19178585	0.000235516	0.8922	0.862087	0.892787	0.0306998	chr12: 109971145	UBE3B	Body - opensea
	cg07294717	0.000237044	0.8922	0.96387	0.974415	0.0105449	chr4: 187680693	IGR	IGR - opensea
	cg25217966	0.000238413	0.8922	0.165543	0.221055	0.0555119	chr11: 30040572	IGR	IGR - shore
	cg08033284	0.000254182	0.8922	0.0245574	0.0321201	0.0075627	chr2: 30454363	LBH	TSS200 - island
	cg07040244	0.000259066	0.8922	0.0578778	0.0903353	0.0324575	chr1: 231555522	EGLN1	Body - shore
	cg12087471	0.000263263	0.8922	0.844564	0.805321	-0.0392435	chr11: 46374124	DGKZ	Body - opensea
	cg22421699	0.000265254	0.8922	0.158854	0.131901	-0.0269522	chr1: 28261367	SMPDL3B	TSS200 - opensea
	cg18196506	0.000269486	0.8922	0.778629	0.734466	-0.0441634	chr14: 107281450	IGR	IGR - opensea
	cg05654304	0.000270014	0.8922	0.302967	0.360785	0.0578182	chr1: 12538678	VPS13D	Body - opensea
	cg18559901	0.000270872	0.8922	0.591322	0.696987	0.105666	chr9: 140356475	PNPLA7	Body - island
	cg20995928	0.000276743	0.8922	0.779739	0.700435	-0.0793049	chr1: 120229863	IGR	IGR - opensea
	cg20118293	0.00027779	0.8922	0.877773	0.903919	0.0261454	chr9: 129595473	ZBTB43	Body - island
	cg14962032	0.000277793	0.8922	0.112193	0.162264	0.0500706	chr2: 202122669	CASP8	5'UTR - opensea
	cg03009478	0.000279135	0.8922	0.887047	0.909966	0.0229196	chr14: 72134237	SIPA1L1	Body - opensea
	cg22253036	0.000282338	0.8922	0.0872057	0.0551281	-0.0320777	chr11: 118662786	DDX6	TSS1500 - island
	cg23090372	0.000289207	0.8922	0.809363	0.871175	0.061812	chr12: 4556149	FGF6	TSS1500 - shore
	cg13763289	0.000298073	0.8922	0.707851	0.652957	-0.0548939	chr4: 58058692	IGR	IGR - shelf
	cg14656538	0.000300317	0.8922	0.80197	0.862508	0.0605384	chr1: 197783945	IGR	IGR - opensea
	cg27150552	0.000305817	0.8922	0.850509	0.902709	0.0521993	chr7: 48026856	SUNC1	3'UTR - opensea
	cg15044573	0.00030899	0.8922	0.300666	0.366764	0.0660982	chr10: 126434204	FAM53B	TSS1500 - shore
	cg25139187	0.00031053	0.8922	0.106193	0.139757	0.033564	chr1: 156594229	HAPLN2	Body - island
	cg08530064	0.000313315	0.8922	0.382481	0.477611	0.09513	chr7: 150598393	IGR	IGR - opensea
	cg05306310	0.000316053	0.8922	0.46351	0.409689	-0.0538209	chr21: 43186286	RIPK4	Body - island
	cg16287042	0.000321727	0.8922	0.831338	0.758395	-0.0729424	chr6: 95221182	IGR	IGR - opensea
	cg19751545	0.00032515	0.8922	0.0471013	0.0593793	0.012278	chr1: 153651006	NPR1	TSS200 - island
	cg17086421	0.000330082	0.8922	0.140733	0.0905919	-0.050141	chr10: 3214354	PITRM1	Body - shore
	cg18927077	0.000334018	0.8922	0.131813	0.191706	0.059893	chr14: 103605358	IGR	IGR - island
	cg21972176	0.000335697	0.8922	0.0469301	0.0330569	-0.0138731	chr19: 38270453	ZNF573	TSS1500 - island
	cg23845310	0.000338382	0.8922	0.921202	0.90182	-0.0193812	chr20: 45138738	ZNF334	5'UTR - shelf
	cg14185808	0.000342428	0.8922	0.122618	0.0876933	-0.034925	chr2: 105653893	MRPS9	TSS1500 - shore
	cg00400992	0.000342769	0.8922	0.782956	0.825463	0.0425066	chr5: 77923936	LHFPL2	5'UTR - opensea
	cg05927579	0.000357953	0.8922	0.787886	0.724461	-0.0634248	chr20: 43378669	KCNK15	Body - island
	cg05276469	0.000360431	0.8922	0.169666	0.3776	0.207934	chr17: 16570473	IGR	IGR - island
	cg02248763	0.000363323	0.8922	0.732174	0.676282	-0.0558915	chr11: 1580098	DUSP8	Body - shore
	cg03536664	0.000366615	0.8922	0.743143	0.795642	0.0524987	chr3: 48636487	UQCRC1	3'UTR - shelf
	cg26624732	0.000369458	0.8922	0.795959	0.696684	-0.0992749	chr5: 70746330	IGR	IGR - opensea
	cg08690999	0.000373795	0.8922	0.660584	0.578405	-0.082179	chr5: 92923396	NR2F1	Body - shore
	cg26873254	0.00038743	0.8922	0.892042	0.858772	-0.0332701	chr8: 144332526	ZFP41	Body - island
	cg23015041	0.000388323	0.8922	0.895362	0.918713	0.0233509	chr8: 8176714	PRAGMIN	Body - island
	cg15138339	0.000389901	0.8922	0.964776	0.952914	-0.0118615	chr17: 40715222	COASY	1stExon - island
	cg21242684	0.000396416	0.8922	0.0908568	0.0604494	-0.0304074	chr2: 98262069	COX5B	TSS1500 - shore
	cg13207630	0.000396747	0.8922	0.404635	0.317729	-0.0869061	chr7: 32358064	IGR	IGR - opensea
	cg06193359	0.000412556	0.8922	0.579957	0.639603	0.059646	chr1: 1097179	IGR	IGR - shore
	cg16837441	0.000415722	0.8922	0.200418	0.147935	-0.052483	chr20: 43935222	MATN4	5'UTR - island
	cg02399371	0.000416922	0.8922	0.692255	0.756688	0.0644326	chr17: 79306875	IGR	IGR - opensea
	cg00996827	0.000422981	0.8922	0.848892	0.790805	-0.0580878	chr1: 2838805	IGR	IGR - opensea
	cg14304267	0.000425084	0.8922	0.0489444	0.0358389	-0.0131055	chr12: 7052872	C12orf57	TSS1500 - shore
	cg25846784	0.000426667	0.8922	0.125082	0.0926092	-0.032473	chr13: 20711015	IGR	IGR - island
	cg27081346	0.000429027	0.8922	0.291404	0.240296	-0.0511081	chr6: 32064692	TNXB	Body - island
	cg09338489	0.000429033	0.8922	0.913424	0.889735	-0.0236891	chr11: 116484495	IGR	IGR - opensea
	cg12410980	0.000429401	0.8922	0.826628	0.861065	0.034437	chr15: 101912471	PCSK6	Body - opensea
	cg04149295	0.000429969	0.8922	0.0572071	0.0404818	-0.0167253	chr10: 70884716	VPS26A	Body - shore
	cg19600670	0.000431126	0.8922	0.587461	0.520051	-0.0674098	chr1: 193090350	CDC73	TSS1500 - shore
	cg17435250	0.000434637	0.8922	0.289892	0.160814	-0.129078	chr19: 41386441	CYP2A7	Body - island
	cg24555600	0.000435169	0.8922	0.0590672	0.0367054	-0.0223618	chr14: 24422956	DHRS4	TSS200 - island
	cg05138403	0.000440784	0.8922	0.902633	0.864252	-0.0383811	chr14: 93510791	ITPK1	Body - opensea
	cg23445255	0.00044097	0.8922	0.413421	0.362407	-0.0510144	chr20: 18774368	HSPC072	Body - opensea
	cg04867749	0.000452862	0.8922	0.0980195	0.125857	0.0278373	chr7: 156812806	IGR	IGR - island
	cg09164574	0.000472008	0.8922	0.826316	0.885333	0.0590166	chr2: 159994738	TANC1	Body - opensea
	cg06938878	0.000472634	0.8922	0.793548	0.742255	-0.0512931	chr11: 15094364	CALCB	TSS1500 - shore
	cg09565226	0.000475937	0.8922	0.269089	0.221058	-0.0480311	chr16: 84759648	USP10	Body - opensea
	cg27511599	0.000480776	0.8922	0.352602	0.28362	-0.0689822	chr7: 32358540	IGR	IGR - opensea
	cg19904058	0.000491727	0.8922	0.406963	0.34828	-0.0586831	chr10: 135279010	LOC619207	Body - island
	cg16975002	0.000492258	0.8922	0.825073	0.892287	0.0672139	chr2: 2633488	IGR	IGR - opensea
PT	cg21186576	4.72129e-07	0.199267	0.849037	0.78552	-0.0635169	chr17: 79466077	IGR	IGR - island
(Putamen)	cg12109260	1.68916e-06	0.356464	0.935902	0.875314	-0.0605873	chr8: 144850435	IGR	IGR - shelf
	cg00224807	2.9939e-06	0.421201	0.916356	0.84191	-0.0744464	chr2: 238065650	IGR	IGR - opensea
	cg24399337	6.14455e-06	0.514583	0.211235	0.148247	-0.0629875	chr10: 42971251	LOC84856	Body - island
	cg10198271	6.96149e-06	0.514583	0.0625408	0.041475	-0.0210659	chr20: 55966838	RBM38	1stExon - island
	cg12962355	7.3153e-06	0.514583	0.031754	0.0235705	-0.00818352	chr2: 74781907	LOXL3	TSS1500 - island
	cg21994818	1.13954e-05	0.661867	0.830283	0.866377	0.0360945	chr8: 96805352	IGR	IGR - opensea
	cg25163076	1.59498e-05	0.661867	0.784103	0.681255	-0.102848	chr22: 18531591	IGR	IGR - shore
	cg00753924	1.67538e-05	0.661867	0.183974	0.265198	0.0812235	chr9: 137298813	RXRA	Body - shore
	cg12963246	1.74627e-05	0.661867	0.109562	0.144015	0.0344532	chr6: 28129442	ZNF389	TSS200 - opensea
	cg11621667	1.84071e-05	0.661867	0.0603549	0.0456172	-0.0147377	chr7: 39662995	RALA	TSS200 - island
	cg02482460	1.88182e-05	0.661867	0.42574	0.350902	-0.0748375	chr1: 89664338	GBP4	Body - opensea
	cg13357922	2.31359e-05	0.751132	0.387049	0.316849	-0.0702001	chr10: 135251512	IGR	IGR - shelf
	cg03425262	2.56416e-05	0.751839	0.930087	0.907149	-0.0229378	chr10: 134738509	IGR	IGR - island
	cg26539818	2.82108e-05	0.751839	0.0454715	0.0250641	-0.0204074	chr17: 17109691	PLD6	TSS200 - island
	cg19284726	3.45557e-05	0.751839	0.831662	0.757714	-0.0739481	chr19: 3482743	IGR	IGR - island
	cg08864042	3.642e-05	0.751839	0.0468417	0.0746357	0.0277941	chr2: 74607470	DCTN1	5'UTR - opensea
	cg22221320	3.67423e-05	0.751839	0.337232	0.269351	-0.0678817	chr1: 89664340	GBP4	Body - opensea
	cg07364729	3.7083e-05	0.751839	0.913346	0.877332	-0.036014	chr13: 112786612	IGR	IGR - opensea
	cg00948047	3.84011e-05	0.751839	0.86109	0.805256	-0.0558337	chr16: 88029877	BANP	Body - shelf
	cg09415485	4.01308e-05	0.751839	0.885367	0.857915	-0.027452	chr16: 82663111	CDH13	Body - shore
	cg13332729	4.36608e-05	0.751839	0.882011	0.835482	-0.0465296	chr17: 61927036	IGR	IGR - shore
	cg21480680	4.41908e-05	0.751839	0.132292	0.167426	0.0351336	chr12: 6075279	VWF	Body - opensea
	cg16188681	4.71795e-05	0.751839	0.0575871	0.0468386	-0.0107485	chr19: 13875329	MRI1	TSS200 - island
	cg20905460	4.77885e-05	0.751839	0.906678	0.87531	-0.0313679	chr7: 1018498	IGR	IGR - shelf
	cg26314966	4.85943e-05	0.751839	0.805796	0.72171	-0.0840862	chr17: 79466160	IGR	IGR - island
	cg04280246	4.89867e-05	0.751839	0.0721521	0.0579349	-0.0142172	chr5: 118604262	TNFAIP8	TSS200 - shore
	cg22324567	5.35637e-05	0.751839	0.141864	0.203919	0.0620554	chr8: 25899434	EBF2	Body - island
	cg04982401	5.37646e-05	0.751839	0.0644864	0.0422384	-0.022248	chr8: 12989601	DLC1	Body - island
	cg03292213	5.3812e-05	0.751839	0.0535407	0.0313381	-0.0222026	chr17: 17109640	PLD6	1stExon - island
	cg11454334	5.65344e-05	0.751839	0.234042	0.14791	-0.0861324	chr19: 924758	ARID3A	TSS1500 - shore
	cg16040995	5.70034e-05	0.751839	0.866545	0.828219	-0.0383262	chr10: 135273684	LOC619207	Body - island
	cg14608581	6.14777e-05	0.786282	0.486902	0.383572	-0.10333	chr2: 70122240	SNRNP27	Body - opensea
	cg09285851	7.27754e-05	0.840364	0.849353	0.764464	-0.0848896	chr6: 10099656	IGR	IGR - opensea
	cg06740893	7.35441e-05	0.840364	0.818073	0.755864	-0.0622095	chr1: 12251869	TNFRSF1B	Body - island
	cg10807643	7.7459e-05	0.840364	0.777051	0.711961	-0.0650901	chr14: 55907417	TBPL2	TSS200 - island
	cg19592336	7.81787e-05	0.840364	0.0494478	0.079718	0.0302701	chr6: 28129416	ZNF389	TSS200 - opensea
	cg00336028	7.8585e-05	0.840364	0.904492	0.853945	-0.0505478	chr19: 40366607	FCGBP	Body - island
	cg12430845	8.22825e-05	0.840364	0.0265781	0.0213844	-0.00519367	chr5: 36876537	NIPBL	TSS1500 - island
	cg23936215	8.33393e-05	0.840364	0.729409	0.774403	0.0449935	chr17: 63560528	IGR	IGR - shelf
	cg00349061	8.39098e-05	0.840364	0.641592	0.575864	-0.065728	chr1: 26371865	SLC30A2	Body - shore
	cg10148932	8.49525e-05	0.840364	0.615926	0.741382	0.125456	chr19: 39967363	IGR	IGR - shelf
	cg16613240	8.56174e-05	0.840364	0.693602	0.600004	-0.0935975	chr6: 10099623	IGR	IGR - opensea
	cg01311051	9.48166e-05	0.909507	0.153762	0.103774	-0.0499876	chr16: 30064897	ALDOA	5'UTR - shore
	cg18974224	0.0001055	0.92994	0.645192	0.593088	-0.0521047	chr14: 105603153	IGR	IGR - shore
	cg21365602	0.000108039	0.92994	0.411791	0.336671	-0.0751203	chr1: 89664407	GBP4	Body - opensea
	cg00674679	0.000108119	0.92994	0.0601575	0.0859193	0.0257618	chr2: 176931680	IGR	IGR - island
	cg00537910	0.000110907	0.92994	0.92903	0.904986	-0.0240444	chr2: 220084611	ATG9A	3'UTR - shore
	cg09898978	0.000115245	0.92994	0.699655	0.619762	-0.0798927	chr15: 57998371	GCOM1	Body - shore
	cg09896503	0.00011662	0.92994	0.107697	0.0822694	-0.0254279	chr7: 99102090	ZKSCAN5	TSS200 - shore
	cg14099398	0.000117997	0.92994	0.0493597	0.036943	-0.0124167	chr17: 17109800	PLD6	TSS200 - shore
	cg21964391	0.000118072	0.92994	0.890365	0.914686	0.0243213	chr1: 218253368	IGR	IGR - opensea
	cg22759185	0.000123161	0.92994	0.865854	0.823117	-0.0427369	chr19: 1492038	REEP6	Body - shore
	cg11336860	0.00012415	0.92994	0.687303	0.597977	-0.0893264	chr13: 112575966	IGR	IGR - island
	cg10236962	0.000124281	0.92994	0.918278	0.892232	-0.0260462	chr15: 70126655	C15orf50	TSS1500 - opensea
	cg26732615	0.000125662	0.92994	0.55009	0.442892	-0.107198	chr19: 19648335	CILP2	TSS1500 - island
	cg20747455	0.000127268	0.92994	0.850723	0.775747	-0.0749766	chr20: 43933383	MATN4	Body - island
	cg18423859	0.000127793	0.92994	0.0242757	0.0311273	0.00685161	chr18: 60986742	BCL2	TSS200 - island
	cg24364967	0.000132263	0.941855	0.234081	0.159919	-0.0741627	chr2: 55450577	C2orf63	5'UTR - shore
	cg13695288	0.000135372	0.941855	0.77072	0.682369	-0.0883507	chr21: 47294981	PCBP3	Body - island
	cg10214827	0.000136126	0.941855	0.123439	0.10238	-0.0210592	chr22: 50064867	IGR	IGR - island
	cg00965133	0.000143656	0.952231	0.872619	0.843712	-0.0289067	chr20: 36157577	BLCAP	TSS1500 - shore
	cg17525856	0.000146318	0.952231	0.131395	0.104163	-0.0272324	chr2: 47596787	EPCAM	Body - island
	cg02271560	0.000148641	0.952231	0.179751	0.0935318	-0.0862195	chr2: 55450737	C2orf63	5'UTR - island
	cg24894838	0.000149675	0.952231	0.0418642	0.0321533	-0.00971093	chr1: 247267065	ZNF669	Body - shore
	cg05276469	0.000149731	0.952231	0.156967	0.383192	0.226225	chr17: 16570473	IGR	IGR - island
	cg03942599	0.00015542	0.952231	0.444789	0.272394	-0.172395	chr11: 101341554	TRPC6	Body - opensea
	cg03421195	0.000155488	0.952231	0.706882	0.647191	-0.0596911	chr10: 7517215	IGR	IGR - opensea
	cg20758219	0.00015597	0.952231	0.858795	0.80256	-0.0562348	chr3: 138738597	PRR23B	1stExon - shore
	cg12249575	0.000161149	0.952231	0.0810478	0.101866	0.0208178	chr14: 36988805	NKX2-1	Body - island
	cg25937148	0.000162058	0.952231	0.0548423	0.0410364	-0.0138059	chr3: 43147320	C3orf39	5'UTR - island
	cg11644478	0.000163203	0.952231	0.0601644	0.042872	-0.0172924	chr21: 40555479	PSMG1	TSS200 - island
	cg26079571	0.000170188	0.952231	0.0644524	0.0480681	-0.0163843	chr12: 3186499	TSPAN9	TSS200 - island
	cg05866737	0.000175878	0.952231	0.87021	0.831704	-0.0385054	chr11: 1650863	KRTAP5-5	TSS200 - opensea
	cg03190266	0.000177687	0.952231	0.0723907	0.0943207	0.02193	chr16: 86602533	FOXC2	1stExon - island
	cg01483627	0.000180649	0.952231	0.883012	0.849176	-0.0338354	chr17: 72368401	GPR142	Body - shore
	cg20759084	0.000181479	0.952231	0.12938	0.106105	-0.0232758	chr5: 7395875	ADCY2	TSS1500 - island
	cg00382463	0.000181812	0.952231	0.0352967	0.028884	-0.00641279	chr19: 30718424	IGR	IGR - island
	cg13749379	0.00018278	0.952231	0.0645549	0.0897512	0.0251964	chr17: 41833161	SOST	Body - island
	cg08755218	0.000188224	0.952231	0.014594	0.011614	-0.00297994	chr16: 67261029	TMEM208	1stExon - island
	cg08355456	0.000189782	0.952231	0.464859	0.363074	-0.101785	chr11: 67383691	IGR	IGR - island
	cg07053177	0.000190266	0.952231	0.922065	0.903932	-0.0181334	chr12: 128899814	TMEM132C	Body - island
	cg02055264	0.000192061	0.952231	0.77708	0.701416	-0.0756644	chr6: 27210913	IGR	IGR - opensea
	cg23885108	0.000192296	0.952231	0.0512983	0.0716954	0.0203971	chr17: 37755750	IGR	IGR - shelf
	cg13731605	0.000192647	0.952231	0.15382	0.101524	-0.0522961	chr14: 21660372	IGR	IGR - opensea
	cg05784532	0.000197377	0.952231	0.813827	0.745765	-0.0680618	chr1: 230284198	GALNT2	Body - opensea
	cg19302555	0.000206454	0.952231	0.060459	0.0492368	-0.0112222	chr20: 21283637	XRN2	TSS1500 - island
	cg07110043	0.000208158	0.952231	0.0563677	0.14235	0.0859821	chr1: 31846397	FABP3	TSS1500 - opensea
	cg04283429	0.000208587	0.952231	0.0547496	0.0437365	-0.0110131	chr6: 99280108	IGR	IGR - island
	cg09361966	0.000209579	0.952231	0.929843	0.862347	-0.0674962	chr1: 242220475	IGR	IGR - island
	cg19949853	0.000212678	0.952231	0.914603	0.894152	-0.0204515	chr22: 49150845	IGR	IGR - shelf
	cg11726039	0.000212991	0.952231	0.0420221	0.0322298	-0.00979227	chr2: 208490019	FAM119A	TSS200 - island
	cg20733761	0.000214525	0.952231	0.856586	0.809077	-0.0475085	chr21: 47295215	PCBP3	Body - island
	cg22932482	0.000218155	0.952231	0.822513	0.782902	-0.0396108	chr8: 144790992	LOC100130274	TSS1500 - island
	cg20732027	0.000219347	0.952231	0.0595951	0.0770374	0.0174423	chr12: 54694878	NFE2	TSS200 - opensea
	cg02097235	0.00022224	0.952231	0.634506	0.546032	-0.088474	chr16: 1116799	LOC146336	Body - shore
	cg20464951	0.000227911	0.952231	0.843146	0.802967	-0.0401784	chr19: 1972139	CSNK1G2	Body - shelf
	cg01980810	0.000233243	0.952231	0.894997	0.870632	-0.0243652	chr11: 66489001	SPTBN2	TSS200 - opensea
	cg06892679	0.000239234	0.952231	0.867967	0.823079	-0.0448875	chr14: 68008964	PLEKHH1	Body - opensea
	cg05734154	0.0002417	0.952231	0.087088	0.0647309	-0.0223572	chr12: 46385073	SFRS2IP	TSS1500 - shore
	cg04922029	0.000241982	0.952231	0.892476	0.868295	-0.024181	chr1: 159174728	DARC	TSS1500 - opensea
	cg25756635	0.000243719	0.952231	0.0404989	0.0592488	0.0187499	chr19: 1762031	ONECUT3	Body - shore
	cg23276120	0.000244591	0.952231	0.830068	0.774948	-0.0551196	chr15: 66331911	MEGF11	Body - shore
	cg01049782	0.000246147	0.952231	0.858454	0.828938	-0.0295158	chr7: 30717954	CRHR2	Body - shelf
	cg03357999	0.000247296	0.952231	0.765918	0.653624	-0.112293	chr7: 55516724	IGR	IGR - shore
	cg20362242	0.000247364	0.952231	0.0686808	0.0558537	-0.0128271	chr5: 692897	TPPP	5'UTR - island
	cg03753331	0.000247371	0.952231	0.0916982	0.0721897	-0.0195084	chr2: 115919006	DPP10	TSS1500 - island
	cg07668908	0.000247585	0.952231	0.126969	0.085188	-0.0417808	chr4: 81256792	C4orf22	TSS200 - shore
	cg02785814	0.000250767	0.952231	0.110762	0.149998	0.039236	chr11: 44338707	IGR	IGR - island
	cg04553307	0.000254196	0.952231	0.847133	0.80411	-0.0430235	chr7: 922775	C7orf20	Body - opensea
	cg14029686	0.00025917	0.952231	0.158059	0.104743	-0.0533163	chr4: 2765767	IGR	IGR - island
	cg02152233	0.000265681	0.952231	0.932264	0.876223	-0.056041	chr1: 29189789	OPRD1	Body - island
	cg06634471	0.000267456	0.952231	0.0846442	0.0671365	-0.0175076	chr6: 157099227	ARID1B	1stExon - opensea
	cg07932899	0.000269675	0.952231	0.864249	0.821809	-0.0424409	chr2: 1480789	TPO	Body - island
	cg04057674	0.000274771	0.952231	0.787042	0.740564	-0.0464781	chr16: 50708021	SNX20	Body - island
	cg13606990	0.000279224	0.952231	0.614037	0.558132	-0.0559053	chr18: 32848016	ZNF397OS	5'UTR - island
	cg22496683	0.000280256	0.952231	0.702402	0.632935	-0.0694674	chr4: 155702610	RBM46	5'UTR - island
	cg27094848	0.00028142	0.952231	0.75593	0.795588	0.0396585	chr11: 111322012	IGR	IGR - opensea
	cg23978657	0.000283452	0.952231	0.413058	0.350144	-0.0629134	chr1: 89664260	GBP4	Body - opensea
	cg07460449	0.00028652	0.952231	0.0512463	0.0388756	-0.0123707	chr16: 67840720	TSNAXIP1	TSS1500 - island
	cg08757742	0.000286835	0.952231	0.04091	0.0325761	-0.00833381	chr5: 80256371	RASGRF2	TSS200 - island
	cg25573640	0.000288405	0.952231	0.862406	0.824581	-0.0378257	chr14: 64228599	IGR	IGR - opensea
	cg27080085	0.000289214	0.952231	0.326791	0.274097	-0.0526947	chr10: 42971011	LOC84856	Body - shore
	cg03433033	0.000289215	0.952231	0.165021	0.085673	-0.0793477	chr1: 76189801	ACADM	TSS1500 - shore
	cg00850501	0.000290152	0.952231	0.0619087	0.0476928	-0.0142159	chr19: 14530371	DDX39	TSS1500 - island
	cg13100965	0.000291602	0.952231	0.193147	0.246644	0.0534973	chr7: 64349450	IGR	IGR - island
	cg05163071	0.00029684	0.952231	0.821857	0.764216	-0.0576414	chr3: 108476540	RETNLB	TSS1500 - opensea
	cg04231541	0.000296867	0.952231	0.937617	0.86927	-0.0683472	chr16: 2849110	TESSP1	Body - island
	cg10257302	0.000299193	0.952231	0.530658	0.466742	-0.0639161	chr14: 55907427	TBPL2	TSS200 - island
	cg19722671	0.00029986	0.952231	0.892771	0.855873	-0.0368988	chr8: 1404197	IGR	IGR - shore
	cg19639479	0.000300662	0.952231	0.963011	0.946527	-0.0164849	chr1: 1374669	VWA1	Body - island
	cg01290565	0.000301413	0.952231	0.838161	0.79734	-0.0408205	chr12: 111475238	CUX2	Body - island
	cg08893692	0.00030563	0.952231	0.0652218	0.0930622	0.0278405	chr5: 72595741	IGR	IGR - island
	cg24856673	0.000306359	0.952231	0.539208	0.464267	-0.0749408	chr12: 2017134	CACNA2D4	Body - island
	cg08894761	0.000308174	0.952231	0.160001	0.114035	-0.0459658	chr2: 31806234	SRD5A2	TSS200 - island
	cg07109923	0.000311843	0.952231	0.0782442	0.0606895	-0.0175547	chr20: 35091317	DLGAP4	Body - shore
	cg18023724	0.000311934	0.952231	0.827986	0.781447	-0.0465384	chr4: 164088493	NAF1	TSS1500 - shore
	cg13520532	0.000313318	0.952231	0.855461	0.801357	-0.0541041	chr10: 135273122	LOC619207	Body - island
	cg18068140	0.000314676	0.952231	0.664029	0.605708	-0.0583206	chr6: 18123164	NHLRC1	TSS1500 - shore
	cg08983215	0.000315861	0.952231	0.848099	0.80118	-0.0469196	chr16: 2140326	PKD1	Body - island
	cg04069539	0.000318456	0.953245	0.882142	0.848625	-0.0335164	chr16: 89168963	ACSF3	Body - shore
	cg16860267	0.000320968	0.953997	0.023858	0.0184213	-0.0054367	chr18: 11908803	MPPE1	TSS200 - island
	cg02582520	0.000326139	0.959032	0.785357	0.719015	-0.066342	chr19: 1009172	GRIN3B	Body - island
	cg21047367	0.000327206	0.959032	0.88453	0.844017	-0.0405131	chr2: 11732905	GREB1	Body - island
	cg01660911	0.000332899	0.96743	0.040723	0.0304813	-0.0102417	chr22: 17082772	psiTPTE22	TSS200 - shore
	cg14326460	0.000337309	0.96743	0.0443556	0.0352123	-0.00914328	chr4: 8609594	CPZ	Body - opensea
	cg21011133	0.000337546	0.96743	0.276895	0.340213	0.0633182	chr2: 25142198	ADCY3	TSS200 - shore
	cg01414358	0.00034081	0.96743	0.0505993	0.0428034	-0.00779593	chr6: 40554442	LRFN2	5'UTR - shore
	cg18740583	0.000342909	0.96743	0.574082	0.503447	-0.0706353	chr19: 43202312	IGR	IGR - island
	cg23939866	0.000344886	0.96743	0.874435	0.848943	-0.0254919	chr5: 154181852	LARP1	Body - opensea
	cg17094718	0.000346116	0.96743	0.833398	0.763924	-0.0694742	chr13: 24915099	IGR	IGR - island
	cg24220279	0.000351631	0.967889	0.0910566	0.11849	0.0274337	chr10: 124900053	IGR	IGR - island
	cg05512735	0.000352889	0.967889	0.904612	0.882772	-0.0218403	chr3: 189839293	LEPREL1	5'UTR - shore
	cg03014589	0.000356472	0.967889	0.905547	0.938291	0.0327445	chr8: 144965836	IGR	IGR - shore
	cg01937701	0.00035653	0.967889	0.0698883	0.0274414	-0.0424469	chr14: 24422872	DHRS4	TSS200 - island
	cg04308687	0.000358149	0.967889	0.763699	0.711088	-0.0526109	chr1: 100231682	FRRS1	TSS1500 - opensea
	cg26824516	0.000361957	0.967889	0.173642	0.215385	0.0417427	chr15: 101419293	ALDH1A3	TSS1500 - island
	cg02010963	0.000362333	0.967889	0.0927969	0.124497	0.0316997	chr16: 4663820	FAM100A	Body - shore
	cg02741440	0.000366032	0.971618	0.323497	0.250334	-0.0731621	chr5: 41509882	PLCXD3	Body - island
	cg15996644	0.000368671	0.972508	0.0709325	0.0867132	0.0157807	chr12: 54370352	IGR	IGR - shore
	cg19461392	0.000374146	0.979601	0.0297347	0.0216004	-0.0081343	chr12: 26349002	SSPN	5'UTR - island
	cg05266226	0.000376801	0.979601	0.596316	0.543367	-0.0529499	chr1: 22920119	EPHA8	Body - island
	cg22046662	0.000378323	0.979601	0.0488665	0.0391119	-0.00975465	chr19: 19651344	CILP2	Body - shore
	cg07105272	0.000384556	0.981317	0.232099	0.190708	-0.041391	chr3: 186490785	IGR	IGR - island
	cg15445478	0.000384744	0.981317	0.0495	0.0281367	-0.0213632	chr2: 75938132	C2orf3	TSS200 - island
	cg03532013	0.00038713	0.981317	0.926386	0.900142	-0.0262437	chr19: 42592983	POU2F2	3'UTR - opensea
	cg06801658	0.000391666	0.981317	0.928775	0.913024	-0.0157515	chr20: 48626975	IGR	IGR - island
	cg25260564	0.000393433	0.981317	0.932352	0.918734	-0.013618	chr10: 133985960	JAKMIP3	3'UTR - opensea
	cg10730208	0.000394036	0.981317	0.101756	0.0830944	-0.0186621	chr12: 58290540	IGR	IGR - shore
	cg22875332	0.000396298	0.981317	0.269324	0.172764	-0.09656	chr1: 76189707	ACADM	TSS1500 - shore
	cg06070970	0.000397726	0.981317	0.446738	0.380587	-0.0661501	chr8: 144359074	GLI4	3'UTR - island
	cg09240763	0.000401343	0.981317	0.0881105	0.126399	0.0382886	chr2: 200330851	IGR	IGR - shore
	cg19431051	0.000402245	0.981317	0.769459	0.698947	-0.0705117	chr11: 60414767	C11orf64	Body - island
	cg05082738	0.000406119	0.981317	0.789982	0.724482	-0.0655	chr11: 60414918	C11orf64	Body - island
	cg09100271	0.000407278	0.981317	0.449575	0.367837	-0.0817382	chr8: 48675911	IGR	IGR - shore
	cg11510586	0.000409212	0.981317	0.301731	0.190336	-0.111395	chr9: 72027409	IGR	IGR - island
	cg14830846	0.000413274	0.98546	0.885487	0.854676	-0.0308103	chr5: 178763293	ADAMTS2	Body - opensea
	cg20908785	0.000429486	0.999997	0.116503	0.0937865	-0.0227161	chr14: 54863471	CDKN3	TSS1500 - island
	cg02794174	0.000432061	0.999997	0.040628	0.0334083	-0.00721968	chr8: 61564980	IGR	IGR - island
	cg06928246	0.000437439	0.999997	0.614465	0.539767	-0.0746985	chr1: 227974645	IGR	IGR - island
	cg25950625	0.000437913	0.999997	0.0825532	0.0615084	-0.0210448	chr5: 41510116	PLCXD3	Body - island
	cg00355673	0.000439663	0.999997	0.0692275	0.0572288	-0.0119987	chr14: 92573075	ATXN3	TSS200 - island
	cg22935262	0.000440061	0.999997	0.0435328	0.0347679	-0.00876492	chr5: 177099373	LOC202181	TSS200 - island
	cg00864171	0.000445838	0.999997	0.402778	0.327297	-0.0754803	chr11: 67383662	IGR	IGR - island
	cg26558664	0.000446175	0.999997	0.896263	0.876383	-0.0198797	chr11: 18230491	LOC494141	TSS200 - shore
	cg12743976	0.000449694	0.999997	0.0287801	0.0238325	-0.0049476	chr10: 31892154	IGR	IGR - shore
	cg11957400	0.000452042	0.999997	0.552192	0.473298	-0.0788944	chr12: 2017093	CACNA2D4	Body - shore
	cg25373372	0.000455574	0.999997	0.0467255	0.0335036	-0.0132218	chr6: 82462656	FAM46A	TSS1500 - island
	cg11632685	0.000458433	0.999997	0.902212	0.87248	-0.0297318	chr20: 25128770	LOC284798	TSS200 - island
	cg16050333	0.00046284	0.999997	0.0301872	0.0241576	-0.00602957	chr14: 70234252	LOC100289511	Body - island
	cg10969502	0.000468573	0.999997	0.887695	0.91105	0.0233547	chr6: 168789714	IGR	IGR - opensea
	cg09826973	0.000471181	0.999997	0.895257	0.868086	-0.0271717	chr1: 110656508	UBL4B	3'UTR - opensea
	cg00590063	0.000474685	0.999997	0.849335	0.789698	-0.0596369	chr19: 17918795	B3GNT3	Body - island
	cg21100167	0.000479067	0.999997	0.726439	0.67415	-0.0522884	chr21: 47295375	PCBP3	Body - shore
	cg22747802	0.000482252	0.999997	0.576967	0.528015	-0.0489516	chr11: 68417633	IGR	IGR - opensea
	cg10879207	0.000482857	0.999997	0.166364	0.133704	-0.0326596	chr12: 66629396	IRAK3	Body - opensea
	cg16324579	0.000487483	0.999997	0.0344008	0.0287286	-0.00567226	chr4: 83934054	LIN54	TSS200 - island
	cg08578317	0.000492703	0.999997	0.828005	0.790145	-0.0378599	chr2: 240724176	IGR	IGR - opensea
	cg19403023	0.000493701	0.999997	0.695946	0.617289	-0.0786572	chr16: 2848797	TESSP1	Body - island
	cg27561907	0.000494819	0.999997	0.697207	0.626652	-0.0705557	chr16: 2848830	TESSP1	Body - island
ᵃ Δβ: Delta beta
ᵇ IGR: Intergenic Region
