# Supplementary material for: Brain areas involved with obsessive-compulsive disorder present different DNA methylation modulation
Source: BMC Genom Data. 2021 Oct 30;22:45. doi: 10.1186/s12863-021-00993-0 (PMC8557022; doi:10.1186/s12863-021-00993-0)
Supplement: Supplementary file 2 — Additional file 2: Table S1. Differentially methylated sites (DMSs) between OCD cases and controls. Table S2. Functional modules identified by FEM (Functional Epigenetic Modules) analysis. Table S3. Differentially methylated regions (DMRs) and related cgs. Table S4. Differential expression analysis between OCD cases and controls. Table S5. Nodes (genes) from STRING final networks classified according to network centrality measures. Table S6: Enrichment results from STRING for the final networks using differentially expressed genes (DEG), genes located on differentially methylated regions. Table S7. Transcription factors (TF) annotated from differentially methylated regions (DMRs) matched on differentially expressed genes (DEGs). [file 12863_2021_993_MOESM2_ESM.zip › Table S2.xlsx]

## Sheet: Table S2
S2 Table: Functional modules identified by FEM (Functional Epigenetic Modules) analysis.
Brain area	Module	Gene (Seed)	EntrezID (Seed)	Size	p-value	Genes
Cortical	M1	MME	4311	14	0.011	MME NPPA GAST VIP EDN2 ADM NPPC ADCYAP1 NPR3 NPPB KEL NPR2 VIPR2 ADCYAP1R1
ACC	M2	LPA	4018	11	0.007	LPA CELA1 APOH MMP12 FBLN5 APOB PI3 F12 SOD3 LTBP2 LOXL1
(Anterior cingulate gyrus)	M3	RAB4A	5867	13	0.004	RAB4A RBSN RABEP1 SRA1 KIF3B SOD2 RUFY1 RAB11FIP1 NOL12 SLC25A38 ZSCAN16 UBE2Z VPS45
	M4	GRIN1	2902	19	0.014	GRIN1 EPHB4 SYNGAP1 GRIN2D GRIN3A CIT PPP2R2A DUSP4 MAP2 NANOS1 INA DRD1 CALY ADA ADORA1
						DNAJC14 CPEB1 TTBK1 P2RY1
	M5	IL2	3558	31	0.029	IL2 B2M TNFRSF4 IL27RA TNFRSF9 CD8A CD8B EBI3 IL6ST IL27 PRF1 TNFRSF18 ST3GAL4 CD1B CD1A CD1C
						TNFSF9 TNFSF4 HLA-C PSAP LIF LIFR IL31RA CTF1 OSM CNTFR CRLF1 OSMR IL11RA SIVA1 CELSR1
OFC	M1	TPM3	7170	12	0.001	TPM3 S100A4 HSPH1 MTHFD1 IARS2 AARS NANS CNN1 TMOD1 TMSB10 MYH4 S100P
(Orbitofrontal cortex)	M2	PDZK1	5174	12	0.01	PDZK1 AKAP10 SLC22A4 SLC22A5 GUCY2C SLC17A1 SLC22A11 SLC22A12 SCARB1 CLCN3 PDZD3 GUCA2A
	M3	TJP2	9414	28	0.004	TJP2 TJP1 GOPC CGN MAGI3 CLDN1 MPP5 SSTR3 ANXA6 ADGRB1 CSPG5 GRID1 CLCN3 TJP3 GJC1 DSCAML1
						PLCL2 EML1 GRID2 GRIK5 MAGI2 ADRB1 ISG20L2 FZD8 RYK NRCAM FZD7 WNT3
	M4	S100A11	6282	47	0.034	S100A11 SCARB2 ATP6V1B2 FLOT1 CHMP2B FTH1 SLC35F6 DNAJC5 ATP6V1E1 GBA MYOF STOM MYO1B CHMP3
						ATP6V1G1 VTI1B VAMP8 TMEM192 TACSTD2 TM9SF1 ATP6V1H ATP6V1C1 PLBD1 GGH SERPINA3 CTRL SEC11A
						KLK4 ALDOB NSG2 ASIC2 ASIC1 ASIC3 STX18 CTRB1 STX7 LYPD3 AGR3 VAMP3 STX6 MARCH2 STX16 VAMP4
						VPS18 VPS11 VPS45 UVRAG
	M5	PTN	5764	24	0.005	PTN STC2 CACNB4 ALK LAMA4 P4HB TAC3 NCAN CGA RIT1 PLXNB2 CDH10 WFDC2 TACR2 ADAM11 TACR3 TAC1
						TACR1 TAC4 FSHB LHB LHCGR CHST9 TG
	M6	GNA11	2767	10	0.011	GNA11 HTR2A BDKRB2 PTGIR CHRM2 ACE ADCY10 PON2 NME3 NDUFB10
	M7	HLA-DQB1	3119	11	0.008	HLA-DQB1 HLA-DQA2 HLA-DQA1 HCRT HCRTR1 HCRTR2 NPFFR2 CD200 CD200R1 NPFF NPFFR1
	M8	VIP	7432	16	0.032	VIP MME VIPR1 VIPR2 ADCYAP1 ADCYAP1R1 SCTR SCT RAMP1 CALCR CALCA GAST SHH GAS1 ATP2B4 ATP2B2
	M9	PPP1R9B	84687	11	0.006	PPP1R9B CCKBR PPP1R9A TGOLN2 DRD2 CCKAR SLC6A3 CADPS CADPS2 IGF2R CREG1
Striatal	M1	ACVR1B	91	10	0.027	ACVR1B TGFBRAP1 SNX1 ACVR2A INHBC INHBB ACVR1C GDF11 VPS26A SYNJ2BP
NAC	M2	SMURF2	64750	59	0.003	SMURF2 TNNT1 TNFRSF1B RAB25 SMAD6 RASL12 TXNIP RNF111 TCAP CCAR1 IRF8 RAB13 GMEB1 MYOZ1 ING2
(Nucleus accumbens)						PRICKLE1 TFPI2 NEB TNNI2 RUNX3 TNNI3 ECHS1 RAB17 ZBTB44 GFM1 TSSK4 MYBPC3 ABRAXAS2 ACBD3 ACOX3
						DGCR2 PRICKLE2 SMAP1 LMCD1 TRIM63 TRIM55 TRIM54 PKD2L1 PYGM ANKRD2 PDK4 RCAN3 SCEL TXNRD1 GLRX2
						PLEKHF1 MYL2 TNNI1 KCTD12 SLC1A3 ZMYND19 TNNT2 PDHB DLAT PDK1 PDK2 ISOC2 MCHR1 MYOZ3
	M3	RPL6	6128	51	0.018	RPL6 MCM5 PIAS2 CUL2 ERCC4 SUMO3 NAE1 CUL5 TARS RPL29 ARHGEF4 EEF1A2 EPRS MCF2L DDX50 RSL1D1
						SART3 DLX4 TEX10 DHX15 DHX36 AGO2 AGO1 RPL14 RPS9 DHCR7 RPL27A RPL28 RPL35 RPS5 SLC4A5 DDOST
						PABPC3 FXR1 HERC5 CHRM4 UBA3 SNRNP35 PDCD7 GRM8 SYBU GTF2IRD1 CDK20 ZER1 NTF3 ASB1 ASB6 RNF7
						UBE2D1 ITM2C STT3A
	M4	ACVR1	90	57	0.014	ACVR1 DUSP13 UBE2E3 CHN1 RHEBL1 RHOJ RAB25 VEPH1 AMHR2 RAB6B GDF5 CDK14 RASD2 RASL12 RHOD
						UBXN1 ACVR1B NUAK2 RAB3B ENG BMP7 AMH ACVR2A NEK8 RAB17 INHBC INHBB RAB33B PLEK ACVR1C GDF11
						BMPR1B DCAF12 SNX1 VPS26A CCNY POMK TXNL4A IPO11 PLCD4 PCSK5 REN PCSK1 TGFBRAP1 GDF6 SYNJ2BP
						PMCH PCSK6 MCHR1 PCSK2 MCHR2 CPE SCG5 TRH TRHR ZMYND19 GAST
	M5	NRXN3	9369	26	0.043	NRXN3 CNMD IL4R XDH PDZD2 CAVIN1 MFGE8 DOCK7 ZCCHC11 NAV2 RCOR3 ASPM RIN3 IKZF2 MICALL2 MLH3
						NLRX1 KIF25 ARSB CSPP1 IQCE PTPN14 SPEG KNDC1 BTN1A1 ZNF148
CN	M1	FBN2	2201	28	0.014	FBN2 MFAP5 MATN2 ELN MFAP2 LTBP1 SPINK1 MEGF6 FCN1 MASP2 MASP1 FCN3 FCN2 FBLN1 LOXL1 LYZ LCN1
(Caudate nucleus)						LMBR1L MATN1 MATN3 NID2 SCGB1A1 LTF CEL ST6GAL1 ITLN1 JAG1 NEURL1
	M2	FES	2242	10	0.042	FES PLXNA1 DPYSL5 HSH2D RASA3 DPYSL3 DPYS DPYSL4 SEMA6D RND1
	M3	GUCY2C	2984	12	0.026	GUCY2C PDZD3 GUCA2A SLC22A5 SLC22A4 PDZK1 SLC22A12 SLC22A11 SLC17A1 SCARB1 CLCN3 AKAP10
	M4	MAFF	23764	18	0.027	MAFF NFE2L2 NFE2L1 NRF1 PRRX1 NFE2 HOXD12 MAFK CHD6 EIF2AK3 ATF4 PPRC1 NFE2L3 KEAP1 CREBZF BACH2
						PATZ1 BACH1
	M5	FCN1	2219	28	0.013	FCN1 ELN MASP1 MASP2 SPINK1 FCN3 FCN2 MFAP2 FBN2 LTBP1 MATN2 MFAP5 MEGF6 FBLN1 LOXL1 LYZ LCN1
						LMBR1L MATN1 MATN3 NID2 SCGB1A1 LTF CEL ST6GAL1 ITLN1 JAG1 NEURL1
	M6	NFE2L2	4780	18	0.021	NFE2L2 EIF2AK3 CHD6 MAFK ATF4 NFE2 MAFF KEAP1 NFE2L1 HOXD12 PRRX1 NRF1 PPRC1 NFE2L3 CREBZF BACH2
						PATZ1 BACH1
	M7	HCRTR2	3062	11	0.047	HCRTR2 CD200 HCRT HCRTR1 HLA-DQB1 HLA-DQA1 NPFFR2 HLA-DQA2 NPFF NPFFR1 CD200R1
	M8	ESRRG	2104	10	0.02	ESRRG PPARGC1B ARHGEF15 PROX1 ESRRA NR0B2 DUT PNRC1 NR5A2 HNF4G
PT	M1	DTNA	1837	35	0.001	DTNA DTNB SIRT7 AGL FAT1 SSH1 FMN1 H2AFV ADNP2 ZBED4 SNTA1 SNTB1 UTRN DTNBP1 SGCG SGCD SNTB2
(Putamen)						SNTG1 SNTG2 SYNM SSPN SYNC SGCB SGCA C2orf69 ADRA1D MAST1 GLS NHLRC1 PRTFDC1 CORO1B GLS2
						TAX1BP3 CMYA5 SGCZ
	M2	EEF2	1938	36	0.001	EEF2 MCM5 PIAS2 CUL2 ERCC4 SUMO3 NAE1 CUL5 TARS ARHGEF4 EEF1A2 RPSA TPM3 MAPKAPK3 HSPH1 MTHFD1
						IARS2 AARS NANS GRM8 CHRM4 GTF2IRD1 PRND PARK7 OTUD7B EFCAB6 SENP2 ZER1 SLX4 MUS81 TMOD1 RNF7
						TMSB10 CDK20 ASB1 ASB6
	M3	SDC4	6385	15	0.001	SDC4 FZD7 TFPI TNFRSF13B MDK LAMA3 TNC THY1 CCL5 NUDT16L1 TNFSF13B TNFRSF13C CAMLG TRAF5
						TNFRSF17
