# Supplementary material for: Brain areas involved with obsessive-compulsive disorder present different DNA methylation modulation
Source: BMC Genom Data. 2021 Oct 30;22:45. doi: 10.1186/s12863-021-00993-0 (PMC8557022; doi:10.1186/s12863-021-00993-0)
Supplement: Supplementary file 2 — Additional file 2: Table S1. Differentially methylated sites (DMSs) between OCD cases and controls. Table S2. Functional modules identified by FEM (Functional Epigenetic Modules) analysis. Table S3. Differentially methylated regions (DMRs) and related cgs. Table S4. Differential expression analysis between OCD cases and controls. Table S5. Nodes (genes) from STRING final networks classified according to network centrality measures. Table S6: Enrichment results from STRING for the final networks using differentially expressed genes (DEG), genes located on differentially methylated regions. Table S7. Transcription factors (TF) annotated from differentially methylated regions (DMRs) matched on differentially expressed genes (DEGs). [file 12863_2021_993_MOESM2_ESM.zip › Table S3.xlsx]

## Sheet: Table S3
S3 Table: Differentially methylated regions (DMRs) and related cgs.
Brain area	DMR	Genomic coordinate (hg19)	MinFDR	MeanBetaFC	Relation to gene	Relation to CpG island	Genes (Illumina annotation)	ProbeID
Cortical								cg11687036 cg05052450 cg19271111 cg26021960 cg14034968 cg12993715 cg15504461
ACC	DMR_1	chr3:147139563-147142415	1.9403e-16	-0.0667296	*****	shore, island	Intergenic region	cg01689438 cg17884843 cg07152216 cg14563954 cg17448336 cg26123605 cg16215422
(Anterior cingulate gyrus)								cg23147574 cg01150433 cg00998744 cg27136844 cg21776417
	DMR_2	chr4:2366103-2367137	1.18881e-09	-0.0608103	Body	shore, island	ZFYVE28	cg00856997 cg02937671 cg10622551 cg03137131 cg09884451 cg10635092 cg13688770
	DMR_3	chr10:130063978-130064296	0.000370441	-0.0528013	*****	shore, island	Intergenic region	cg23524559 cg19988426 cg10803098 cg04884318
	DMR_4	chr7:35298212-35299217	0.000589931	-0.0594733	*****	shore, island	Intergenic region	cg22584618 cg08732352 cg19239040 cg13537061 cg01066602
	DMR_5	chr2:242648702-242648761	0.0029435	0.05067	Body	opensea	ING5	cg04803956 cg02162339 cg02968760
	DMR_6	chr8:144358566-144359316	0.00800118	-0.0520821	3'UTR, Body	shore, island	GLI4	cg14825413 cg24510518 cg06070970 cg03496689
	DMR_7	chr21:44104950-44105474	4.85313e-09	-0.0693844	5'UTR, Body	shore, island	PDE9A	cg10706013 cg23590273 cg16784985
	DMR_8	chr12:121678474-121678720	4.96085e-07	-0.0501553	3'UTR, Body	opensea	CAMKK2	cg12590521 cg09297514 cg04615865
	DMR_9	chr5:125929611-125930017	0.000589931	0.0748625	Body	shore	ALDH7A1	cg22547559 cg03409151 cg25476565
	DMR_10	chr5:565934-566410	0.0225477	-0.066486	*****	shore, island	Intergenic region	cg01299774 cg04136185 cg21544219
	DMR_11	chr8:2480426-2481226	1.81553e-06	-0.120459	*****	shore, island	Intergenic region	cg16580982 cg02472801 cg01414268 cg01466164
	DMR_12	chr18:5891602-5893441	7.94591e-05	-0.0539941	1stExon, TSS200, TSS1500	shore, island	TMEM200C	cg12899381 cg00058163 cg26438105 cg27093273 cg17586988 cg26544134 cg05258390
	DMR_13	chr1:202137086-202137199	0.000181358	0.0573277	TSS200, Body	opensea	PTPRV	cg06254274 cg15676837
	DMR_14	chr12:52868284-52868602	0.00159577	-0.0558115	TSS1500	opensea	KRT6C	cg24415213 cg07658640
	DMR_15	chr13:101629969-101630201	0.000106852	-0.0590361	*****	opensea	Intergenic region	cg15856748 cg06082318
	DMR_16	chr18:19409164-19410150	0.0361962	-0.0541811	TSS200, Body; TSS1500, Body	opensea; opensea	MIR1-2 MIB1	cg06865629 cg17106157
	DMR_17	chr2:208890779-208890802	0.012568	-0.0513031	TSS1500	shore	PLEKHM3	cg09368486 cg19154323
	DMR_18	chr20:17512652-17512795	0.0169523	-0.0524122	TSS1500, Body; TSS1500, Body	shore; shore	BFSP1 BFSP1	cg23985077 cg23032598
	DMR_19	chr3:10335288-10335375	0.0318127	-0.0522852	TSS1500	opensea	GHRL	cg13441156 cg03751527
	DMR_20	chr3:24145617-24145718	0.0313512	-0.0580696	TSS1500	opensea	LOC152024	cg10674438 cg03578013
	DMR_21	chr3:114477961-114478256	0.0233621	0.0507011	5'UTR, 1stExon, TSS200	opensea	ZBTB20	cg06225294 cg19981243
	DMR_22	chr5:159707484-159707559	0.0189388	-0.070192	Body	opensea	CCNJL	cg22609829 cg06819704
	DMR_23	chr5:166582591-166582608	5.39159e-05	-0.0724062	*****	opensea	Intergenic region	cg18924771 cg27325820
	DMR_24	chr6:84232241-84232599	0.0340502	-0.0507614	5'UTR	opensea	PRSS35	cg09115026 cg16162611
	DMR_25	chr6:88880380-88880599	0.00235481	-0.0519173	*****	shelf	Intergenic region	cg08037684 cg05037327
	DMR_26	chr7:1650412-1650459	0.0268003	0.0873254	*****	opensea	Intergenic region	cg15363455 cg03489907
	DMR_27	chr7:131422820-131422872	0.000171365	0.0668336	*****	opensea	Intergenic region	cg11139248 cg11180069
	DMR_28	chr8:65293126-65293734	0.00272352	-0.0569758	*****	shelf	Intergenic region	cg07773510 cg16464373
	DMR_29	chr9:1047220-1047246	0.00704984	-0.0502573	*****	shore	Intergenic region	cg14226702 cg14156498
	DMR_30	chr2:162197869-162197875	0.0144332	-0.0577649	Body	opensea	PSMD14	cg24367840 cg17137077
	DMR_31	chr14:77219008-77219295	0.0352702	0.0522771	*****	opensea	Intergenic region	cg16997395 cg12831208
	DMR_32	chr17:2057176-2057234	0.0109106	-0.0657177	Body	opensea	SMG6	cg21189939 cg06952519
	DMR_33	chr8:144809598-144810854	2.50748e-07	-0.0532982	Body	island	FAM83H	cg01612292 cg07962934 cg25468618 cg01399317 cg13735469 cg13911690
	DMR_34	chr10:3559223-3559479	0.0261341	-0.0590035	*****	opensea	Intergenic region	cg02995791 cg11991893
	DMR_35	chr7:1309108-1309189	0.020952	0.0537526	*****	opensea	Intergenic region	cg04034967 cg11360230
	DMR_36	chr5:179740188-179741120	1.1377e-07	-0.186498	Body	shore, island	GFPT2	cg14794799 cg23221052 cg13944838 cg23248424 cg02891314
	DMR_37	chr7:90192576-90192617	0.0411246	-0.0509144	*****	opensea	Intergenic region	cg08371050 cg23251279
	DMR_38	chr12:117042854-117042917	0.0303228	0.0501815	*****	opensea	Intergenic region	cg09718037 cg23975840 cg10665891
	DMR_39	chr6:29895016-29895260	0.0246079	-0.0556007	*****	shore, island	Intergenic region	cg09746279 cg23681866 cg15411272 cg26121931 cg24838316
	DMR_40	chr7:17274056-17274337	2.88216e-05	-0.0526992	*****	opensea	Intergenic region	cg09287864 cg04456219
	DMR_41	chr5:70746259-70746330	0.033696	-0.0540635	*****	opensea	Intergenic region	cg07752120 cg26624732
	DMR_42	chr21:40759534-40759694	0.00822947	0.0501918	5'UTR, 1stExon, TSS200, Body	shore	WRB	cg19761502 cg27119318 cg21736411 cg19684207 cg15977137
	DMR_43	chr5:3513462-3513521	0.00617711	0.0635157	*****	opensea	Intergenic region	cg14103215 cg09148417
	DMR_44	chr10:115141827-115141887	0.0269227	-0.0524074	*****	opensea	Intergenic region	cg01246622 cg25888386
								cg11852404 cg16684184 cg00308130 cg15837280 cg07158503 cg04515200 cg13581155
	DMR_45	chr5:135414858-135416613	1.20832e-18	0.0903977	TSS200, TSS1500, Body	shore, island; shore, island	Intergenic region; MIR886	cg11978884 cg11608150 cg06478886 cg04481923 cg18678645 cg06536614 cg26328633
								cg25340688 cg26896946 cg00124993 cg08745965 cg16615357 cg18797653 cg09527118
	DMR_46	chr11:58667960-58668634	5.95583e-08	-0.0523258	*****	opensea	Intergenic region	cg09527118 cg22728830 cg11229864 cg18762465 cg16658008 cg07231005
	DMR_47	chr5:958808-959141	0.0215893	0.0568961	*****	island	Intergenic region	cg06430753 cg03264526 cg10157902 cg26070865
	DMR_48	chr5:74908125-74908170	0.0210018	0.100167	*****	shore	Intergenic region	cg02573091 cg19683494 cg00601450
	DMR_49	chr2:182559209-182559318	0.000962027	0.0521872	*****	opensea	Intergenic region	cg16449808 cg12988380
	DMR_50	chr1:153590020-153590243	0.039925	0.0776646	TSS1500	opensea	S100A14	cg05659314 cg08477332
	DMR_51	chr7:35494689-35494808	0.0339584	-0.0500751	*****	shore, island	Intergenic region	cg03506028 cg09326843
	DMR_52	chr16:83171068-83171992	6.5804e-05	0.0552479	Body	opensea	CDH13	cg26610739 cg27088726 cg00411413 cg07179329
	DMR_53	chr10:135342936-135343280	0.0145864	-0.0668283	Body	shore	CYP2E1	cg18984983 cg05194426 cg11445109 cg27214960
	DMR_54	chr7:137529320-137530010	0.014504	-0.0551118	Body	shore	DGKI	cg01720013 cg17582698 cg02085942
	DMR_55	chr5:176171341-176171913	0.00398284	-0.0512625	*****	opensea	Intergenic region	cg14064526 cg15677600
	DMR_56	chr3:195578011-195578280	9.38109e-08	-0.0585728	*****	opensea	Intergenic region	cg11601932 cg06047990 cg24858233 cg01797371 cg20917491 cg00555438
	DMR_57	chr3:192289245-192289293	0.0158758	-0.0569682	Body	opensea	FGF12	cg17611045 cg14463292 cg07620573
	DMR_58	chr7:2287330-2287495	0.0363251	-0.0524468	Body	opensea	NUDT1	cg04131010 cg10974601
	DMR_59	chr12:2017093-2017510	0.00127079	-0.0538396	Body	shore, island	CACNA2D4	cg11957400 cg24856673 cg12675583
	DMR_60	chr7:1959989-1960676	0.000776626	-0.0580224	Body	opensea	MAD1L1	cg26811313 cg17309904 cg08712631
								cg06966811 cg23365739 cg15607672 cg26998537 cg18241942 cg01213381 cg16793394
	DMR_61	chr14:57276789-57279669	4.76853e-05	0.0511269	5'UTR, 1stExon; TSS200, TSS1500	shore, island; shore, island	OTX2 OTX2OS1	cg18451814 cg05241355 cg09624466 cg21039708 cg25092838 cg23478293 cg12152002
								cg02161478
	DMR_62	chr16:58329007-58329456	0.00194904	0.0540853	TSS200, TSS1500	opensea	KLKBL4	cg16781880 cg09462089
	DMR_63	chr16:86965114-86965605	0.00585527	0.0540635	*****	shore, island	Intergenic region	cg07363131 cg07412315 cg04482762 cg08806779
	DMR_64	chr2:74357527-74358223	0.0223147	0.0515234	*****	shore, island	Intergenic region	cg01017244 cg05890377 cg20891558 cg19729930 cg19325132
	DMR_65	chr10:135278717-135279147	0.00409856	-0.0512684	Body	shore, island	LOC619207	cg20229800 cg19623624 cg17796960 cg19904058 cg02616786
	DMR_66	chr16:14169310-14169732	0.000571409	-0.0523954	5'UTR	shelf, open sea	MKL2	cg01852648 cg02559410
	DMR_67	chr2:128453108-128453484	0.0210618	-0.0760897	*****	shore, island	Intergenic region	cg06741367 cg25223285 cg03738707 cg11059159 cg25277809
	DMR_68	chr4:54424596-54424787	0.0431552	-0.0519164	TSS200, TSS1500, Body	opensea	LNX1	cg19684083 cg14724298 cg06495586
	DMR_69	chr21:47604654-47605072	0.0420026	-0.0570863	TSS1500	shore, shelf	C21orf56	cg05896524 cg13012494 cg13732083
								cg25978138 cg11747594 cg15708526 cg04071440 cg08022281 cg10648573 cg12644888
	DMR_70	chr6:29648161-29649807	8.30142e-31	0.062849	*****	opensea	Intergenic region	cg22494932 cg25699073 cg07134666 cg00588198 cg16885113 cg20228636 cg11383134
								cg03198009 cg03449857 cg15570656 cg02157626 cg13835168 cg08041448 cg24100841
								cg19636627 cg05863862
OFC	DMR_1	chr4:69434475-69435601	3.97965e-28	0.321671	TSS1500; TSS1500	opensea; opensea	UGT2B15 UGT2B17	cg20840634 cg07973162 cg07952421
(Orbitofrontal cortex)	DMR_2	chr19:39967276-39967363	3.62854e-09	0.126993	3'UTR;	opensea; shelf	SUPT5H; Intergenic region	cg17899476 cg10148932
	DMR_3	chr17:16570473-16570483	1.40295e-07	0.165273	*****	island	Intergenic region	cg05276469 cg22758454
	DMR_4	chr1:149212246-149212475	7.93859e-09	-0.137476	*****	opensea	Intergenic region	cg18388270 cg02088197
	DMR_5	chr9:35080212-35080812	1.4289e-07	-0.0637387	TSS200, TSS1500	shore, island	FANCG	cg05576539 cg05293216
	DMR_6	chr9:139943146-139943636	2.2576e-05	-0.0632242	Body	island	ENTPD2	cg14024893 cg13779795
	DMR_7	chr12:132912566-132913285	1.87176e-07	-0.116664	*****	shore, shelf	Intergenic region	cg02596617 cg20837800
	DMR_8	chr9:37591782-37592199	1.61196e-05	-0.0718076	3'UTR, Body	shore, island	TOMM5	cg13987885 cg26349332
	DMR_9	chr17:2057176-2057234	0.00072973	-0.0640535	Body	opensea	SMG6	cg21189939 cg06952519
	DMR_10	chr2:173539091-173539262	0.00149848	-0.0573699	*****	opensea	Intergenic region	cg06468108 cg00568384
	DMR_11	chr3:122400006-122400474	8.52948e-06	-0.0644228	Body	shore, island	PARP14	cg07184411 cg01948202
	DMR_12	chr19:40730425-40730628	4.81797e-05	-0.0527148	Body	island	CNTD2	cg00851394 cg23850904
	DMR_13	chr2:91635085-91635283	0.00178066	-0.0668067	*****	island	Intergenic region	cg22202344 cg10811045
	DMR_14	chr11:1282955-1283970	7.94434e-40	-0.0745644	3'UTR;	opensea; opensea	MUC5B; Intergenic region	cg13188508 cg06315995 cg20932721 cg26429520 cg01274643 cg15363314
	DMR_15	chr3:73045556-73046503	1.08557e-12	-0.0943514	TSS1500, Body	shore, island	PPP4R2	cg03847932 cg20540428 cg20896479 cg11646135
	DMR_16	chr12:13080282-13080422	7.707e-06	-0.102663	*****	opensea	Intergenic region	cg15883853 cg05740763
	DMR_17	chr19:51330265-51330469	8.92579e-14	-0.106161	Body	island	KLK15	cg15116481 cg18254983 cg01773685 cg14307477
	DMR_18	chr2:1886086-1886127	6.13411e-06	0.0515671	Body	opensea	MYT1L	cg01743020 cg09927251 cg17162031
	DMR_19	chr6:27569094-27569671	1.09902e-06	-0.0523988	*****	opensea	Intergenic region	cg01850245 cg03315940 cg13348458
	DMR_20	chr17:6817409-6817578	5.78071e-08	-0.0921461	*****	opensea	Intergenic region	cg06662976 cg16656411 cg10721538
	DMR_21	chr14:69341139-69341738	1.27214e-06	-0.0579151	3'UTR, Body	shore, island	ACTN1	cg00000289 cg27036347 cg01707795
	DMR_22	chr6:3280503-3280635	4.60965e-05	0.0620904	Body	opensea	SLC22A23	cg20346284 cg12034847 cg14660539
	DMR_23	chr6:27185676-27186199	4.61719e-14	-0.148984	*****	opensea	Intergenic region	cg09817162 cg05180451 cg10279314 cg09395805 cg07555084
	DMR_24	chr13:53173507-53174588	2.4014e-16	0.104268	*****	shore, island	Intergenic region	cg05335186 cg12458913 cg15803050 cg00495681 cg20709203
	DMR_25	chr22:32598479-32599648	4.7206e-17	-0.151177	5'UTR, 1stExon; TSS200, TSS1500	opensea	RFPL2	cg18555433 cg08143133 cg01124132 cg12906381 cg13405775
	DMR_26	chr1:839435-839752	1.61354e-05	0.142337	*****	shore, island	Intergenic region	cg08128007 cg23733394
	DMR_27	chr1:911995-912055	0.0356526	-0.110182	Body	shore	C1orf170	cg05505459 cg23635910
	DMR_28	chr1:1231878-1232482	0.00251933	0.0703001	Body	shore, shelf	ACAP3	cg27543922 cg18163062
	DMR_29	chr1:17215477-17215834	0.00600448	-0.081186	*****	island	Intergenic region	cg14981532 cg27227029
	DMR_30	chr1:31673023-31673095	0.014404	-0.0944592	*****	opensea	Intergenic region	cg20941758 cg18936040
	DMR_31	chr1:33160791-33160900	0.0445964	-0.0740359	Body	opensea	SYNC	cg05342835 cg17339202
	DMR_32	chr1:40149837-40150278	0.0111702	0.104725	5'UTR, Body	shore, island	HPCAL4	cg18438793 cg08947181
	DMR_33	chr1:149147625-149148312	0.0274576	-0.0829054	*****	shore, island	Intergenic region	cg19769301 cg27587661
	DMR_34	chr10:369977-370009	0.0184942	0.0832855	Body	shore	DIP2C	cg14931884 cg09889848
	DMR_35	chr10:829420-829463	0.017745	-0.0601337	*****	opensea	Intergenic region	cg12876012 cg15764593
	DMR_36	chr10:835505-835615	0.0228617	0.107939	*****	opensea; shelf	Intergenic region	cg20503657 cg26597838
	DMR_37	chr10:3168119-3168353	0.0304144	-0.0648031	Body	opensea	PFKP	cg23003961 cg25978025
	DMR_38	chr10:3250774-3250951	0.0269027	-0.0606968	*****	opensea	Intergenic region	cg16912848 cg15291308
	DMR_39	chr10:42864633-42864912	0.0132482	0.0683147	TSS1500	shore	LOC441666	cg08967936 cg23853165
	DMR_40	chr10:105004470-105004634	0.010166	-0.053114	TSS1500	opensea	LOC729020	cg27251126 cg09146577
	DMR_41	chr10:123924042-123924085	0.0397375	0.0670761	Body	shore	TACC2	cg08428819 cg20509513
	DMR_42	chr10:130540846-130540874	0.0174506	0.0886856	*****	opensea	Intergenic region	cg01108026 cg05905030
	DMR_43	chr10:133880570-133880615	0.00673905	0.0983403	*****	shore	Intergenic region	cg11185335 cg15922270
	DMR_44	chr10:135379215-135379242	0.0370655	-0.10961	5'UTR, TSS200	island	SYCE1	cg16208053 cg20087519
	DMR_45	chr11:31847173-31847509	0.0226217	-0.0656891	*****	island	Intergenic region	cg17310258 cg16134191
	DMR_46	chr11:126763446-126763487	0.0192309	0.0568021	Body	opensea	KIRREL3	cg06355870 cg20439347
	DMR_47	chr12:130766091-130766243	0.0193432	0.0692916	*****	opensea	Intergenic region	cg14604444 cg27633287
	DMR_48	chr13:19918525-19918586	0.033532	-0.0956827	Body	shore, island	LOC100101938	cg08801017 cg06722407
	DMR_49	chr14:73736972-73737095	0.0185436	-0.069011	Body	opensea	PAPLN	cg11086982 cg08234878
	DMR_50	chr14:89881817-89881835	0.0101668	0.0700833	5'UTR	shore	FOXN3	cg10117831 cg00842076
	DMR_51	chr14:93533475-93533637	0.0358859	0.0666515	Body; TSS200, TSS1500	opensea; opensea	ITPK1 NCRNA00203	cg01202976 cg05568054
	DMR_52	chr16:3016378-3016717	0.00673803	-0.0666738	Body	shore, island	KREMEN2	cg09786098 cg05630773
	DMR_53	chr16:7855518-7855622	0.0422638	-0.0779875	*****	opensea	Intergenic region	cg01583716 cg09737421
	DMR_54	chr16:55363058-55363277	0.0260986	-0.0801494	Body	island	IRX6	cg01064265 cg07541744
	DMR_55	chr17:37782302-37782380	0.00704157	0.099175	TSS1500	shore	PPP1R1B	cg05897163 cg00961617
	DMR_56	chr17:44087762-44087784	0.04506	-0.0589332	Body	opensea	MAPT	cg13400969 cg20840174
	DMR_57	chr17:74002944-74003351	0.000973352	0.0818617	3'UTR, Body	shore, island	EVPL	cg02678768 cg09662916
	DMR_58	chr17:78809852-78809873	0.0463959	0.09787	Body	opensea	RPTOR	cg03443590 cg01464730
	DMR_59	chr19:6710658-6710827	0.0163779	0.0878235	Body	island	C3	cg24476033 cg18771553
	DMR_60	chr19:12377078-12377156	0.00322272	0.0781657	*****	island	Intergenic region	cg01418618 cg10372770
	DMR_61	chr19:43202122-43202312	0.00356514	-0.100563	*****	island	Intergenic region	cg08319294 cg18740583
	DMR_62	chr19:44324467-44324481	0.0382187	-0.0785398	5'UTR	island	LYPD5	cg14794281 cg03955483
	DMR_63	chr19:48565104-48565189	0.0407497	-0.0630913	Body	island	PLA2G4C	cg14780446 cg23522194
	DMR_64	chr19:50550284-50550359	0.0466339	0.0637878	Body; 3'UTR	shelf	ZNF473	cg25533993 cg13425960
	DMR_65	chr19:58549241-58549531	0.0107091	-0.0894316	Body	shore, island	ZSCAN1	cg27002247 cg23937382
	DMR_66	chr2:716357-716389	0.0207557	0.0789263	*****	opensea	Intergenic region	cg06850787 cg00566209
	DMR_67	chr2:863889-863938	0.00333869	-0.107022	*****	shore, island	Intergenic region	cg06699195 cg06791546
	DMR_68	chr2:11621399-11621543	0.0445601	0.0519523	*****	shore	Intergenic region	cg00386101 cg23234622
	DMR_69	chr2:39471028-39471182	0.0383407	0.0698727	*****	island	Intergenic region	cg12302982 cg27343456
	DMR_70	chr2:183107046-183107220	0.00492241	0.0842405	Body	opensea	PDE1A	cg17054006 cg03135853
	DMR_71	chr2:241496830-241497060	0.00363951	0.0584952	5'UTR	island	ANKMY1	cg07592361 cg25810938
	DMR_72	chr2:242908131-242908218	0.02472	-0.0767019	*****	opensea	Intergenic region	cg03071808 cg27093944
	DMR_73	chr20:259898-259925	0.0105068	0.0914325	Body	island	C20orf96	cg25006249 cg06524264
	DMR_74	chr20:29956028-29956062	0.026164	0.0688911	TSS1500	opensea	DEFB118	cg14776195 cg03014957
	DMR_75	chr20:59542578-59542589	8.48549e-06	0.371555	*****	island	Intergenic region	cg21158163 cg19181528
	DMR_76	chr21:36577539-36577638	0.0203123	0.0607973	*****	opensea	Intergenic region	cg09200260 cg21172011
	DMR_77	chr21:40823680-40823722	0.0431974	0.0649054	5'UTR, SS200	opensea	SH3BGR	cg15616257 cg11778840
	DMR_78	chr21:43183466-43183977	0.00637713	-0.109944	Body	shell	RIPK4	cg03079733 cg03540028
	DMR_79	chr21:44258195-44258298	0.00266798	-0.0815525	*****	island	Intergenic region	cg03543861 cg18192155
	DMR_80	chr22:17640812-17640972	0.00887261	0.0682579	Body, TSS1500; Body	shore, shore	CECR5 CECR4	cg06707910 cg24435209
	DMR_81	chr22:36600911-36600979	0.00347829	0.0845598	TSS200	opensea	APOL4	cg11178302 cg21855316
	DMR_82	chr3:11037353-11037574	0.0099199	0.0800649	5'UTR	shelf, shore	SLC6A1	cg04779796 cg15237661
	DMR_83	chr3:45983597-45983792	0.0378128	-0.0747577	TSS1500; Body	opensea; opensea	CXCR6 FYCO1	cg08033130 cg19145607
	DMR_84	chr3:196757701-196758083	0.00129941	0.0762564	TSS1500	shore	MFI2	cg15727583 cg22239952
	DMR_85	chr4:58060609-58060773	8.67415e-06	-0.124305	*****	shore	Intergenic region	cg26986681 cg17932096
	DMR_86	chr4:58061859-58061991	0.000310586	-0.0821726	*****	island	Intergenic region	cg01308968 cg04742556
	DMR_87	chr4:147557774-147557859	0.0058272	-0.0887868	*****	shore	Intergenic region	cg20212912 cg01572513
	DMR_88	chr5:3513462-3513521	0.0220469	0.0944061	*****	opensea	Intergenic region	cg14103215 cg09148417
	DMR_89	chr5:14872934-14873039	0.0192265	0.0549201	TSS1500	shore	ANKH	cg08523343 cg21215929
	DMR_90	chr5:42972500-42972820	0.0104711	-0.0811805	*****	opensea	Intergenic region	cg24873811 cg18709382
	DMR_91	chr5:60138761-60138838	0.00788002	0.0667106	5'UTR	shore	ELOVL7	cg16298547 cg15134801
	DMR_92	chr5:125929611-125929671	0.041373	0.0817748	Body	shore	ALDH7A1	cg22547559 cg03409151
	DMR_93	chr5:137224213-137224284	0.00411172	0.119979	TSS1500	shore	PKD2L2	cg12414301 cg10535132
	DMR_94	chr5:140517281-140517411	0.00228939	-0.0577822	3'UTR, 1stExon	shore, island	PCDHB5	cg15613340 cg25205438
	DMR_95	chr5:140754314-140754451	0.000552117	-0.105181	Body; Body; 1stExon;	shore	PCDHGA4 PCDHGA1 PCDHGA6	cg24633027 cg25564433
					Body; Body;Body;		PCDHGA5 PCDHGB1 PCDHGA3
					Body; Body; Body		PCDHGA2 PCDHGB2 PCDHGB3
	DMR_96	chr5:141391533-141391951	0.0116545	0.0651909	Body; 5'UTR	shore	GNPDA1	cg25940447 cg06866033
	DMR_97	chr5:142780254-142780693	0.000646806	0.0634427	Body; 5'UTR	shore	NR3C1	cg17342132 cg08845721
	DMR_98	chr6:27210913-27210934	0.000395594	-0.0714809	*****	opensea	Intergenic region	cg02055264 cg07107628
	DMR_99	chr6:27729346-27730016	0.000590307	-0.122417	*****	opensea	Intergenic region	cg02163885 cg21204522
	DMR_100	chr6:32295097-32295229	0.00829172	-0.0514334	Body	opensea	C6orf10	cg01937212 cg20795701
	DMR_101	chr6:74170937-74171029	0.00520084	-0.107218	TSS1500	shore	MTO1	cg19339848 cg09004581
	DMR_102	chr6:167559851-167559913	0.0230698	-0.107615	*****	opensea	Intergenic region	cg02524205 cg16338365
	DMR_103	chr6:170055155-170055332	0.0260688	-0.193604	Body	opensea, shelf	WDR27	cg11938672 cg18322025
	DMR_104	chr7:27161624-27161749	0.0295986	0.0610564	5'UTR	shore	HOXA3	cg09798023 cg00431187
	DMR_105	chr7:30737556-30737599	0.0456009	-0.0501291	*****	opensea	Intergenic region	cg13134297 cg22007110
	DMR_106	chr7:97588511-97588678	0.000722326	-0.0893657	*****	opensea	Intergenic region	cg26284540 cg25717406
	DMR_107	chr7:154585539-154585834	0.0202678	-0.0786892	Body	shore, island	DPP6	cg15152912 cg01620739
	DMR_108	chr8:672007-672057	0.0430815	0.0790355	Body	opensea	ERICH1	cg18002480 cg22307444
	DMR_109	chr8:1601314-1601372	0.00328934	0.0635245	Body	opensea	DLGAP2	cg24257495 cg15821496
	DMR_110	chr8:1948874-1948999	0.0140816	-0.0573363	5'UTR	shore	KBTBD11	cg01540522 cg27126872
	DMR_111	chr8:17942993-17943293	0.00010181	0.0721251	TSS1500	shore	ASAH1	cg18929511 cg04912297
	DMR_112	chr8:71016364-71016538	0.000894784	-0.0552665	*****	opensea	Intergenic region	cg05570783 cg03469742
	DMR_113	chr8:142230233-142230391	0.0192173	0.0542898	Body	shore	SLC45A4	cg26952928 cg22261640
	DMR_114	chr8:144346762-144347197	0.0286978	0.0868939	*****	shelf, shore	Intergenic region	cg12888521 cg26039482
	DMR_115	chr9:27109111-27109293	0.0254431	-0.0757313	5'UTR, 1stExon, TSS200	opensea	TEK	cg01284193 cg04995717
	DMR_116	chr9:139704146-139704416	0.000638301	0.107418	Body; TSS1500	shore; shore	C9orf86 LOC100131193	cg13728106 cg08055330
	DMR_117	chr1:149162430-149162518	2.68401e-06	-0.122635	*****	island	Intergenic region	cg23106045 cg09139923 cg21937395
	DMR_118	chr13:53775958-53776396	0.000212898	-0.0645167	*****	shore, island	Intergenic region	cg14823544 cg03039002 cg19364021
	DMR_119	chr16:88744522-88744842	3.04325e-06	0.114091	Body; 3'UTR	shelf; shelf	MGC23284 SNAI3	cg00796866 cg00546448 cg04444959
	DMR_120	chr9:100881659-100882376	0.00183302	0.0565297	TSS200, TSS1500	shore, island	TRIM14	cg05754808 cg21210642 cg01618660
	DMR_121	chr12:4671207-4671731	1.27105e-13	0.0705569	*****	shore, island	Intergenic region	cg01661897 cg03055065 cg14576962 cg11146114
	DMR_122	chr16:33936421-33937240	0.000827013	-0.0788129	*****	shore, island	Intergenic region	cg01304080 cg05887027 cg09796146
	DMR_123	chr6:28446794-28447115	3.40555e-16	-0.138102	*****	opensea	Intergenic region	cg03350138 cg01792601 cg26968378 cg12584458 cg21903646
	DMR_124	chr10:1511024-1511277	2.20618e-10	0.213066	Body	opensea	ADARB2	cg09316607 cg13684379 cg13178198 cg04012681
	DMR_125	chr2:55450577-55450874	6.26371e-09	-0.0687974	5'UTR	shore, island	C2orf63	cg24364967 cg02271560 cg11652636 cg20042692
	DMR_126	chr1:149169973-149170352	6.13411e-06	-0.0613123	*****	opensea	Intergenic region	cg01062913 cg13787167 cg19775250 cg11981932
	DMR_127	chr7:4652671-4652842	0.000170713	-0.0696407	*****	opensea	Intergenic region	cg16714154 cg26802256 cg11884030 cg02820836
	DMR_128	chr1:1290554-1290712	0.00669545	-0.0709034	Body	island	MXRA8	cg25063151 cg19436320 cg00040588
	DMR_129	chr1:4697919-4698416	0.0172682	-0.0614185	*****	opensea	Intergenic region	cg16512885 cg24037938 cg07807395
	DMR_130	chr1:18060276-18060505	0.00143362	-0.0703498	*****	opensea	Intergenic region	cg15131789 cg17902290 cg06956784
	DMR_131	chr1:170637600-170637796	0.0182383	-0.058521	Body	shelf	PRRX1	cg26669793 cg02897989 cg22371492
	DMR_132	chr1:203044930-203045229	0.0378002	-0.0655372	Body	island	PPFIA4	cg17862152 cg00805880 cg09396704
	DMR_133	chr10:11342709-11342742	0.0442371	0.0757437	Body	opensea	CUGBP2	cg08333257 cg06515461 cg15370982
	DMR_134	chr10:27608703-27609163	0.000534689	-0.064936	*****	shore, island	Intergenic region	cg16582118 cg25705717 cg04084786
	DMR_135	chr10:44223817-44224014	0.0129215	-0.0853952	*****	island	Intergenic region	cg08234653 cg26132114 cg24530234
	DMR_136	chr11:281516-281888	0.00546417	-0.0626515	Body	shore, island	NLRP6	cg06432119 cg05864876 cg16293853
	DMR_137	chr11:31128660-31128820	0.0128838	-0.0825956	*****	opensea	Intergenic region	cg06552810 cg26647111 cg14844989
	DMR_138	chr11:134341208-134341419	0.0228788	-0.0519375	*****	opensea	Intergenic region	cg17142020 cg12096506 cg17371334
	DMR_139	chr12:95226786-95226993	0.0132953	-0.0848863	TSS1500	opensea	MIR492	cg10549753 cg11212178 cg08922308
	DMR_140	chr12:131272906-131273222	0.00449259	-0.0527429	*****	opensea	Intergenic region	cg20527831 cg05410283 cg22169523
	DMR_141	chr12:132252573-132252745	0.00136476	0.0733745	Body	opensea	SFRS8	cg01940439 cg11905510 cg05763306
	DMR_142	chr13:36052985-36053408	0.00883387	-0.0711613	Body; Body	shore, island	MIR548F5 NBEA	cg04916802 cg02229135 cg05446322
	DMR_143	chr13:110951025-110951418	0.0323633	-0.0825481	Body	opensea	COL4A1	cg23008352 cg15379757 cg02558625
	DMR_144	chr13:111464554-111465457	0.000541106	-0.0994102	*****	shore, island	Intergenic region	cg19001789 cg03427330 cg14361252
	DMR_145	chr13:113430153-113430397	0.00414344	0.0647697	Body	shore	ATP11A	cg06674275 cg12572352 cg26728334
	DMR_146	chr13:114820807-114820966	0.0125746	0.0775059	Body	opensea	RASA3	cg11395412 cg24143729 cg14166459
	DMR_147	chr15:69754609-69754714	0.0404285	-0.0625341	*****	opensea	Intergenic region	cg10643916 cg22452230 cg01176433
	DMR_148	chr15:100672282-100672379	0.00129768	-0.0784555	Body	opensea	ADAMTS17	cg13170705 cg08112929 cg24782378
	DMR_149	chr16:85209157-85209312	0.0111355	0.0783481	*****	opensea	Intergenic region	cg07749442 cg02196592 cg27647755
	DMR_150	chr16:90148484-90148775	0.00231134	-0.103099	*****	island	Intergenic region	cg02147224 cg27464877 cg06173319
	DMR_151	chr17:75209460-75209644	0.0418603	0.0757996	Body	island	SEC14L1	cg00915372 cg13817725 cg07166159
	DMR_152	chr17:75238703-75238948	0.00259098	0.0858408	*****	opensea, shelf	Intergenic region	cg25017223 cg26924392 cg20959920
	DMR_153	chr19:15833777-15833929	0.0142398	-0.0730127	*****	island	Intergenic region	cg15788369 cg18861572 cg07881365
	DMR_154	chr19:45150513-45150725	0.0100592	-0.0614609	Body	island	PVR	cg07455685 cg01865721 cg23696432
	DMR_155	chr19:48076699-48077006	0.00722366	-0.0737935	*****	shore, island	Intergenic region	cg15027907 cg08602008 cg10680224
	DMR_156	chr19:54876664-54876795	0.0426764	-0.0664076	5'UTR, 1stExon, TSS200	opensea	LAIR1	cg24147838 cg21878746 cg20117742
	DMR_157	chr2:9983052-9983211	0.0257263	-0.0686552	TSS1500	shore	TAF1B	cg14559212 cg00075467 cg16155081
	DMR_158	chr2:27988724-27988858	0.0102386	0.0619928	*****	opensea	Intergenic region	cg25309888 cg20518572 cg07920525
	DMR_159	chr2:118616576-118617499	0.0049936	-0.0574714	*****	island	Intergenic region	cg24213669 cg00046336 cg22545206
	DMR_160	chr2:142889367-142889392	0.0364174	0.0675905	TSS200	shore	LRP1B	cg00603435 cg00821600 cg02488702
	DMR_161	chr2:200775458-200775722	0.00047584	0.125689	TSS1500	shore	C2orf69	cg23649088 cg17644776 cg08172999
	DMR_162	chr2:238065252-238065650	0.000742642	-0.072524	*****	opensea	Intergenic region	cg18339598 cg11231735 cg00224807
	DMR_163	chr2:242648702-242648761	0.0216656	0.078408	Body	opensea	ING5	cg04803956 cg02162339 cg02968760
	DMR_164	chr20:60456296-60456503	0.00197174	-0.0572941	Body	island	CDH4	cg23899424 cg24688309 cg01185502
	DMR_165	chr20:62092443-62092878	0.017264	0.0580958	Body	shore, island	KCNQ2	cg04605816 cg14498592 cg12628879
	DMR_166	chr4:1986783-1986980	0.0405021	0.0504715	Body	shore	WHSC2	cg10898127 cg19739468 cg05467597
	DMR_167	chr4:6659346-6659805	0.00561353	-0.059239	*****	shore, island	Intergenic region	cg21811021 cg10676327 cg09362608
	DMR_168	chr4:24818471-24818615	0.0193565	0.0729672	Body	opensea	CCDC149	cg08743303 cg24278948 cg21835903
	DMR_169	chr4:52918457-52918489	0.0176201	0.0710639	Body	shore	SPATA18	cg10574494 cg17031543 cg26839512
	DMR_170	chr4:183756254-183756392	0.000538252	0.0741879	*****	opensea	Intergenic region	cg00389619 cg12866899 cg11247497
	DMR_171	chr4:187572844-187573046	0.0176005	0.0560331	Body	opensea	FAT1	cg08064683 cg08070200 cg23334660
	DMR_172	chr4:189158022-189158087	0.0256214	0.0714549	*****	opensea	Intergenic region	cg14994521 cg05865660 cg24525540
	DMR_173	chr4:190284978-190285510	0.0279565	0.0952019	*****	island	Intergenic region	cg09826759 cg14840187 cg01790032
	DMR_174	chr5:58882243-58882939	0.00716856	0.10182	5'UTR, 1stExon, TSS1500, Body	opensea	PDE4D	cg05992340 cg13112511 cg01174811
	DMR_175	chr5:143978290-143978420	0.0297592	-0.0705499	*****	island	Intergenic region	cg02030403 cg08330435 cg08962081
	DMR_176	chr5:145236139-145236262	0.0284703	-0.0563613	*****	opensea	Intergenic region	cg08416194 cg06885189 cg11668813
	DMR_177	chr6:10099432-10099656	3.97978e-05	-0.0968062	*****	opensea	Intergenic region	cg01256227 cg16613240 cg09285851
	DMR_178	chr6:13769806-13770187	0.00202488	-0.0978555	*****	island	Intergenic region	cg25000576 cg09508938 cg11395949
	DMR_179	chr6:30411932-30412351	0.0034703	-0.0567896	*****	opensea	Intergenic region	cg03833046 cg01824410 cg04679849
	DMR_180	chr6:30949988-30950299	0.0209976	-0.0915848	TSS1500	opensea	MUC21	cg13126982 cg09876447 cg09401705
	DMR_181	chr6:127796683-127797022	0.034009	-0.0805676	Body	island	C6orf174	cg20390711 cg14079463 cg04580344
	DMR_182	chr6:138892911-138893159	0.0019788	0.0601774	5'UTR, 1stExon	opensea	NHSL1	cg03379797 cg16292132 cg21543918
	DMR_183	chr6:168490394-168490689	0.0258907	0.0512462	*****	opensea	Intergenic region	cg09875471 cg09211372 cg18258564
	DMR_184	chr7:231371-232095	0.00692462	0.0605505	Body	shore, island	FAM20C	cg20100006 cg20949644 cg27221674
	DMR_185	chr7:944607-944776	0.00680866	0.0674645	Body	opensea	ADAP1	cg19163939 cg24335793 cg25401210
	DMR_186	chr7:2140143-2140321	0.00807389	-0.0965516	Body	opensea	MAD1L1	cg25817701 cg12964697 cg18319104
	DMR_187	chr7:45431741-45431891	0.027949	-0.067834	*****	opensea	Intergenic region	cg00920269 cg11385933 cg07552315
	DMR_188	chr7:56563018-56563742	0.0195024	0.0616039	TSS200, TSS1500	opensea	DKFZp434L192	cg26522684 cg00981928 cg17876758
	DMR_189	chr7:130606228-130606499	0.0171263	0.0664192	*****	opensea	Intergenic region	cg17884698 cg22124221 cg10540679
	DMR_190	chr7:130626376-130626559	4.4963e-05	0.080293	*****	opensea	Intergenic region	cg09662496 cg15099666 cg09544568
	DMR_191	chr7:155832831-155832992	0.0179029	-0.051116	*****	opensea	Intergenic region	cg20218073 cg24859945 cg11782250
	DMR_192	chr8:3429382-3429480	5.19133e-05	-0.0695094	Body	opensea	CSMD1	cg14940233 cg15244965 cg12252412
	DMR_193	chr8:26513782-26513861	0.0372199	0.102607	3'UTR	opensea	DPYSL2	cg22308453 cg05238782 cg10225865
	DMR_194	chr8:54605566-54605788	5.33901e-05	-0.0790139	*****	opensea	Intergenic region	cg03996861 cg05903927 cg07861448
	DMR_195	chr8:72757787-72757924	0.0152411	0.0717653	TSS1500	shore	MSC	cg26794715 cg01048107 cg26976437
	DMR_196	chr8:143781644-143781985	0.00956768	-0.0808946	5'UTR, 1stExon	island	LY6K	cg11630226 cg19413366 cg12718298
	DMR_197	chr8:145998600-145998731	0.0100824	0.0674872	Body, 3'UTR	opensea	ZNF34	cg10356601 cg12099971 cg23904247
	DMR_198	chr14:102554826-102554977	0.000202577	-0.0688563	TSS1500, Body	shore	HSP90AA1	cg23289024 cg14893857 cg13797425
	DMR_199	chr22:32600722-32601654	2.84157e-07	-0.0966607	TSS200, TSS1500	opensea	RFPL2	cg22404498 cg26494441 cg25125450 cg01840965
	DMR_200	chr19:3595702-3596441	2.39658e-08	-0.0683919	Body	island	TBXA2R	cg14938419 cg21221840 cg04948286 cg24301824 cg26665507
	DMR_201	chr6:27342941-27344393	1.22005e-08	0.0518359	TSS200, TSS1500, Body	shore	ZNF204P	cg05216814 cg05080281 cg06178073 cg05716726 cg05645927
	DMR_202	chr6:32489553-32490012	0.000153024	-0.0549153	Body	shore, island	HLA-DRB5	cg08188015 cg18816397 cg05938207 cg13972202 cg26981746
	DMR_203	chr6:170589483-170590562	2.35037e-11	-0.0863341	*****	shore, island	Intergenic region	cg19888017 cg03775991 cg00599530 cg13019844 cg08581021
	DMR_204	chr6:29648161-29649084	4.70801e-07	0.069303	*****	opensea	Intergenic region	cg25978138 cg11747594 cg15708526 cg04071440 cg08022281 cg10648573 cg12644888
								cg22494932 cg25699073 cg07134666 cg00588198 cg16885113 cg20228636 cg11383134
								cg03198009 cg03449857 cg15570656 cg02157626 cg13835168 cg08041448 cg24100841
								cg19636627
	DMR_205	chr6:30430327-30433749	2.16223e-17	-0.0579166	*****	shore, island	Intergenic region	cg03926025 cg17489597 cg25580405 cg17333837 cg07005242 cg13375628 cg13694461
								cg18276069 cg23658834 cg23859785 cg26380819 cg15660768 cg26786029 cg18804722
								cg03126547 cg02994187 cg25559262 cg00744791 cg16459276 cg07017214
	DMR_206	chr5:135414858-135416412	0.00187811	0.0878326	;TSS200, Body	shore, island; island	Intergenic region; MIR886	cg11852404 cg16684184 cg00308130 cg15837280 cg07158503 cg04515200 cg13581155
								cg11978884 cg11608150 cg06478886 cg04481923 cg18678645 cg06536614 cg26328633
								cg25340688 cg26896946 cg00124993
	DMR_207	chr7:5111488-5112654	3.06581e-25	-0.0618851	TSS200, TSS1500, Body	shore, island	LOC389458	cg03454541 cg08482215 cg09263325 cg01830900 cg06994692 cg24626554 cg18848287
								cg04336379 cg01870826 cg04217778 cg06010020 cg21833184 cg14981253 cg21303428
	DMR_208	chr10:42970147-42971732	3.096e-16	-0.0562715	TSS200, TSS1500, Body	shore, island	LOC84856	cg17821688 cg26695444 cg07024656 cg23188582 cg19576847 cg17729868 cg00042156
								cg16482344 cg27080085 cg21096915 cg24399337 cg16633951 cg04395798
	DMR_209	chr5:140479979-140481267	1.33515e-06	-0.0866602	1stExon, TSS200, TSS1500	shore	PCDHB3	cg18782991 cg02125910 cg24586758 cg03504078 cg04720797 cg07859640 cg27007937
								cg01925738 cg01862688 cg26476502 cg01512854 cg03349091 cg21530267
	DMR_210	chr8:22132563-22133356	5.28303e-10	0.0630761	5'UTR, 1stExon, TSS200, TSS1500	shore, island	PIWIL2	cg23431988 cg00420450 cg14487702 cg10298898 cg10137597 cg21471580 cg26039829
								cg02463440 cg02788857 cg18135555 cg09517075 cg07298985 cg17304084
	DMR_211	chr5:140501117-140502262	2.5186e-05	-0.0521198	1stExon; TSS200, TSS1500	shore	PCDHB4	cg12990410 cg24918705 cg24818200 cg07129523 cg17288142 cg02462812 cg08626876
								cg03340754 cg15044767 cg06048354 cg13925975 cg24769369
	DMR_212	chr5:140718283-140720705	2.68988e-13	-0.0818089	Body; 5'UTR, 1stExon, TSS200	shore, island	PCDHGA1 PCDHGA2	cg11011625 cg18878616 cg04830357 cg03617826 cg23262897 cg23074932 cg19689427
								cg16579158 cg17760318 cg10933186 cg22056094 cg20717585
	DMR_213	chr22:22901569-22902237	9.19453e-06	0.0528895	TSS200, Body; 5'UTR, 1stExon,	shore, island	LOC648691 PRAME	cg07969622 cg05208878 cg17336139 cg11225751 cg08831999 cg22871485 cg20667684
					TSS200, TSS1500			cg01966129 cg04242655 cg00372774 cg16932094
	DMR_214	chr5:140529499-140530606	1.53218e-08	-0.0865733	1stExon, TSS200, TSS1500	shore	PCDHB6	cg24811352 cg09178190 cg15038110 cg08493776 cg16622906 cg24120669 cg02403883
								cg23596123 cg23247945 cg06013769 cg08212862
	DMR_215	chr5:140534890-140536496	2.61472e-06	-0.0747473	TSS200, TSS1500, Body	shelf, shore	PCDHB17	cg02225797 cg08967338 cg12526318 cg04056384 cg02520281 cg19967668 cg15361697
								cg05477834 cg21777188 cg07821374 cg02804091
	DMR_216	chr5:140551968-140553150	2.80264e-12	-0.106783	5'UTR, 1stExon, TSS200, TSS1500	shore	PCDHB7	cg21038220 cg11809091 cg24168884 cg25412979 cg22190023 cg03780733 cg17735593
								cg17585889 cg13283199 cg01228941 cg16583552
	DMR_217	chr5:140729605-140731308	1.42306e-05	-0.0512491	Body; Body; Body; 1stExon,	shore, island	PCDHGA2 PCDHGA1	cg03447435 cg17557357 cg25592513 cg21161927 cg12375722 cg21073350 cg08714996
					TSS200, TSS1500		PCDHGA3 PCDHGB1	cg22637837 cg16574737 cg05942150 cg13725516
	DMR_218	chr7:94953653-94954455	0.000895126	0.0617517	5'UTR, 1stExon, TSS200,	shore, island	PON1	cg07404485 cg05342682 cg04155289 cg19678392 cg21856205 cg17330251 cg01874867
					TSS1500, Body			cg20119798 cg04871131 cg23055772 cg07809369
	DMR_219	chr14:24422368-24423864	7.7548e-06	-0.0861171	TSS200, TSS1500, Body;	shore, island	DHRS4 C14orf167	cg01878807 cg18981338 cg05171021 cg05054115 cg01937701 cg26338427 cg16360247
					TSS1500, Body			cg24555600 cg10696199 cg17919599
	DMR_220	chr14:55907007-55907501	0.000144178	-0.0559677	1stExon, TSS200, TSS1500, Body	shore, island	TBPL2	cg16036738 cg23573665 cg21836586 cg15312264 cg23251248 cg26143452 cg10807643
								cg10257302 cg04380297 cg16249711
	DMR_221	chr17:37123638-37124558	8.44211e-06	-0.0564595	5'UTR, 1stExon, TSS200, TSS1500	opensea	FBXO47	cg22361859 cg14399930 cg16530382 cg26740942 cg10600889 cg00055529 cg04120272
								cg23965214 cg06711380 cg10430963
	DMR_222	chr18:23713407-23714084	1.75502e-22	-0.0633327	5'UTR, 1stExon, TSS200,	shore, island	PSMA8	cg07428713 cg11858305 cg25983544 cg06377543 cg03162994 cg00262344 cg15865827
					TSS1500, Body			cg22027766 cg01070760 cg21248196
	DMR_223	chr20:43935222-43935551	8.92168e-08	-0.0577763	5'UTR; 5'UTR, 1stExon,	island	MATN4 RBPJL	cg16837441 cg07534843 cg27227742 cg21835643 cg08654443 cg14921939 cg15243856
					TSS200, TSS1500			cg14915878 cg16757724 cg22809920
	DMR_224	chr1:205818668-205819609	0.000117788	-0.147132	5'UTR, 1stExon, TSS200,	shore, island	PM20D1	cg06815965 cg17178900 cg26354017 cg14159672 cg14893161 cg11965913 cg07167872
					TSS1500, Body			cg24503407 cg07157834
	DMR_225	chr10:42862876-42863594	1.69933e-13	-0.116681	TSS200, Body	shore, island	LOC441666	cg16449687 cg23026554 cg06833823 cg27119456 cg06739303 cg24527560 cg24598948
								cg24714864 cg01485177
	DMR_226	chr12:132670344-132671887	4.01513e-10	-0.0554676	*****	shelf	Intergenic region	cg27301488 cg03209332 cg16385865 cg07293736 cg21858108 cg20360395 cg00155535
								cg14525755 cg23508184
	DMR_227	chr13:23309774-23310675	6.57925e-18	-0.103592	*****	opensea	Intergenic region	cg15973954 cg01863042 cg08083251 cg03042692 cg05215994 cg20395040 cg18959621
								cg05656990 cg17136073
	DMR_228	chr15:91473059-91473569	4.32111e-16	-0.075441	5'UTR, 1stExon, TSS200, TSS1500	shore, island	UNC45A	cg08939371 cg18724928 cg18472881 cg03291024 cg13778201 cg08267442 cg01351822
								cg16414568 cg08551047
	DMR_229	chr3:42726812-42728041	5.22899e-06	-0.0518408	5'UTR, 1stExon, TSS200	shore, island	KBTBD5	cg26647524 cg00412805 cg20954484 cg16842214 cg10361095 cg25129124 cg02900978
								cg13056927 cg19982570
	DMR_230	chr4:165898666-165899396	0.00662773	0.0865555	5'UTR, 1stExon, TSS200, TSS1500	opensea	TRIM61	cg16691177 cg25147158 cg05767411 cg13023646 cg14038058 cg11512289 cg25219188
								cg11955878 cg20233582
	DMR_231	chr5:41509352-41510650	1.02819e-10	-0.0611169	Body	shore, island	PLCXD3	cg05366204 cg11298627 cg02741440 cg04124626 cg21580846 cg25950625 cg09499856
								cg14099514 cg14519115
	DMR_232	chr5:140562218-140563400	1.88168e-09	-0.101767	5'UTR, 1stExon	shore	PCDHB16	cg08665243 cg26389950 cg25340050 cg04836851 cg11925729 cg00269800 cg01248745
								cg20730770 cg26569309
	DMR_233	chr5:140578896-140579644	5.45158e-21	-0.105268	1stExon, TSS200, TSS1500	shore	PCDHB11	cg17347682 cg24533097 cg01401015 cg16051002 cg18417245 cg16049600 cg14065590
								cg05852276 cg24127414
	DMR_234	chr6:33560953-33561449	0.00131811	-0.0535018	TSS200, TSS1500, Body	shore, island	C6orf227	cg19735538 cg04329454 cg01392313 cg06289138 cg08301503 cg07873320 cg05602975
								cg19869469 cg00536532
	DMR_235	chr8:144789823-144790992	0.0016117	-0.0558084	1stExon, TSS200, TSS1500, Body	island	LOC100130274	cg13246242 cg21206652 cg21429107 cg01262208 cg24063962 cg11205981 cg09754549
								cg25224760 cg22932482
	DMR_236	chr1:67600172-67600835	1.82796e-16	-0.0654403	*****	shore, island	Intergenic region	cg17031739 cg23726106 cg21684588 cg01320130 cg08029281 cg17833169 cg12940439
								cg03340356
	DMR_237	chr10:27702309-27703377	0.00148787	-0.0664002	5'UTR, 1stExon, TSS200	shore, island	PTCHD3	cg13458005 cg02402587 cg27363617 cg00650361 cg02933909 cg00632657 cg14174317
								cg15283904
	DMR_238	chr11:61159602-61160047	0.00686569	-0.0539895	5'UTR, 1stExon, TSS200, TSS1500	shore, island	TMEM216	cg17379860 cg16316624 cg20208600 cg10489124 cg05042743 cg06956048 cg17322667
								cg07537876
	DMR_239	chr11:67383377-67384040	4.47174e-08	-0.145596	*****	shore, island	Intergenic region	cg14500267 cg00290607 cg23188684 cg00864171 cg08355456 cg24690094 cg04647918
								cg14942906
	DMR_240	chr11:75139390-75140865	9.11476e-09	-0.120423	1stExon, Body	shore, island	KLHL35	cg06329735 cg05353869 cg04231094 cg10909185 cg19149691 cg11719952 cg16547529
								cg08160331
	DMR_241	chr15:23810163-23810861	0.00206662	0.0721294	5'UTR, 1stExon, TSS200, TSS1500	opensea	MKRN3	cg09437135 cg20769842 cg16131766 cg20792895 cg05952543 cg27046052 cg00215587
								cg11100640
	DMR_242	chr15:101389272-101390259	1.63111e-16	-0.08641	*****	shore, island	Intergenic region	cg17221377 cg25878441 cg16548362 cg23117796 cg07035436 cg09785344 cg05500125
								cg10405604
	DMR_243	chr19:10736006-10736448	0.00460486	0.0577349	5'UTR, 1stExon, TSS200,	shore, island	SLC44A2	cg09315367 cg17826679 cg17965690 cg24041556 cg25595793 cg06561886 cg21663431
					TSS1500, Body			cg21631439
	DMR_244	chr21:46340776-46341389	3.68022e-26	0.137461	5'UTR, 1stExon, TSS200, TSS1500	opensea	ITGB2	cg24167037 cg03150042 cg17039369 cg13315706 cg08422803 cg24707889 cg04321224
								cg18663307
	DMR_245	chr3:42977777-42978248	0.00145546	-0.0615975	*****	shore, island	Intergenic region	cg01990997 cg27084712 cg11303738 cg22714811 cg08111629 cg21104412 cg08364654
								cg18516471
	DMR_246	chr5:140514944-140516095	1.6281e-11	-0.0738131	5'UTR, 1stExon	shore	PCDHB5	cg18021368 cg05579030 cg03349953 cg11347033 cg21548029 cg15120855 cg24958687
								cg13601275
	DMR_247	chr7:1080473-1081709	1.3413e-06	-0.0757949	Body	shore, island	C7orf50	cg00435616 cg03916490 cg22785556 cg24352561 cg24642844 cg21495349 cg08132940
								cg02869364
	DMR_248	chr1:89664260-89664782	1.37286e-11	-0.109529	5'UTR, 1stExon, TSS200, Body	opensea	GBP4	cg23978657 cg02482460 cg22221320 cg21365602 cg20410995 cg14563196 cg27285720
	DMR_249	chr1:147801025-147801789	0.0102796	-0.0756806	*****	opensea	Intergenic region	cg15829969 cg10207181 cg03951833 cg02451774 cg04869838 cg03102494 cg25001930
	DMR_250	chr10:670562-671628	5.3255e-06	0.0628266	Body	shore, shelf	DIP2C	cg25354348 cg06571559 cg11468148 cg17293868 cg02700106 cg25438801 cg03585389
	DMR_251	chr12:124246391-124247047	0.0282322	-0.0537109	5'UTR, 1stExon, TSS200, Body	shore, island	DNAH10	cg06745944 cg27125645 cg10575376 cg26986180 cg02823783 cg07347092 cg01240444
	DMR_252	chr14:75389066-75389716	0.000102989	0.0634074	5'UTR, 1stExon, TSS200, Body	shore	RPS6KL1	cg03030879 cg18664866 cg02858826 cg03394422 cg16124934 cg06998765 cg26191576
	DMR_253	chr15:101084507-101085111	0.00771992	-0.104794	5'UTR, TSS200	island	LASS3	cg21819984 cg26173375 cg21895387 cg06679270 cg25004981 cg18388910 cg06777813
	DMR_254	chr19:31640194-31640711	0.00253269	0.0619133	TSS200, TSS1500	opensea	DKFZp566F0947	cg12507030 cg20985037 cg23018111 cg13786171 cg26495716 cg11341086 cg01120132
	DMR_255	chr2:26401640-26402318	6.57925e-18	0.0786759	Body	shore, island	FAM59B	cg22920501 cg08470875 cg04944784 cg26314531 cg25036284 cg27170947 cg07177860
	DMR_256	chr2:240061327-240062353	0.0016414	0.0545073	Body	shore, island	HDAC4	cg08699640 cg11070119 cg10261601 cg25828346 cg20706597 cg27587095 cg10515232
	DMR_257	chr21:47604052-47605174	1.29033e-05	-0.184167	5'UTR, 1stExon, TSS1500	shore, shelf	C21orf56	cg07747299 cg08742575 cg12016809 cg05896524 cg13012494 cg13732083 cg10296238
	DMR_258	chr5:138210550-138211184	0.00687517	0.0668029	5'UTR, 1stExon, TSS1500, Body;	opensea; opensea	LRRTM2 CTNNA1	cg16577593 cg11677683 cg23184518 cg08771171 cg06606949 cg17315014 cg01156295
					Body
	DMR_259	chr5:140723684-140725147	1.34381e-08	-0.0936214	Body; 1stExon; Body	shore, island	PCDHGA2 PCDHGA3 PCDHGA1	cg18839637 cg04438558 cg02146079 cg11236452 cg01301252 cg24066843 cg01561869
	DMR_260	chr7:20818226-20818928	2.32162e-07	-0.114865	*****	shore, island	Intergenic region	cg26084511 cg06952099 cg05895665 cg25859099 cg23243400 cg09734394 cg05984317
	DMR_261	chr7:29519323-29519656	0.0438035	0.0729643	5'UTR, 1stExon, TSS200, Body	opensea	CHN2	cg03287046 cg02844647 cg04635849 cg03100044 cg21251563 cg16920620 cg00615485
	DMR_262	chr8:144808965-144810854	2.34916e-07	-0.0857318	Body	island	FAM83H	cg09380067 cg01612292 cg07962934 cg25468618 cg01399317 cg13735469 cg13911690
	DMR_263	chr1:40024971-40025882	1.35917e-06	0.0565246	5'UTR, TSS200, TSS1500	opensea	LOC728448	cg10243676 cg11704876 cg22862450 cg15057250 cg15110848 cg09165041
	DMR_264	chr1:92011979-92012615	0.0256776	-0.0508612	*****	shore, island	Intergenic region	cg07017454 cg23098371 cg05527459 cg12403142 cg21854759 cg02896835
	DMR_265	chr1:228658371-228659399	5.54232e-10	-0.118	*****	shore, island	Intergenic region	cg20704450 cg26823666 cg11336382 cg00815832 cg11801727 cg21808258
	DMR_266	chr10:73136913-73137561	0.00834099	0.0506303	*****	shore, island	Intergenic region	cg11061422 cg06441362 cg25577648 cg24487372 cg05092932 cg23705989
	DMR_267	chr12:1973452-1974814	1.54169e-08	-0.0644996	Body	shore, island	CACNA2D4	cg25966649 cg11491407 cg08726801 cg27649194 cg09629631 cg06807030
	DMR_268	chr12:67072769-67073266	0.00831957	0.0649239	5'UTR, 1stExon, TSS200, TSS1500	opensea	GRIP1	cg24694549 cg10802444 cg24103040 cg09414535 cg10865238 cg22912610
	DMR_269	chr15:74702956-74703254	6.2541e-08	0.0873355	Body, 3'UTR	shore, island	SEMA7A	cg19160053 cg17917837 cg13557411 cg00367532 cg27612665 cg20971159
	DMR_270	chr15:102009795-102010195	0.0138272	0.0811259	Body	opensea	PCSK6	cg04789225 cg25677261 cg16179521 cg00659931 cg19295451 cg06707286
	DMR_271	chr16:3988694-3989254	0.000120572	-0.0773828	*****	shore, island	Intergenic region	cg01971227 cg05991492 cg05351887 cg00441898 cg00976658 cg05572020
	DMR_272	chr17:80202345-80203277	0.00115261	0.0618467	Body, 3'UTR	shore, island	CSNK1D	cg27455640 cg15117681 cg21369801 cg20493718 cg02919794 cg11439535
	DMR_273	chr19:344963-345778	3.12662e-06	-0.0600361	TSS200, TSS1500	shore, island	MIER2	cg18342050 cg08888178 cg25584814 cg08617160 cg14887613 cg04476874
	DMR_274	chr2:3452347-3452624	0.0064984	-0.0598507	Body	shore, island	TTC15	cg22182287 cg00548824 cg17738010 cg06360976 cg11642891 cg15807143
	DMR_275	chr2:213696794-213698158	1.19784e-05	-0.0575739	*****	shore, island	Intergenic region	cg16865291 cg22265452 cg22533762 cg08122831 cg27329091 cg20369299
	DMR_276	chr20:43378461-43379501	0.000561142	-0.0558238	Body, 3'UTR	shore, island	KCNK15	cg21938718 cg05927579 cg25301532 cg17848838 cg09357268 cg07046101
	DMR_277	chr21:46348306-46349095	0.000623107	0.0526843	5'UTR, 1stExon, TSS1500	shelf	ITGB2	cg08309251 cg14112356 cg22699620 cg21006727 cg11712386 cg20556503
	DMR_278	chr22:18531028-18531591	4.49831e-09	-0.0808706	*****	shore, island	Intergenic region	cg16074271 cg12775223 cg25257671 cg06961233 cg08819022 cg25163076
	DMR_279	chr4:2302953-2303860	2.19424e-07	0.0865082	Body	shore, shelf	ZFYVE28	cg06677690 cg07042007 cg14405197 cg15510601 cg16735190 cg23859313
	DMR_280	chr5:140768213-140769482	0.000232821	-0.066911	1stExon; Body; Body;	shore, island	PCDHGB4 PCDHGA4 PCDHGA6	cg17982031 cg20938085 cg09570348 cg27553119 cg26391702 cg23614852
					Body; Body; Body;		PCDHGA1 PCDHGA5 PCDHGB1
					Body; Body; Body;		PCDHGA3 PCDHGA2 PCDHGA7
					Body; 1stExon; Body		PCDHGB2 PCDHGB4 PCDHGB3
	DMR_281	chr7:28338584-28338985	0.0033517	0.0555635	5'UTR, 1stExon, TSS200, TSS1500	opensea	CREB5	cg20997268 cg05303901 cg23418219 cg10822172 cg02506717 cg02611282
	DMR_282	chr8:832260-833724	2.6696e-05	0.074511	*****	shore, island	Intergenic region	cg03494825 cg21352158 cg27241889 cg00281725 cg10896594 cg24805307
	DMR_283	chr8:144601734-144602485	0.000235847	0.0547483	Body	island	ZC3H3	cg19598713 cg18210511 cg09580859 cg25900150 cg00783706 cg25638714
	DMR_284	chr1:6390053-6390830	0.0150649	0.087226	Body	opensea	ACOT7	cg13549940 cg18167466 cg10976772 cg00081799 cg16170708
	DMR_285	chr1:149144820-149145243	0.000244657	-0.0743698	Body	shore, island	SLC35F3	cg21173524 cg22431262 cg19635571 cg16661522 cg22692549
	DMR_286	chr1:234367145-234367586	0.00557906	-0.100296	*****	island	Intergenic region	cg23093692 cg04143909 cg09119043 cg23445321 cg24723561
	DMR_287	chr1:247802703-247802935	0.0307404	-0.0731663	*****	shore, island	Intergenic region	cg27543040 cg02518135 cg25220063 cg25017620 cg15829088
	DMR_288	chr10:696063-697055	0.00562102	0.052621	Body; Body	opensea; opensea	DIP2C C10orf108	cg01573089 cg12753366 cg14121234 cg22656048 cg10785578
	DMR_289	chr10:3329765-3330571	0.00179376	0.0690718	*****	opensea	Intergenic region	cg06271630 cg04800142 cg14534279 cg00177787 cg18813601
	DMR_290	chr11:102139262-102139781	0.0177828	-0.0528501	*****	shore, island	Intergenic region	cg21207616 cg06483452 cg02268748 cg00295604 cg19904352
	DMR_291	chr11:133657466-133658715	6.61792e-05	-0.0808381	*****	opensea	Intergenic region	cg12105941 cg16630482 cg11395954 cg10486069 cg11206788
	DMR_292	chr12:133186599-133187174	0.0140887	-0.0550837	*****	shore, island	Intergenic region	cg09444108 cg22249752 cg15697225 cg27505492 cg05626790
	DMR_293	chr13:23412250-23412996	0.00194909	0.104636	*****	shore, island	Intergenic region	cg14395298 cg00748494 cg14089267 cg24702360 cg19075005
	DMR_294	chr14:70038505-70038949	0.0226632	-0.0684075	TSS1500	island	C14orf162	cg23920953 cg07139509 cg18477204 cg02380334 cg14539393
	DMR_295	chr14:102050490-102051071	0.0137172	-0.0707636	*****	shore, island	Intergenic region	cg24127506 cg23012310 cg23429749 cg01067216 cg15444358
	DMR_296	chr14:104394430-104395165	0.00253314	-0.0512402	5'UTR, 1stExon, TSS200,	shore, island	TDRD9	cg20488157 cg12154261 cg06884495 cg04904561 cg14336566
					TSS1500, Body
	DMR_297	chr15:69222400-69223368	1.19287e-06	-0.065997	Body; 5'UTR, 1stExon, TSS1500;	shore, island	MIR548H4 SPESP1 NOX5	cg27357049 cg17286244 cg14554415 cg09886641 cg07775813
					5'UTR, 1stExon, TSS1500
	DMR_298	chr16:20774873-20775352	0.005943	-0.0549711	5'UTR, 1stExon, TSS200, TSS1500	opensea	ACSM3	cg06478823 cg10060338 cg10078415 cg00394823 cg21644826
	DMR_299	chr16:33965255-33965879	0.0236428	-0.0524789	TSS200, TSS1500, Body	island	MIR1826	cg06617961 cg11032038 cg26563248 cg08521332 cg05898343
	DMR_300	chr16:84822712-84823224	0.000903613	0.0554655	*****	opensea	Intergenic region	cg09699373 cg09400037 cg06080014 cg01245988 cg06927361
	DMR_301	chr16:90015832-90016551	0.0178441	0.0601279	5'UTR, Body	shore, island	DEF8	cg01883217 cg25193494 cg05185784 cg12064134 cg26894841
	DMR_302	chr17:10560609-10560928	0.0248187	0.0685257	TSS1500	opensea	MYH3	cg11887833 cg17944891 cg22108292 cg06891639 cg16212534
	DMR_303	chr18:74499372-74499584	0.00194549	-0.0773334	*****	island	Intergenic region	cg03731646 cg24983120 cg25691825 cg24864576 cg21829490
	DMR_304	chr19:4045025-4045686	5.83441e-05	0.0944086	;3'UTR	island; shore	Intergenic region; ZBTB7A	cg03971023 cg18400751 cg15842568 cg00405939 cg15810996
	DMR_305	chr19:17566260-17566941	0.000322008	-0.0626954	Body, 3'UTR	shore, island	NXNL1	cg12244668 cg03190876 cg16111980 cg07936109 cg24780883
	DMR_306	chr19:18120614-18120819	0.0113897	0.0816152	Body	island	ARRDC2	cg05845141 cg12965095 cg12218406 cg03014882 cg00474840
	DMR_307	chr19:35329641-35330243	0.00179376	0.0509171	*****	shore, island	Intergenic region	cg26346108 cg15695738 cg22351833 cg01413790 cg11701869
	DMR_308	chr19:38886319-38886789	0.0347566	-0.064693	Body, 3'UTR	shore, island	SPRED3	cg03733219 cg27549878 cg26254045 cg14542583 cg08704562
	DMR_309	chr19:49890915-49891603	0.000115115	-0.0993298	5'UTR, 1stExon, TSS200, TSS1500	shore, island	CCDC155	cg05211342 cg22307029 cg22590775 cg24324837 cg22133161
	DMR_310	chr2:20441905-20442210	0.00498756	-0.0642506	*****	opensea	Intergenic region	cg16727243 cg03425348 cg02591356 cg08044427 cg02156767
	DMR_311	chr2:128453108-128453484	0.0192424	-0.0854602	*****	shore, island	Intergenic region	cg06741367 cg25223285 cg03738707 cg11059159 cg25277809
	DMR_312	chr21:34392029-34392851	0.00015579	-0.0568245	*****	shore, island	Intergenic region	cg00118317 cg24399395 cg06412358 cg13663738 cg06212263
	DMR_313	chr21:40759534-40759694	1.11945e-07	0.0706463	5'UTR, 1stExon, TSS200, Body	shore	WRB	cg19761502 cg27119318 cg21736411 cg19684207 cg15977137
	DMR_314	chr21:47581042-47582351	0.00034003	0.177463	Body	shore, island	C21orf56	cg05200811 cg11766577 cg13126279 cg14789911 cg25726756
	DMR_315	chr3:136751342-136751795	0.0024491	-0.0501278	*****	shore, island	Intergenic region	cg04103450 cg25687071 cg03617693 cg12473912 cg21827317
	DMR_316	chr5:101119084-101119766	0.0122155	-0.0736887	*****	opensea	Intergenic region	cg17598923 cg05545777 cg18665594 cg10455971 cg12197752
	DMR_317	chr5:140740387-140741220	0.00204859	-0.0712349	Body; Body; 1stExon;	shore, island	PCDHGA4 PCDHGA2 PCDHGB2	cg14472390 cg26962778 cg26856475 cg03086707 cg15672768
					Body; Body; Body		PCDHGA1 PCDHGB1 PCDHGA3
	DMR_318	chr6:26233352-26234061	1.87287e-05	-0.0529978	*****	opensea	Intergenic region	cg13344095 cg17866778 cg09355412 cg18451274 cg13308080
	DMR_319	chr6:72298242-72298704	0.000114371	-0.0607553	*****	shore, island	Intergenic region	cg02778237 cg27384088 cg22827864 cg16115513 cg14389840
	DMR_320	chr7:4757422-4757991	0.000588857	0.08417	Body	shore, island	FOXK1	cg02988764 cg07713331 cg04526616 cg14308509 cg05145608
	DMR_321	chr7:158789503-158790115	0.00280068	-0.0815673	*****	shore, island	Intergenic region	cg25769590 cg09826364 cg19418458 cg09640425 cg04111992
	DMR_322	chr8:1321333-1321883	0.000852066	0.131833	*****	shore, island	Intergenic region	cg03128011 cg20088245 cg23003807 cg22034735 cg05029148
	DMR_323	chr8:6420726-6421171	0.00578226	-0.0758351	5'UTR, 1stExon, TSS200; Body	shelf; shelf	ANGPT2 MCPH1	cg02402368 cg03631656 cg10395101 cg24519108 cg01556846
	DMR_324	chr8:144358043-144359316	4.60506e-05	-0.0998178	Body, 3'UTR	island; shore	GLI4; Intergenic region	cg22857963 cg14825413 cg24510518 cg06070970 cg03496689
	DMR_325	chr1:28261367-28261706	0.0049936	-0.0500806	5'UTR, 1stExon, TSS200	opensea	SMPDL3B	cg22421699 cg00605270 cg22339091 cg07233700
	DMR_326	chr1:38461540-38461896	0.0149782	0.091659	*****	shore, island	Intergenic region	cg09847153 cg17077180 cg18451016 cg04673462
	DMR_327	chr1:75590912-75591353	0.00921315	-0.0926989	*****	island	Intergenic region	cg02297043 cg01540595 cg01066472 cg00325531
	DMR_328	chr1:100231682-100232077	8.78709e-05	-0.0502068	TSS1500	opensea	FRRS1	cg04308687 cg20948262 cg10018845 cg09517251
	DMR_329	chr10:15037403-15038349	0.000209396	-0.0745837	*****	opensea	Intergenic region	cg07942497 cg00964333 cg16345366 cg23997132
	DMR_330	chr10:29214117-29214692	0.00252446	-0.0679049	*****	shore, island	Intergenic region	cg15278109 cg22576165 cg04119844 cg10484693
	DMR_331	chr11:16761290-16761533	0.038267	0.0720701	5'UTR, Body	shore	C11orf58	cg05512310 cg20474675 cg01047635 cg05405872
	DMR_332	chr13:34250922-34251239	0.0016414	-0.0741826	*****	opensea	Intergenic region	cg20237547 cg00049382 cg11983038 cg21091841
	DMR_333	chr13:100218136-100219013	0.00191961	-0.0570783	*****	opensea	Intergenic region	cg16665310 cg17910899 cg20066226 cg13752184
	DMR_334	chr13:107568814-107569408	0.0115439	0.080861	*****	shore	Intergenic region	cg13810695 cg10731613 cg06614754 cg04314986
	DMR_335	chr13:114799652-114800441	0.00718842	0.0704287	Body	shelf	RASA3	cg20483719 cg22926686 cg16766036 cg17163949
	DMR_336	chr14:104686811-104687369	0.00210221	-0.0585245	*****	shore, island	Intergenic region	cg21903378 cg01715525 cg04213900 cg12077685
	DMR_337	chr16:55866757-55867072	0.00164225	-0.102635	5'UTR, 1stExon, Body	shore, island	CES1	cg03880033 cg02301920 cg23196985 cg03744383
	DMR_338	chr16:85074359-85075076	0.0214794	0.0805797	5'UTR	opensea	KIAA0513	cg02309355 cg06407371 cg07308243 cg04967410
	DMR_339	chr17:738822-739405	1.43706e-05	-0.0968728	Body	shore, island	NXN	cg22237425 cg08510234 cg13583272 cg03255749
	DMR_340	chr19:13319324-13319777	0.0231245	-0.0869586	Body	island	CACNA1A	cg22304399 cg11660879 cg24891846 cg18060171
	DMR_341	chr2:87036626-87037038	0.000325532	-0.0611943	TSS1500	island	CD8A	cg12606911 cg06804210 cg19410791 cg27481559
	DMR_342	chr20:623089-623421	0.00219381	-0.0503537	*****	shore, island	Intergenic region	cg25539910 cg17794299 cg10277651 cg18803306
	DMR_343	chr20:29993663-29994192	0.00248035	0.0677009	TSS200, TSS1500, Body	opensea	DEFB121	cg08292485 cg23204384 cg04476891 cg14727409
	DMR_344	chr20:42574332-42574624	0.0264817	0.0566645	5'UTR, 1stExon, TSS200,	opensea	TOX2	cg26126740 cg02004723 cg02040836 cg24403644
					TSS1500, Body
	DMR_345	chr22:50737978-50738890	0.0014405	0.0560472	5'UTR	island	PLXNB2	cg12244647 cg27206976 cg22445712 cg04089788
	DMR_346	chr4:10459836-10460237	0.0120241	-0.0512619	TSS1500	shore	ZNF518B	cg16430538 cg20332195 cg08745665 cg01096266
	DMR_347	chr5:140710469-140711225	0.0191451	-0.0682081	1stExon	shore	PCDHGA1	cg02312593 cg16263180 cg05983326 cg00543335
	DMR_348	chr6:32634276-32634362	5.11739e-11	0.292087	1stExon	shore	HLA-DQB1	cg13353717 cg11986643 cg23336481 cg05724777
	DMR_349	chr6:90597340-90597591	0.0330296	-0.059621	*****	island	Intergenic region	cg17962638 cg18288532 cg12024822 cg16218241
	DMR_350	chr6:168628407-168628719	0.02708	-0.0533392	*****	shore	Intergenic region	cg05221738 cg15036160 cg03994717 cg05315633
	DMR_351	chr7:4456119-4456403	0.00258867	0.121273	*****	opensea	Intergenic region	cg10785373 cg06297367 cg04153130 cg20778547
	DMR_352	chr7:53286592-53287126	9.68805e-06	-0.0652998	*****	shore, island	Intergenic region	cg25573227 cg10502121 cg01019587 cg26344227
	DMR_353	chr7:55072042-55072617	1.66247e-05	-0.0794904	*****	shore, island	Intergenic region	cg13490352 cg25866552 cg12343106 cg07313064
	DMR_354	chr7:117854304-117854765	3.87377e-07	-0.0546128	*****	shore, island	Intergenic region	cg08545129 cg09505788 cg26931202 cg19598293
	DMR_355	chr7:157453955-157454207	0.0194797	-0.0599583	Body	island	PTPRN2	cg12625454 cg05766510 cg27113326 cg00435063
	DMR_356	chr8:1906312-1906498	0.0306981	0.0674462	3'UTR	opensea	ARHGEF10	cg13056369 cg26195495 cg03125531 cg13522891
Striatal	DMR_1	chr1:2863801-2863815	0.000240074	0.0804987	*****	opensea	Intergenic region	cg24592500 cg25137787
NAC	DMR_2	chr1:61517807-61517876	0.0434221	0.0661177	*****	shore	Intergenic region	cg09113483 cg22877452
(Nucleus accumbens)	DMR_3	chr1:170638807-170638917	0.0212421	0.0646674	Body	opensea	PRRX1	cg09010107 cg07957294
	DMR_4	chr10:79637979-79638108	0.00334445	0.0733925	Body	opensea	DLG5	cg02407266 cg19836471
	DMR_5	chr10:104628846-104628959	0.0140301	0.0770157	TSS1500	shore	AS3MT	cg18534077 cg16989281
	DMR_6	chr10:123924917-123925543	0.00363686	0.0619628	Body	shelf, shore	TACC2	cg14282850 cg15877915
	DMR_7	chr11:76299682-76299819	0.0332527	0.0589343	*****	opensea	Intergenic region	cg10400081 cg17647271
	DMR_8	chr11:133657466-133657751	0.021843	-0.073179	*****	opensea	Intergenic region	cg12105941 cg16630482
	DMR_9	chr12:46660749-46660819	0.0364433	0.0591171	TSS1500	shore	SLC38A1	cg09325156 cg02504521
	DMR_10	chr12:102225335-102225365	0.0396801	0.0742957	TSS1500	shore	GNPTAB	cg23541617 cg01687189
	DMR_11	chr12:120700929-120701165	0.00880651	0.0532785	Body	shelf, shore	PXN	cg27168573 cg11307565
	DMR_12	chr12:130386672-130387131	0.00684138	0.0659894	Body	shore	TMEM132D	cg24008358 cg10639585
	DMR_13	chr12:130529650-130529673	0.048686	0.0585847	*****	shelf	Intergenic region	cg05863637 cg17226286
	DMR_14	chr13:49976473-49977110	0.0141942	0.0585645	5'UTR, TSS1500	opensea	CAB39L	cg21218957 cg23539701
	DMR_15	chr14:100413076-100413186	0.0047939	-0.0613252	*****	opensea	Intergenic region	cg24683041 cg03555502
	DMR_16	chr14:105251188-105251402	0.0226014	0.0688379	Body	shore, island	AKT1	cg04820159 cg14274357
	DMR_17	chr15:70387217-70387268	0.0298111	0.10704	Body	shore	TLE3	cg26971042 cg09747445
	DMR_18	chr15:72520632-72520804	0.0112058	0.0747174	5'UTR	shore	PKM2	cg24327132 cg12433486
	DMR_19	chr15:77861673-77862098	0.00139704	0.0720448	*****	opensea	Intergenic region	cg22513528 cg16470140
	DMR_20	chr15:99499605-99499615	0.00220843	0.063961	Body	shore	IGF1R	cg05103581 cg08778287
	DMR_21	chr17:16570473-16570483	0.0473602	0.111021	*****	island	Intergenic region	cg05276469 cg22758454
	DMR_22	chr17:62775713-62775998	0.0331232	0.054157	Body	island	LOC146880	cg14501219 cg17840858
	DMR_23	chr19:4391454-4391533	0.0205189	0.0527196	Body	opensea	SH3GL1	cg14917846 cg22305516
	DMR_24	chr19:13266516-13266738	0.0326265	0.0623773	*****	island	Intergenic region	cg04689023 cg06662568
	DMR_25	chr19:18761132-18761273	0.0452026	0.0611726	Body	shore, island	KLHL26	cg19839325 cg25102449
	DMR_26	chr19:41018876-41018880	0.0467902	0.0613784	Body	island	SPTBN4	cg17768491 cg12248614
	DMR_27	chr2:3261155-3261367	0.0376043	0.0563135	Body	opensea	TSSC1	cg14950134 cg25735823
	DMR_28	chr2:45175881-45176067	0.0134136	0.073235	*****	shore	Intergenic region	cg22385702 cg07138585
	DMR_29	chr2:85133831-85133881	0.00913515	0.0654163	*****	shore	Intergenic region	cg08572315 cg04797170
	DMR_30	chr2:238794837-238794922	0.022398	0.0763977	Body	opensea	RAMP1	cg07213181 cg14819160
	DMR_31	chr20:48770642-48770800	0.0196822	0.056749	TSS1500; TSS1500	shore, island	TMEM189 TMEM189-UBE2V1	cg09220050 cg02828104
	DMR_32	chr20:62200850-62200854	0.0393253	-0.101107	Body	island	PRIC285	cg23957118 cg21520607
	DMR_33	chr22:29280932-29281173	0.00144931	0.0973259	5'UTR	shore	ZNRF3	cg12968041 cg22912095
	DMR_34	chr3:39192215-39192364	0.0125884	0.0608215	5'UTR	shelf, shore	CSRNP1	cg24791666 cg03540589
	DMR_35	chr4:789505-789807	0.00182136	0.0524717	Body	shore, island	CPLX1	cg12792086 cg20948258
	DMR_36	chr4:1567878-1567939	0.00173366	-0.0539591	*****	shelf, shore	Intergenic region	cg26116639 cg03237316
	DMR_37	chr4:8073790-8073804	0.0240502	0.106215	Body	opensea	ABLIM2	cg17949969 cg10754215
	DMR_38	chr4:88450506-88450824	0.00196498	0.0752615	5'UTR, 1stExon, TSS200	opensea	SPARCL1	cg19466563 cg15552249
	DMR_39	chr5:151305528-151305746	0.00691234	-0.0527486	TSS1500	shore	GLRA1	cg23158483 cg02842704
	DMR_40	chr5:176166629-176166754	0.0376178	0.0549208	*****	shelf	Intergenic region	cg16135989 cg11245681
	DMR_41	chr5:177811349-177811648	0.0311157	0.0684421	Body	opensea	COL23A1	cg02087079 cg00234625
	DMR_42	chr5:179059426-179059668	0.0281446	-0.0912334	*****	island	Intergenic region	cg24585418 cg26135573
	DMR_43	chr6:29012588-29012859	0.0178852	-0.0505471	Body	opensea	OR2W1	cg07053841 cg01947943
	DMR_44	chr7:2775587-2775674	0.0242377	0.105013	1stExon	shore	GNA12	cg14895029 cg06387496
	DMR_45	chr7:32358064-32358331	0.0217581	-0.0891021	*****	opensea	Intergenic region	cg13207630 cg27532318
	DMR_46	chr7:75779470-75779857	0.00472758	-0.0771817	*****	shore, island	Intergenic region	cg23604683 cg14329783
	DMR_47	chr7:139657568-139657670	0.00151526	0.08219	Body	opensea	TBXAS1	cg18391099 cg09697084
	DMR_48	chr8:496440-496618	0.0439818	0.070648	TSS1500	shore	C8orf42	cg23109344 cg08072539
	DMR_49	chr8:27470575-27470629	0.0358142	0.05293	TSS1500, Body	shore	CLU	cg18931633 cg25302704
	DMR_50	chr9:35406590-35406764	0.00807248	0.0642415	TSS200, Body	opensea	LOC158381	cg27416261 cg21209395
	DMR_51	chr9:88896340-88896457	0.0148153	0.0522673	Body	shore	ISCA1	cg13959031 cg07824177
	DMR_52	chr9:112080848-112081275	0.022181	0.0591477	Body	shore	EPB41L4B	cg01601476 cg14071612
	DMR_53	chr1:170637600-170637796	0.000197005	0.0554967	Body	shelf	PRRX1	cg26669793 cg02897989 cg22371492
	DMR_54	chr10:24496598-24496943	0.00341761	0.051479	5'UTR, TSS1500	opensea	KIAA1217	cg18829521 cg23881119 cg26572392
	DMR_55	chr11:31825756-31825833	0.0425158	0.0922899	Body	island	PAX6	cg11827910 cg20014398 cg11128216
	DMR_56	chr11:72533295-72533664	0.00208069	0.0530578	Body	island	ATG16L2	cg13771313 cg04006327 cg00979931
	DMR_57	chr12:26110518-26110700	0.00920924	0.0615594	TSS1500	opensea	RASSF8	cg03211239 cg21373145 cg15282709
	DMR_58	chr14:24867164-24867491	0.00920562	0.0547659	TSS1500	shore	NYNRIN	cg01970716 cg11152302 cg20911718
	DMR_59	chr14:62217806-62218168	0.0273702	0.0564444	*****	shore, island	Intergenic region	cg18161803 cg26164269 cg23863410
	DMR_60	chr15:34260956-34261172	0.0121118	-0.0724428	5'UTR, 1stExon, TSS200; Body	opensea; opensea	CHRM5 AVEN	cg26920451 cg22160511 cg24786847
	DMR_61	chr15:76005861-76006143	0.00238381	0.0546009	TSS1500	opensea	CSPG4	cg21460582 cg02400942 cg03238581
	DMR_62	chr16:27788173-27788255	0.00564993	0.0589204	Body	opensea	KIAA0556	cg02113604 cg05336268 cg27076552
	DMR_63	chr16:30959315-30959496	0.00687485	0.0541442	3'UTR; TSS1500	island; island	FBXL19 ORAI3	cg06084952 cg07599144 cg10436257
	DMR_64	chr16:78539954-78540172	0.00920562	0.0572726	Body	opensea	WWOX	cg09437479 cg16747717 cg02748089
	DMR_65	chr17:30822961-30823145	0.0185826	0.0626551	Body	island	MYO1D	cg25809561 cg09324608 cg25833597
	DMR_66	chr17:32483560-32483711	0.0235693	0.0529064	5'UTR, 1stExon	shore	ACCN1	cg19747232 cg02254574 cg11101926
	DMR_67	chr17:36715787-36715953	0.000252199	0.0714386	Body	island	SRCIN1	cg03026373 cg14862207 cg04194674
	DMR_68	chr17:37782302-37782685	0.0218804	0.0543531	TSS1500	shore	PPP1R1B	cg05897163 cg00961617 cg15070513
	DMR_69	chr17:40837037-40837383	0.00611547	0.05839	Body	island	CNTNAP1	cg21433558 cg27616541 cg05053327
	DMR_70	chr17:71361857-71361901	6.47474e-05	0.0699354	Body	opensea	SDK2	cg08085827 cg16050897 cg06061257
	DMR_71	chr18:13619524-13619690	0.0343778	-0.0555948	TSS1500, Body	opensea	C18orf1	cg01299279 cg24780966 cg27107110
	DMR_72	chr19:1063624-1064218	0.0144852	-0.0618721	Body	island	ABCA7	cg05372495 cg21995147 cg12082025
	DMR_73	chr19:18873037-18873268	0.0151744	0.0520988	Body	island	CRTC1	cg01874562 cg23973524 cg21473814
	DMR_74	chr2:179387853-179388064	0.0411528	0.0707602	Body	opensea	MIR548N	cg04220104 cg19916659 cg17740434
	DMR_75	chr2:240313541-240313668	0.0147059	0.116172	5'UTR	opensea	HDAC4	cg12595293 cg05995465 cg02381790
	DMR_76	chr22:28193996-28195524	0.0169303	0.0764105	1stExon	island	MN1	cg01214458 cg21506509 cg10632525
	DMR_77	chr3:3843342-3843887	0.000106196	0.0918519	5'UTR	shore	LRRN1	cg00742851 cg23479065 cg09623845
	DMR_78	chr4:166301076-166301256	0.0206094	0.0825015	Body	shore	CPE	cg11043571 cg01708636 cg23427348
	DMR_79	chr6:99289733-99290349	0.00501986	0.059325	*****	shore	Intergenic region	cg07815131 cg01524860 cg15810758
	DMR_80	chr6:117869027-117869453	0.0191314	-0.0535339	Body	shore, island	DCBLD1	cg04248234 cg05053978 cg21104965
	DMR_81	chr8:2585666-2586225	0.00625523	0.102024	*****	opensea	Intergenic region	cg24475182 cg23099839 cg11779808
	DMR_82	chr8:123875036-123875223	0.0154906	0.0559849	5'UTR	opensea	ZHX2	cg00415665 cg26427777 cg22997040
	DMR_83	chr8:142852265-142852938	0.011843	0.0514217	*****	opensea	Intergenic region	cg12818107 cg14227785 cg23296652
	DMR_84	chr8:145502054-145502297	0.0130701	0.0669608	Body	island	BOP1	cg05745134 cg15151778 cg02908282
	DMR_85	chr9:974533-975059	0.016865	0.0533764	*****	shore	Intergenic region	cg14495514 cg14147498 cg13577556
	DMR_86	chr9:124461998-124462182	0.0125021	0.0685938	Body	island	DAB2IP	cg13060154 cg24794433 cg08128768
	DMR_87	chr9:140356475-140356830	3.51702e-06	0.0927115	Body	island	PNPLA7	cg18559901 cg13857646 cg07672814
	DMR_88	chr8:65291287-65292498	2.76827e-05	0.070714	5'UTR, TSS200, Body;	shore; shore	MIR124-2; Intergenic region	cg02226645 cg04104463 cg25900085 cg05474726 cg27313642 cg16189671 cg20653075
								cg05455720 cg04559779 cg01517740 cg20047489 cg11626236 cg01716975 cg09383907
	DMR_89	chr10:530635-531914	2.14051e-09	0.0630975	Body	shore, island	DIP2C	cg23978242 cg16977735 cg00590260 cg27421267 cg00219169 cg09955645 cg26116937
								cg27568360 cg06439603 cg14429526 cg25712088 cg20472384 cg12531838
	DMR_90	chr17:79315848-79318470	0.00103122	0.0621578	*****	island	Intergenic region	cg13944018 cg11692124 cg02143487 cg12100721 cg00036408 cg04751035 cg18395466
								cg16907885 cg05726432 cg15385254 cg15182790 cg05765240
	DMR_91	chr8:27181813-27183873	0.00215601	0.0703104	5'UTR, 1stExon, TSS200,	shore, island	PTK2B	cg23698023 cg20593774 cg00337440 cg06815112 cg18234130 cg21186296 cg23736307
					TSS1500, Body			cg07216194 cg23693289 cg20135243 cg14221460 cg11641102
	DMR_92	chr1:50886071-50888024	1.23354e-10	0.0576779	5'UTR, Body	island	DMRTA2	cg13909582 cg07362328 cg00945234 cg16732616 cg04455430 cg25191628 cg12756396
								cg00184452 cg06159394 cg06724305 cg09846084
	DMR_93	chr17:4802692-4803684	0.000238036	0.081236	Body; 5'UTR, 1stExon, TSS200,	island; island	CHRNE C17orf107	cg12608565 cg05529816 cg14275842 cg07834574 cg09036188 cg14482741 cg20814095
					TSS1500, Body			cg21071097 cg22795610 cg19753476 cg22349396
	DMR_94	chr17:6658706-6659562	0.00243982	0.0516471	5'UTR, 1stExon, TSS200,	opensea	XAF1	cg06195280 cg03419151 cg23571857 cg09251764 cg06085204 cg05513208 cg26502852
					TSS1500, Body			cg13013900 cg27146152 cg20803910 cg17753212
	DMR_95	chr7:94953653-94954455	3.00935e-13	0.0567733	5'UTR, 1stExon, TSS200,	shore, island	PON1	cg07404485 cg05342682 cg04155289 cg19678392 cg21856205 cg17330251 cg01874867
					TSS1500, Body			cg20119798 cg04871131 cg23055772 cg07809369
	DMR_96	chr19:57741988-57742444	0.00333935	-0.058123	5'UTR, 1stExon, TSS200, TSS1500	island	AURKC	cg15128510 cg25802888 cg19568003 cg18644286 cg26332114 cg19603903 cg23371413
								cg06643849 cg25432232 cg22711741
	DMR_97	chr1:92011732-92012736	1.46977e-07	-0.0596584	*****	shore, island	Intergenic region	cg11705954 cg07017454 cg23098371 cg05527459 cg12403142 cg21854759 cg02896835
								cg13639937 cg25838465
	DMR_98	chr10:42862876-42863594	0.00712758	-0.05102	TSS200, Body	shore, island	LOC441666	cg16449687 cg23026554 cg06833823 cg27119456 cg06739303 cg24527560 cg24598948
								cg24714864 cg01485177
	DMR_99	chr11:62474725-62475373	0.00038243	0.0538173	5'UTR, 1stExon, TSS200, TSS1500	shore; shore	BSCL2 GNG3	cg07237830 cg13916928 cg01141838 cg01975093 cg20342105 cg11264539 cg26213368
								cg13856573 cg24755189
	DMR_100	chr2:25474327-25475916	4.25164e-06	0.0647406	5'UTR, 1stExon, TSS200,	shore, island	DNMT3A	cg10749994 cg00898683 cg11343289 cg19489797 cg00912598 cg27369452 cg20948740
					TSS1500, Body			cg11354105 cg05544807
	DMR_101	chr3:40428330-40429014	2.47911e-07	0.0613864	5'UTR, 1stExon, TSS200, TSS1500	shore, island	ENTPD3	cg16822855 cg00091569 cg17200465 cg00656387 cg13409248 cg10755058 cg18306943
								cg02782426 cg17264618
	DMR_102	chr9:969473-971046	0.000184582	0.059254	*****	shore, island	Intergenic region	cg02649849 cg19291576 cg21215550 cg13434411 cg00200734 cg06252564 cg14314674
								cg14504259 cg14305278
	DMR_103	chr1:36042433-36043633	0.000199821	0.0608523	Body	shore, island	TFAP2E	cg07196426 cg19163067 cg07167423 cg18131141 cg24685006 cg22436429 cg12038696
								cg08424184
	DMR_104	chr1:205818956-205819609	0.010708	-0.133957	5'UTR, 1stExon, TSS200, TSS1500	shore, island	PM20D1	cg17178900 cg26354017 cg14159672 cg14893161 cg11965913 cg07167872 cg24503407
								cg07157834
	DMR_105	chr11:62783123-62783573	7.17224e-08	0.0530056	5'UTR, 1stExon, TSS200, TSS1500	opensea	SLC22A8	cg06917325 cg22306408 cg18305416 cg22907415 cg10068408 cg08288703 cg21062347
								cg22275125
	DMR_106	chr11:67383377-67384040	3.53679e-17	-0.118938	*****	shore, island	Intergenic region	cg14500267 cg00290607 cg23188684 cg00864171 cg08355456 cg24690094 cg04647918
								cg14942906
	DMR_107	chr12:124246391-124247223	0.00323027	0.0807398	5'UTR, 1stExon, TSS200,	shore, island	DNAH10	cg06745944 cg27125645 cg10575376 cg26986180 cg02823783 cg07347092 cg01240444
					TSS1500, Body			cg11026555
	DMR_108	chr13:100643858-100644657	0.00881831	0.0599183	*****	shore	Intergenic region	cg05072470 cg07941927 cg13436155 cg26155867 cg10445449 cg03786327 cg21885864
								cg11694262
	DMR_109	chr2:241458886-241460002	2.01156e-09	0.0554247	Body	shore	ANKMY1	cg05371791 cg24086040 cg24539848 cg08461339 cg08276645 cg06476685 cg16909733
								cg03743720
	DMR_110	chr7:64348873-64350150	0.000107222	0.0543567	*****	shore, island	Intergenic region	cg00287974 cg13990351 cg01129004 cg13100965 cg19082708 cg16814808 cg16681239
								cg26451415
	DMR_111	chr10:5488346-5488628	0.0216433	0.0578772	5'UTR, 1stExon, TSS200, Body	shore, island	NET1	cg27021181 cg10549831 cg13779868 cg13599477 cg14426660 cg24068468 cg27367170
	DMR_112	chr11:504301-504937	0.00239394	-0.0788764	5'UTR	shore, island	RNH1	cg18732172 cg15661311 cg14468692 cg01704474 cg20813589 cg23927970 cg23687466
	DMR_113	chr13:50700606-50701960	1.98926e-05	0.0552046	TSS1500;	island; island	DLEU2; Intergenic region	cg12378878 cg20733077 cg01404873 cg20293942 cg23104954 cg01803928 cg06133205
	DMR_114	chr20:25039210-25039812	0.00441562	0.0646834	5'UTR, 1stExon, TSS200	shore, island	ACSS1	cg14695804 cg15988792 cg14810385 cg03321508 cg02086310 cg26325723 cg23676480
	DMR_115	chr6:27106564-27107670	0.000249609	0.0501756	3'UTR; 1stExon, TSS200, TSS1500	shore; shore	HIST1H2BK HIST1H4I	cg21777095 cg12349884 cg21269897 cg16991515 cg02599464 cg01804925 cg22272282
	DMR_116	chr6:136172553-136173085	0.0126612	0.0689834	5'UTR, 1stExon, TSS200, TSS1500	opensea	PDE7B	cg03984009 cg04152196 cg08109136 cg08378567 cg27306443 cg24283684 cg23090824
	DMR_117	chr7:155251716-155252944	4.08848e-06	0.0785981	1stExon, Body	shore, island	EN2	cg05462543 cg22733133 cg06385227 cg09134794 cg00085619 cg12242086 cg22461324
	DMR_118	chr8:65283263-65284519	0.000760302	0.0717954	*****	shore	Intergenic region	cg16810605 cg21546184 cg01656244 cg17099568 cg25633678 cg19749660 cg03480337
	DMR_119	chr8:145105829-145107199	0.00533261	0.0500586	;Body	island; island	Intergenic region; OPLAH	cg06319475 cg26199906 cg17698295 cg17301223 cg26256223 cg22882523 cg04366687
	DMR_120	chr1:38460950-38462546	1.12756e-05	0.0615449	;3'UTR	shore, island; shore	Intergenic region; OFHL3	cg05202204 cg09847153 cg17077180 cg18451016 cg04673462 cg26528311
	DMR_121	chr10:32216031-32216390	0.000171958	0.0662328	*****	shore	ARHGAP12	cg04359828 cg03015672 cg09642378 cg18675610 cg22706007 cg26784012
	DMR_122	chr11:31836673-31837250	0.0153265	0.0662865	5'UTR	island	PAX6	cg01904410 cg11162118 cg14443953 cg20528093 cg00060304 cg23933618
	DMR_123	chr11:64405346-64406051	0.000262155	0.0541022	Body	shore, island	NRXN2	cg12129012 cg25104637 cg26388730 cg24524285 cg23907108 cg15939287
	DMR_124	chr11:72300891-72301924	0.000292981	0.0510908	Body	shore, island	PDE2A	cg02474542 cg26534807 cg16060204 cg16640865 cg26268145 cg04808985
	DMR_125	chr11:117069479-117070046	0.00971656	0.0742105	TSS200, TSS1500	opensea	TAGLN	cg06950730 cg11861562 cg10130564 cg15534755 cg26566898 cg16524733
	DMR_126	chr13:100641646-100642106	0.0206863	0.0527312	*****	island	Intergenic region	cg18008019 cg25334575 cg19385331 cg07501233 cg11990630 cg19068510
	DMR_127	chr15:31515750-31516127	0.00409558	0.053024	*****	opensea	Intergenic region	cg25556225 cg27438152 cg10854819 cg19559891 cg19666541 cg03330558
	DMR_128	chr15:90543224-90544015	0.000373564	0.0500892	;TSS1500	shore; shore, island	Intergenic region; ZNF710	cg14023999 cg19925872 cg23005885 cg21109038 cg01185080 cg02454890
	DMR_129	chr16:4421486-4422228	0.00411265	0.0645224	5'UTR, TSS200, TSS1500; Body	shore, island	VASN CORO7	cg27554551 cg09276451 cg12486287 cg02048412 cg10102242 cg12071544
	DMR_130	chr17:79259040-79259963	0.015145	0.0509249	Body	shore, island	SLC38A10	cg07003587 cg08224920 cg14345572 cg16863795 cg20552468 cg22186315
	DMR_131	chr2:231280698-231281474	0.0121158	0.0520382	5'UTR, 1stExon, TSS200,	opensea	SP100	cg23539753 cg09456094 cg11827097 cg11702456 cg02001779 cg05091653
					TSS1500, Body
	DMR_132	chr21:43181697-43183977	2.39215e-06	-0.0646953	Body	opensea, shelf	RIPK4	cg05616999 cg17879722 cg04893913 cg08776014 cg03079733 cg03540028
	DMR_133	chr22:46263018-46263661	0.0271686	0.0524477	*****	island	Intergenic region	cg14423417 cg22669623 cg04689080 cg05857758 cg03597976 cg26831149
	DMR_134	chr3:45636060-45636386	0.0212723	0.0548416	1stExon, TSS200, TSS1500	shore	LIMD1	cg08534342 cg09608765 cg18779283 cg02336827 cg03534662 cg04037228
	DMR_135	chr4:25090198-25090665	0.00241373	-0.0760356	*****	shore, island	Intergenic region	cg06759629 cg01218619 cg19312667 cg02428792 cg26262055 cg17688837
	DMR_136	chr5:149669368-149669813	0.0211918	0.058979	5'UTR, 1stExon, TSS200, TSS1500	opensea	CAMK2A	cg10483275 cg01804664 cg03893692 cg27244482 cg15174248 cg08631650
	DMR_137	chr8:1365049-1365906	5.94446e-06	-0.149812	*****	shore, island	Intergenic region	cg27134251 cg09050832 cg02490460 cg01760090 cg05041795 cg06983765
	DMR_138	chr1:110254709-110254896	0.000201151	-0.0776101	5'UTR, 1stExon, TSS200	opensea	GSTM5	cg20803293 cg25210835 cg24467349 cg12858902 cg14377951
	DMR_139	chr1:151104003-151105049	0.0062203	0.0964819	;3'UTR, Body	island; island	Intergenic region; SEMA6C	cg16399136 cg04065086 cg07371589 cg02698576 cg09143801
	DMR_140	chr10:114043123-114043548	0.0187019	-0.0594113	1stExon, TSS200, TSS1500	opensea	TECTB	cg09925467 cg10343314 cg20525243 cg00357221 cg13342558
	DMR_141	chr11:7110074-7110196	0.00105124	0.0715267	1stExon, TSS200, TSS1500	shore, island	RBMXL2	cg22062068 cg23916104 cg06460475 cg11545887 cg20838586
	DMR_142	chr12:10095902-10096152	0.0324769	0.0648546	*****	opensea	Intergenic region	cg02513556 cg09601159 cg13944507 cg19651757 cg24299306
	DMR_143	chr15:99789622-99789855	2.9199e-11	0.0868421	5'UTR, 1stExon, TSS200, TSS1500	shore	TTC23	cg26163234 cg25385940 cg21416022 cg13401703 cg16052317
	DMR_144	chr15:99978986-99979389	0.0169589	0.058403	*****	opensea	Intergenic region	cg22700246 cg06272045 cg23325335 cg09182750 cg18776206
	DMR_145	chr16:55794031-55794910	0.00121112	-0.0856932	TSS200, TSS1500, Body	shore, island	CES4	cg07273222 cg27396498 cg16372632 cg02649063 cg03998338
	DMR_146	chr2:74357527-74358223	0.00198727	0.0579794	*****	shore, island	Intergenic region	cg01017244 cg05890377 cg20891558 cg19729930 cg19325132
	DMR_147	chr2:128453108-128453484	3.69582e-07	-0.126977	*****	shore, island	Intergenic region	cg06741367 cg25223285 cg03738707 cg11059159 cg25277809
	DMR_148	chr2:157186312-157187204	0.00235382	0.0799691	5'UTR, Body	shore, island	NR4A2	cg00194126 cg14811105 cg20398418 cg21226516 cg00426720
	DMR_149	chr5:74907592-74908170	0.000146807	0.109496	*****	shore, island	Intergenic region	cg08253296 cg07671805 cg02573091 cg19683494 cg00601450
	DMR_150	chr7:155258253-155258915	3.70647e-06	0.0525111	*****	shore, island	Intergenic region	cg02582057 cg18835582 cg17278072 cg09727277 cg01705934
	DMR_151	chr8:102236283-102236831	0.00390947	-0.0615607	*****	island	Intergenic region	cg24602417 cg02168442 cg16058797 cg13211302 cg23042086
	DMR_152	chr1:38509934-38510383	0.00262024	0.0646853	3'UTR, 1stExon	shore, island	POU3F1	cg05785481 cg13149116 cg25609528 cg25488697
	DMR_153	chr1:75590912-75591353	0.0048967	-0.0765645	*****	island	Intergenic region	cg02297043 cg01540595 cg01066472 cg00325531
	DMR_154	chr1:206729034-206729258	0.0179142	0.0513396	TSS1500, Body	shore	RASSF5	cg06949439 cg01442843 cg02035751 cg06872036
	DMR_155	chr1:223566761-223567173	0.024019	-0.0503721	5'UTR, 1stExon	island	C1orf65	cg03961283 cg05333568 cg04926766 cg13963793
	DMR_156	chr11:72295425-72296138	0.0114732	0.0501048	Body	shore, island	PDE2A	cg05952572 cg20935363 cg02190350 cg14182841
	DMR_157	chr12:6166874-6167147	0.00171471	0.0726695	Body	island	VWF	cg10980102 cg06730678 cg25027788 cg06539924
	DMR_158	chr13:100085073-100085455	0.0354758	0.0522704	*****	opensea	Intergenic region	cg12885751 cg15608301 cg20617957 cg20012607
	DMR_159	chr16:2867434-2867773	0.0311691	-0.053354	Body	island	PRSS21	cg22730830 cg01232511 cg07798610 cg07280731
	DMR_160	chr16:3988694-3989076	0.00249603	-0.0587589	*****	shore, island	Intergenic region	cg01971227 cg05991492 cg05351887 cg00441898
	DMR_161	chr17:55938748-55939089	0.0219644	0.0846677	*****	shore, island	Intergenic region	cg00023001 cg22451358 cg06452419 cg16755038
	DMR_162	chr19:3595702-3595996	0.00377191	-0.0588414	Body	island	TBXA2R	cg14938419 cg21221840 cg04948286 cg24301824
	DMR_163	chr19:15132007-15132692	0.00202606	-0.0589864	Body	shore, island	CCDC105	cg19631576 cg11858450 cg11261667 cg01100521
	DMR_164	chr2:65217211-65217623	0.00342462	0.0676887	5'UTR, 1stExon, Body	shore, island	SLC1A4	cg26748578 cg19220282 cg00498211 cg20698421
	DMR_165	chr2:241611931-241612327	0.0141942	-0.0505555	*****	island	Intergenic region	cg22040202 cg01231921 cg23290121 cg02367133
	DMR_166	chr20:1927546-1927911	0.0103846	0.0596458	*****	shore, island	Intergenic region	cg04030690 cg00348579 cg07210840 cg06751243
	DMR_167	chr20:29993663-29994192	0.00989231	-0.0525468	TSS200, TSS1500, Body	opensea	DEFB121	cg08292485 cg23204384 cg04476891 cg14727409
	DMR_168	chr20:55835350-55836676	0.000286912	0.0804492	Body	shelf	BMP7	cg23420286 cg15851418 cg20955836 cg09513276
	DMR_169	chr22:31643997-31644282	0.0296302	0.0528976	TSS200, TSS1500, Body	opensea	LIMK2	cg00520380 cg15504662 cg20742981 cg01283300
	DMR_170	chr5:16737972-16738125	7.96516e-08	0.0720048	Body	opensea	MYO10	cg16413763 cg01235659 cg11100157 cg15954031
	DMR_171	chr5:179740743-179741120	0.00482186	-0.238437	Body	island	GFPT2	cg23221052 cg13944838 cg23248424 cg02891314
	DMR_172	chr6:32634276-32634362	0.00523938	0.116135	1stExo	shore	HLA-DQB1	cg13353717 cg11986643 cg23336481 cg05724777
	DMR_173	chr7:155255122-155255369	0.0429281	0.0953021	Body	shore, island	EN2	cg21497990 cg23426473 cg16935980 cg20547407
	DMR_174	chr8:145747659-145748059	0.00182279	0.066444	3'UTR, Body	island	LRRC14	cg01099220 cg11875085 cg02479773 cg08872590
CN	DMR_1	chr1:177001793-177001903	0.00463465	-0.0677375	Body	opensea	ASTN1	cg25104727 cg18865685
(Caudate nucleus)	DMR_2	chr1:205498530-205498551	0.00112246	-0.0694498	Body	island	CDK18	cg06419732 cg07008784
	DMR_3	chr10:134421785-134421801	0.0130112	0.0599894	Body	opensea	INPP5A	cg19807317 cg15633679
	DMR_4	chr11:125744082-125744170	0.0142848	-0.0663265	*****	opensea	Intergenic region	cg22125989 cg10103906
	DMR_5	chr12:94539319-94539768	0.0087405	-0.052943	*****	shelf, shore	Intergenic region	cg12877335 cg15688628
	DMR_6	chr12:132950559-132950611	0.0146953	0.0688769	*****	opensea	Intergenic region	cg06960461 cg07216036
	DMR_7	chr13:110522265-110522297	0.0474976	-0.0762661	*****	shore, island	Intergenic region	cg18865445 cg17797229
	DMR_8	chr14:99641017-99641151	0.0295256	-0.0548563	Body	island	BCL11B	cg06341731 cg02224314
	DMR_9	chr16:2088960-2088997	0.0106376	0.0526651	3'UTR	island	SLC9A3R2	cg05194102 cg01346158
	DMR_10	chr17:79306875-79306957	0.00151007	0.0514875	*****	opensea	Intergenic region	cg02399371 cg11307623
	DMR_11	chr17:80928410-80928561	0.0211262	0.0500917	Body	shore	B3GNTL1	cg03160526 cg19046167
	DMR_12	chr18:32847789-32848016	0.0119473	-0.058049	5'UTR	island	ZNF397OS	cg23624808 cg13606990
	DMR_13	chr19:41386441-41386507	0.000298487	-0.140578	Body	island	CYP2A7	cg17435250 cg21111256
	DMR_14	chr19:43202122-43202312	0.00773786	-0.0656805	*****	island	Intergenic region	cg08319294 cg18740583
	DMR_15	chr19:47333922-47334060	0.03086	0.0743735	TSS200, Body	opensea	SNAR-E	cg18473455 cg13954548
	DMR_16	chr2:180293643-180294010	0.0186625	-0.0540409	*****	opensea	Intergenic region	cg18142262 cg03084983
	DMR_17	chr21:44258195-44258298	0.000797692	-0.0797883	*****	island	Intergenic region	cg03543861 cg18192155
	DMR_18	chr22:36043021-36043070	0.00740496	0.144966	TSS1500	opensea	APOL6	cg17347063 cg14301048
	DMR_19	chr3:33757893-33758023	0.0257806	-0.052893	Body	shore	CLASP2	cg01704198 cg08274518
	DMR_20	chr3:75445502-75445610	0.00413322	-0.0502292	*****	island	Intergenic region	cg06217323 cg13830794
	DMR_21	chr4:69435250-69435601	0.0132599	0.148499	TSS1500; TSS1500	opensea	UGT2B15 UGT2B17	cg07973162 cg07952421
	DMR_22	chr5:1634460-1634502	0.00966401	-0.0963712	TSS1500	shore	LOC728613	cg00995047 cg19969650
	DMR_23	chr5:56595163-56595244	0.00819179	0.0973474	*****	opensea	Intergenic region	cg16151494 cg19985056
	DMR_24	chr5:70746259-70746330	5.69912e-05	-0.0899753	*****	opensea	Intergenic region	cg07752120 cg26624732
	DMR_25	chr6:27210913-27210934	0.0028177	-0.0584434	*****	opensea	Intergenic region	cg02055264 cg07107628
	DMR_26	chr6:95220699-95221182	3.43409e-07	-0.0898961	*****	opensea	Intergenic region	cg22092014 cg16287042
	DMR_27	chr7:1960676-1960795	0.00382972	-0.0889172	Body	opensea	MAD1L1	cg08712631 cg17551891
	DMR_28	chr7:29186889-29187019	0.00125249	-0.0683185	TSS1500	opensea	CPVL	cg14525310 cg14772935
	DMR_29	chr7:73183394-73183516	0.000851646	-0.0926451	3'UTR, 1stExon	island	CLDN3	cg12169661 cg24419391
	DMR_30	chr7:100343083-100343110	0.0340648	-0.064461	Body	opensea	ZAN	cg20848291 cg16850897
	DMR_31	chr8:9741960-9742024	0.0260965	-0.0627639	*****	opensea	Intergenic region	cg21290162 cg18217048
	DMR_32	chr8:141619425-141619483	0.03455	0.051411	Body	opensea	EIF2C2	cg18044585 cg02345613
	DMR_33	chr5:92923396-92923623	0.00475696	-0.0575211	Body	shore, island	NR2F1	cg08690999 cg03714110
	DMR_34	chr17:16570473-16570483	0.00948365	0.106361	*****	island	Intergenic region	cg05276469 cg22758454
	DMR_35	chr1:149162430-149162518	0.00273235	-0.0590783	*****	island	Intergenic region	cg23106045 cg09139923 cg21937395
	DMR_36	chr10:15038045-15038349	0.0236671	-0.0720013	*****	opensea	Intergenic region	cg00964333 cg16345366 cg23997132
	DMR_37	chr12:19936477-19936663	0.0329544	-0.0502184	*****	opensea	Intergenic region	cg00697301 cg07238058 cg16436164
	DMR_38	chr15:100889683-100889719	0.00786791	-0.0506229	Body	shore	FLJ42289	cg01361068 cg03479535 cg12728784
	DMR_39	chr2:1480789-1481097	0.000653801	-0.0561412	Body	island	TPO	cg07932899 cg14793137 cg14601038
	DMR_40	chr2:46593223-46593271	0.000206134	0.0771469	Body	opensea	EPAS1	cg13997788 cg00097800 cg10507988
	DMR_41	chr5:74908125-74908170	0.00395977	0.135002	*****	shore	Intergenic region	cg02573091 cg19683494 cg00601450
	DMR_42	chr6:31786747-31786808	1.70756e-06	0.0565084	*****	shore	Intergenic region	cg07617237 cg26539455 cg21324402
	DMR_43	chr6:36929838-36930062	0.00216348	-0.06891	Body	island	PI16	cg07912161 cg23737190 cg24661236
	DMR_44	chr7:32358064-32358540	3.53078e-06	-0.0761328	*****	opensea	Intergenic region	cg13207630 cg27532318 cg27511599
	DMR_45	chr8:1860385-1860765	0.0211938	0.0754154	Body	opensea	ARHGEF10	cg18155267 cg26972408 cg07550595
	DMR_46	chr9:140356475-140356830	1.87639e-05	0.070021	Body	island	PNPLA7	cg18559901 cg13857646 cg07672814
	DMR_47	chr6:32605385-32605704	0.00264675	0.152538	Body	opensea	HLA-DQA1	cg03787837 cg02919082 cg22933800
	DMR_48	chr1:38461540-38461896	0.000286125	0.0757165	*****	shore, island	Intergenic region	cg09847153 cg17077180 cg18451016 cg04673462
	DMR_49	chr1:41847267-41847974	0.0023542	0.0615446	*****	island	Intergenic region	cg00596048 cg06359703 cg09588555 cg00385863
	DMR_50	chr17:43065055-43065876	0.0111151	0.0578247	*****	opensea	Intergenic region	cg20215112 cg11178337 cg06368300 cg09263059
	DMR_51	chr19:3595702-3595996	0.00528867	-0.062799	Body	island	TBXA2R	cg14938419 cg21221840 cg04948286 cg24301824
	DMR_52	chr8:496327-496739	0.00344389	0.0525913	TSS1500	shore	C8orf42	cg04134279 cg23109344 cg08072539 cg26280778
	DMR_53	chr8:145003653-145004388	0.00257872	0.0506723	Body	shore, island	PLEC1	cg24891660 cg04757492 cg22822867 cg21900799
	DMR_54	chr5:140515629-140515961	0.02154	-0.0543602	1stExon	shore	PCDHB5	cg11347033 cg21548029 cg15120855 cg24958687
	DMR_55	chr6:27729346-27730383	0.00113435	-0.0671637	*****	opensea	Intergenic region	cg02163885 cg21204522 cg08798685 cg19041857
	DMR_56	chr16:73097364-73098732	0.00225904	-0.0710066	*****	shore	Intergenic region	cg06618356 cg09780180 cg27359566 cg02424365 cg00430542
	DMR_57	chr21:40759534-40759694	5.3916e-05	0.0648054	5'UTR, 1stExon, TSS200, Body	shore	WRB	cg19761502 cg27119318 cg21736411 cg19684207 cg15977137
	DMR_58	chr5:101119084-101119766	1.12256e-05	-0.0522623	*****	opensea	Intergenic region	cg17598923 cg05545777 cg18665594 cg10455971 cg12197752
	DMR_59	chr6:27185676-27186199	3.16468e-06	-0.0926879	*****	opensea	Intergenic region	cg09817162 cg05180451 cg10279314 cg09395805 cg07555084
	DMR_60	chr8:77585222-77585748	4.71976e-08	0.0640275	Body	opensea	LOC100192378	cg19437183 cg14326671 cg08780398 cg22538780 cg12811319
	DMR_61	chr8:144358043-144359316	5.11442e-14	-0.0888158	Body; 3'UTR	island; shore	GLI4; Intergenic region	cg22857963 cg14825413 cg24510518 cg06070970 cg03496689
	DMR_62	chr13:100217962-100219013	1.00731e-13	-0.0671135	*****	opensea	Intergenic region	cg05912299 cg14972141 cg16665310 cg17910899 cg20066226 cg13752184
	DMR_63	chr15:34260433-34261172	2.4353e-08	-0.0580408	Body; 5'UTR, 1stExon,	opensea; opensea	AVEN CHRM5	cg01625621 cg07915206 cg19662219 cg26920451 cg22160511 cg24786847
					TSS200, TSS1500
	DMR_64	chr21:43181697-43183977	2.01442e-08	-0.0549498	Body	opensea, shelf	RIPK4	cg05616999 cg17879722 cg04893913 cg08776014 cg03079733 cg03540028
	DMR_65	chr3:195578011-195578280	4.62279e-05	-0.0706074	*****	opensea	Intergenic region	cg11601932 cg06047990 cg24858233 cg01797371 cg20917491 cg00555438
	DMR_66	chr8:1365049-1365906	7.96796e-07	-0.149811	*****	shore, island	Intergenic region	cg27134251 cg09050832 cg02490460 cg01760090 cg05041795 cg06983765
	DMR_67	chr8:144809598-144810854	1.1989e-07	-0.067338	Body	island	FAM83H	cg01612292 cg07962934 cg25468618 cg01399317 cg13735469 cg13911690
	DMR_68	chr4:2366485-2367137	0.00646666	-0.0513654	Body	shore, island	ZFYVE28	cg02937671 cg10622551 cg03137131 cg09884451 cg10635092 cg13688770
	DMR_69	chr10:135278130-135279147	4.22714e-09	-0.0508071	Body	shore, island	LOC619207	cg13904877 cg06222206 cg20229800 cg19623624 cg17796960 cg19904058 cg02616786
	DMR_70	chr8:102235927-102237217	5.11757e-10	-0.051706	*****	shore, island	Intergenic region	cg04591709 cg24602417 cg02168442 cg16058797 cg13211302 cg23042086 cg04403699
	DMR_71	chr11:67383377-67384040	3.02069e-09	-0.107333	*****	shore, island	Intergenic region	cg14500267 cg00290607 cg23188684 cg00864171 cg08355456 cg24690094 cg04647918
								cg14942906
	DMR_72	chr7:64348873-64350150	0.00152324	0.0583658	*****	shore, island	Intergenic region	cg00287974 cg13990351 cg01129004 cg13100965 cg19082708 cg16814808 cg16681239
								cg26451415
	DMR_73	chr10:42862876-42863594	6.17599e-09	-0.0695333	TSS200, Body	shore, island	LOC441666	cg16449687 cg23026554 cg06833823 cg27119456 cg06739303 cg24527560 cg24598948
								cg24714864 cg01485177
	DMR_74	chr16:2867434-2868001	0.00366531	-0.0538842	Body	island	PRSS21	cg22730830 cg01232511 cg07798610 cg07280731 cg18786718
	DMR_75	chr6:29648161-29649807	1.06494e-26	0.078353	*****	opensea	Intergenic region	cg25978138 cg11747594 cg15708526 cg04071440 cg08022281 cg10648573 cg12644888
								cg22494932 cg25699073 cg07134666 cg00588198 cg16885113 cg20228636 cg11383134
								cg03198009 cg03449857 cg15570656 cg02157626 cg13835168 cg08041448 cg24100841
								cg19636627 cg05863862
PT	DMR_1	chr6:10099432-10099656	4.884e-11	-0.0847925	*****	opensea	Intergenic region	cg01256227 cg16613240 cg09285851
(Putamen)	DMR_2	chr19:39967276-39967363	0.000356265	0.0667364	3'UTR	opensea, shelf	SUPT5H	cg17899476 cg10148932
	DMR_3	chr15:66331911-66332091	5.21257e-05	-0.058706	Body	shore, island	MEGF11	cg23276120 cg00576936
	DMR_4	chr17:16570473-16570483	0.00106213	0.113603	*****	island	Intergenic region	cg05276469 cg22758454
	DMR_5	chr6:27210913-27210934	2.29459e-05	-0.0601665	*****	opensea	Intergenic region	cg02055264 cg07107628
	DMR_6	chr19:43202122-43202312	0.000377718	-0.0677955	*****	island	Intergenic region	cg08319294 cg18740583
	DMR_7	chr9:72027019-72027409	0.000870505	-0.0677001	*****	island	Intergenic region	cg11826869 cg11510586
	DMR_8	chr2:238065252-238065650	7.54417e-13	-0.0625257	*****	opensea	Intergenic region	cg18339598 cg11231735 cg00224807
	DMR_9	chr2:55450577-55450874	5.31785e-12	-0.069597	5'UTR	shore, island	C2orf63	cg24364967 cg02271560 cg11652636 cg20042692
	DMR_10	chr2:1480789-1481097	1.88009e-07	-0.0697987	Body	island	TPO	cg07932899 cg14793137 cg14601038
	DMR_11	chr1:182921851-182921857	0.0434569	-0.0556037	Body	island	C1orf14	cg02710296 cg08787039
	DMR_12	chr10:127462707-127462896	0.0279878	-0.0734098	Body	island	MMP21	cg02914827 cg05670995
	DMR_13	chr13:110951025-110951223	0.0352596	-0.0533552	Body	opensea	COL4A1	cg23008352 cg15379757
	DMR_14	chr13:114865944-114866221	0.0252576	-0.0528096	Body	shelf	RASA3	cg01682917 cg25324786
	DMR_15	chr15:41695294-41695430	0.00961283	-0.062888	TSS1500	shore	NDUFAF1	cg13897914 cg18705301
	DMR_16	chr16:33948849-33948885	0.00134483	-0.0975037	*****	opensea	Intergenic region	cg08044927 cg01268383
	DMR_17	chr16:34489904-34490033	0.025307	-0.0567625	*****	opensea	Intergenic region	cg08887921 cg05970777
	DMR_18	chr16:87682036-87682142	0.0248702	-0.0543328	Body	shelf	JPH3	cg03834411 cg26764761
	DMR_19	chr19:519609-519611	0.0430896	-0.051575	3'UTR	island	C19orf20	cg21450784 cg21177456
	DMR_20	chr19:1789460-1789618	0.0214711	-0.0536106	Body	island	ATP8B3	cg02618733 cg17771569
	DMR_21	chr19:38346023-38346511	0.00284912	-0.0606448	*****	shore, island	Intergenic region	cg04168853 cg15135657
	DMR_22	chr2:33151557-33151749	0.0293448	0.0890836	TSS1500; Body	opensea; opensea	LOC100271832 LOC285045	cg27117439 cg20541120
	DMR_23	chr2:161504772-161504834	0.0158375	-0.051024	*****	opensea	Intergenic region	cg06399427 cg16877087
	DMR_24	chr2:240043224-240043331	0.0125026	-0.0663732	Body	shelf	HDAC4	cg15635302 cg13090969
	DMR_25	chr21:44258195-44258298	3.57549e-05	-0.0945419	*****	island	Intergenic region	cg03543861 cg18192155
	DMR_26	chr22:36043021-36043070	0.0434569	0.119878	TSS1500	opensea	APOL6	cg17347063 cg14301048
	DMR_27	chr22:50706248-50706650	0.0181884	-0.0663094	Body	shore, island	MAPK11	cg13577505 cg06018119
	DMR_28	chr3:44754398-44754587	0.0162736	-0.050399	5'UTR	shore, island	ZNF502	cg04974323 cg14768256
	DMR_29	chr5:1346092-1346156	0.0156665	-0.0573223	TSS1500	shore	CLPTM1L	cg09508356 cg06626102
	DMR_30	chr5:70746259-70746330	0.0011349	-0.10523	*****	opensea	Intergenic region	cg07752120 cg26624732
	DMR_31	chr5:139088813-139088815	0.0409905	-0.0650968	*****	island	Intergenic region	cg03466083 cg17251423
	DMR_32	chr5:180511822-180512070	0.0283999	-0.0734063	*****	opensea	Intergenic region	cg00533202 cg21122075
	DMR_33	chr6:26233352-26233442	0.0152805	-0.0781433	*****	opensea	Intergenic region	cg13344095 cg17866778
	DMR_34	chr6:87832609-87832666	0.0308382	-0.0673211	*****	shore, island	Intergenic region	cg18625538 cg13164087
	DMR_35	chr6:95220699-95221182	6.91518e-05	-0.072051	*****	opensea	Intergenic region	cg22092014 cg16287042
	DMR_36	chr7:75779470-75779857	7.36529e-05	-0.0912151	*****	shore, island	Intergenic region	cg23604683 cg14329783
	DMR_37	chr8:10583827-10584169	0.00871843	-0.0584221	Body	island	SOX7	cg05938889 cg00843634
	DMR_38	chr8:24800824-24800883	0.00113196	-0.0800951	*****	shore	Intergenic region	cg05056638 cg25352397
	DMR_39	chr11:60414689-60415111	6.78882e-10	-0.0580031	Body	shore, island	C11orf64	cg17588350 cg19431051 cg05082738 cg10942775
	DMR_40	chr1:89664260-89664782	1.56898e-26	-0.0668178	5'UTR, 1stExon, TSS200, Body	opensea	GBP4	cg23978657 cg02482460 cg22221320 cg21365602 cg20410995 cg14563196 cg27285720
	DMR_41	chr13:112575212-112575966	5.65032e-07	-0.0504014	*****	shore, island	Intergenic region	cg23802307 cg12895207 cg08121117 cg11336860
	DMR_42	chr1:149162430-149162518	0.00755151	-0.0717545	*****	island	Intergenic region	cg23106045 cg09139923 cg21937395
	DMR_43	chr1:177001793-177002422	2.10049e-05	-0.0571647	Body	opensea	ASTN1	cg25104727 cg18865685 cg26560769
	DMR_44	chr10:15018005-15018110	0.000384794	-0.0727767	*****	opensea	Intergenic region	cg03928431 cg06563604 cg08513520
	DMR_45	chr10:15038045-15038349	3.95255e-06	-0.0877059	*****	opensea	Intergenic region	cg00964333 cg16345366 cg23997132
	DMR_46	chr11:396686-397077	0.00122909	-0.0838634	Body	island	PKP3	cg17840408 cg25258098 cg01794156
	DMR_47	chr12:19936477-19936663	0.0337788	-0.0502799	*****	opensea	Intergenic region	cg00697301 cg07238058 cg16436164
	DMR_48	chr13:24519920-24520348	0.000906692	-0.055571	*****	opensea	Intergenic region	cg11450541 cg18976044 cg02002217
	DMR_49	chr15:100889683-100889719	0.00328675	-0.0508145	Body	shore	FLJ42289	cg01361068 cg03479535 cg12728784
	DMR_50	chr19:17918795-17919173	0.000113399	-0.0509657	Body	shore, island	B3GNT3	cg00590063 cg10831285 cg08263398
	DMR_51	chr19:40729157-40729386	0.00690127	-0.100338	Body	island	CNTD2	cg10722426 cg08871608 cg19605788
	DMR_52	chr2:127728910-127729123	0.00905648	-0.0647895	*****	shore	Intergenic region	cg17962090 cg20663365 cg08687025
	DMR_53	chr2:233216361-233217079	0.0152757	-0.0532943	*****	island	Intergenic region	cg21054919 cg19183395 cg25298319
	DMR_54	chr21:43183039-43183977	0.00027802	-0.0513911	Body	shelf	RIPK4	cg08776014 cg03079733 cg03540028
	DMR_55	chr21:46341006-46341067	0.0474068	0.0564525	5'UTR, TSS200	opensea	ITGB2	cg17039369 cg13315706 cg08422803
	DMR_56	chr22:32599511-32599648	0.000961252	-0.130056	5'UTR, TSS200, TSS1500	opensea	RFPL2	cg01124132 cg12906381 cg13405775
	DMR_57	chr5:37208976-37209440	0.0143786	-0.0583548	Body	shore, island	C5orf42	cg14824766 cg21077636 cg00331501
	DMR_58	chr5:140480507-140480770	0.0441309	-0.0650266	1stExon	shore	PCDHB3	cg07859640 cg27007937 cg01925738
	DMR_59	chr6:18020115-18020644	0.000391453	-0.0504594	*****	opensea	Intergenic region	cg13981054 cg05927817 cg04512993
	DMR_60	chr7:6209931-6210667	9.7586e-06	-0.0683691	Body	island	CYTH3	cg04107994 cg13337615 cg17832858
	DMR_61	chr7:32358064-32358540	0.0243934	-0.0519037	*****	opensea	Intergenic region	cg13207630 cg27532318 cg27511599
	DMR_62	chr7:158789503-158789849	0.0199693	-0.065715	*****	island	Intergenic region	cg25769590 cg09826364 cg19418458
	DMR_63	chr9:140356475-140356830	0.00849291	0.0694123	Body	island	PNPLA7	cg18559901 cg13857646 cg07672814
	DMR_64	chr6:29648161-29649807	4.37994e-27	0.0689992	*****	opensea	Intergenic region	cg25978138 cg11747594 cg15708526 cg04071440 cg08022281 cg10648573 cg12644888
								cg22494932 cg25699073 cg07134666 cg00588198 cg16885113 cg20228636 cg11383134
								cg03198009 cg03449857 cg15570656 cg02157626 cg13835168 cg08041448 cg24100841
								cg19636627 cg05863862
	DMR_65	chr20:43935222-43935551	6.72707e-19	-0.0500328	5'UTR, TSS200; 5'UTR, 1stExon,	island; island	MATN4 RBPJL	cg16837441 cg07534843 cg27227742 cg21835643 cg08654443 cg14921939 cg15243856
					TSS200, TSS1500			cg14915878 cg16757724 cg22809920
	DMR_66	chr10:42862876-42863594	2.39705e-15	-0.0837016	TSS200, Body	shore, island	LOC441666	cg16449687 cg23026554 cg06833823 cg27119456 cg06739303 cg24527560 cg24598948
								cg24714864 cg01485177
	DMR_67	chr3:195489306-195490309	0.000979527	-0.0564392	Body	shore, island	MUC4	cg05834845 cg13752114 cg18918831 cg18713687 cg07341007 cg01310397 cg23170091
								cg16358155 cg16034541
	DMR_68	chr11:67383377-67384040	6.271e-20	-0.0985957	*****	shore, island	Intergenic region	cg14500267 cg00290607 cg23188684 cg00864171 cg08355456 cg24690094 cg04647918
								cg14942906
	DMR_69	chr8:43131260-43132507	8.73205e-07	-0.0531046	*****	shore, island	Intergenic region	cg19035254 cg01754525 cg11826726 cg03188390 cg15634698 cg06529685 cg04880091
								cg21877680
	DMR_70	chr1:205819088-205819609	0.0195671	-0.129934	5'UTR, 1stExon, TSS200, TSS1500	shore, island	PM20D1	cg26354017 cg14159672 cg14893161 cg11965913 cg07167872 cg24503407 cg07157834
	DMR_71	chr1:230468168-230469330	0.0135972	-0.0666549	Body	shore, island	PGBD5	cg27173510 cg03217880 cg15363333 cg11176853 cg20699340 cg11825002 cg17494334
	DMR_72	chr18:56934834-56936699	0.00273724	-0.0619585	Body, 3'UTR	island	RAX	cg26775191 cg12083217 cg12605662 cg07835051 cg07099161 cg27602263 cg25112291
	DMR_73	chr21:47604052-47605174	4.87789e-05	-0.134711	5'UTR, 1stExon, TSS1500	shelf, shore	C21orf56	cg07747299 cg08742575 cg12016809 cg05896524 cg13012494 cg13732083 cg10296238
	DMR_74	chr7:55516436-55517538	4.02395e-09	-0.0524307	*****	shore, island	Intergenic region	cg15249221 cg03357999 cg25966908 cg03014829 cg24399349 cg16703135 cg15035956
	DMR_75	chr8:48675647-48676092	2.05617e-08	-0.0542658	*****	shore	Intergenic region	cg19843891 cg22258315 cg24160421 cg09100271 cg18762806 cg09100338 cg08750432
	DMR_76	chr8:102235927-102237217	1.94394e-07	-0.0606388	*****	shore, island	Intergenic region	cg04591709 cg24602417 cg02168442 cg16058797 cg13211302 cg23042086 cg04403699
	DMR_77	chr13:100217962-100219013	1.10518e-08	-0.0698365	*****	opensea	Intergenic region	cg05912299 cg14972141 cg16665310 cg17910899 cg20066226 cg13752184
	DMR_78	chr16:2866901-2868001	1.59398e-07	-0.0560048	TSS1500, Body	shore, island	PRSS21	cg05635274 cg22730830 cg01232511 cg07798610 cg07280731 cg18786718
	DMR_79	chr20:43378461-43379501	2.31105e-05	-0.0545001	Body, 3'UTR	shore, island	KCNK15	cg21938718 cg05927579 cg25301532 cg17848838 cg09357268 cg07046101
	DMR_80	chr22:18531028-18531591	9.99886e-12	-0.0551952	*****	shore, island	Intergenic region	cg16074271 cg12775223 cg25257671 cg06961233 cg08819022 cg25163076
	DMR_81	chr3:195578011-195578280	0.000411435	-0.0597307	*****	opensea	Intergenic region	cg11601932 cg06047990 cg24858233 cg01797371 cg20917491 cg00555438
	DMR_82	chr8:1365049-1365906	8.40705e-06	-0.115332	*****	shore, island	Intergenic region	cg27134251 cg09050832 cg02490460 cg01760090 cg05041795 cg06983765
	DMR_83	chr8:144809598-144810854	7.01336e-07	-0.0685228	Body	island	FAM83H	cg01612292 cg07962934 cg25468618 cg01399317 cg13735469 cg13911690
	DMR_84	chr1:110254709-110254896	0.00473931	-0.0730776	5'UTR, 1stExon, TSS200	opensea	GSTM5	cg20803293 cg25210835 cg24467349 cg12858902 cg14377951
	DMR_85	chr10:118892211-118892892	0.0175162	-0.0552677	Body, 3'UTR	shore, island	VAX1	cg17138769 cg10143067 cg05667348 cg15668468 cg18709545
	DMR_86	chr13:20751257-20751945	0.0034075	-0.0676703	*****	island	Intergenic region	cg10372829 cg16351246 cg03954144 cg09169779 cg10001845
	DMR_87	chr13:110521956-110522297	1.32411e-05	-0.0633311	*****	shore, island	Intergenic region	cg09460553 cg02315096 cg22721998 cg18865445 cg17797229
	DMR_88	chr19:852813-853540	6.15905e-06	-0.0618208	Body	shore, island	ELANE	cg07239938 cg08269974 cg14052235 cg26717554 cg21586152
	DMR_89	chr19:3595702-3596441	1.70458e-05	-0.0520387	Body	shore, island	TBXA2R	cg14938419 cg21221840 cg04948286 cg24301824 cg26665507
	DMR_90	chr19:56215104-56215942	4.95476e-05	-0.0563904	*****	shore, island	Intergenic region	cg04358463 cg10606127 cg27479396 cg19196221 cg02816235
	DMR_91	chr5:101119084-101119766	9.58703e-05	-0.0598565	*****	opensea	Intergenic region	cg17598923 cg05545777 cg18665594 cg10455971 cg12197752
	DMR_92	chr6:27185676-27186199	4.62383e-09	-0.108822	*****	opensea	Intergenic region	cg09817162 cg05180451 cg10279314 cg09395805 cg07555084
	DMR_93	chr6:170467425-170468271	3.01168e-05	-0.0505027	*****	opensea	Intergenic region	cg15227231 cg23873996 cg19912309 cg01715538 cg07223240
	DMR_94	chr6:170500610-170500967	0.0160101	0.0890223	*****	opensea	Intergenic region	cg21235075 cg21597487 cg22739554 cg23066587 cg13214005
	DMR_95	chr7:154585539-154586375	0.00328675	-0.0513436	Body	shore, island	DPP6	cg15152912 cg01620739 cg20739526 cg17843376 cg09433162
	DMR_96	chr8:144358043-144359316	6.98732e-08	-0.091715	Body, 3'UTR	island; shore	GLI4; Intergenic region	cg22857963 cg14825413 cg24510518 cg06070970 cg03496689
	DMR_97	chr1:38461540-38461896	0.000734739	0.0583878	*****	shore, island	Intergenic region	cg09847153 cg17077180 cg18451016 cg04673462
	DMR_98	chr11:14280742-14281053	0.00309587	-0.0535444	Body	island	SPON1	cg23387056 cg22961513 cg02886208 cg02251663
	DMR_99	chr11:75139736-75140681	0.025787	-0.0552539	Body	shore, island	KLHL35	cg10909185 cg19149691 cg11719952 cg16547529
	DMR_100	chr16:55794478-55794910	0.00755895	-0.0863358	TSS200, Body	shore, island	CES4	cg27396498 cg16372632 cg02649063 cg03998338
	DMR_101	chr17:4804104-4805392	0.000268782	-0.0661004	Body, 3'UTR; Body, 3'UTR	island; island	CHRNE C17orf107	cg06444025 cg10553748 cg09495303 cg24768135
	DMR_102	chr19:51330265-51330469	0.000298315	-0.050992	Body	island	KLK15	cg15116481 cg18254983 cg01773685 cg14307477
	DMR_103	chr22:32600722-32601654	8.92583e-06	-0.0715722	TSS200, TSS1500	opensea	RFPL2	cg22404498 cg26494441 cg25125450 cg01840965
	DMR_104	chr5:42756851-42757171	0.0366954	0.0507192	5'UTR, TSS200	opensea	CCDC152	cg23688479 cg08952407 cg12585923 cg21929564
	DMR_105	chr6:27482641-27483069	0.000773573	-0.058117	*****	shore, island	Intergenic region	cg26843783 cg05557233 cg14566393 cg17553149
	DMR_106	chr7:120659-120801	0.0280545	0.0769967	*****	shore, island	Intergenic region	cg01156747 cg22336162 cg05405483 cg09041644
