# Supplementary material for: Brain areas involved with obsessive-compulsive disorder present different DNA methylation modulation
Source: BMC Genom Data. 2021 Oct 30;22:45. doi: 10.1186/s12863-021-00993-0 (PMC8557022; doi:10.1186/s12863-021-00993-0)
Supplement: Supplementary file 2 — Additional file 2: Table S1. Differentially methylated sites (DMSs) between OCD cases and controls. Table S2. Functional modules identified by FEM (Functional Epigenetic Modules) analysis. Table S3. Differentially methylated regions (DMRs) and related cgs. Table S4. Differential expression analysis between OCD cases and controls. Table S5. Nodes (genes) from STRING final networks classified according to network centrality measures. Table S6: Enrichment results from STRING for the final networks using differentially expressed genes (DEG), genes located on differentially methylated regions. Table S7. Transcription factors (TF) annotated from differentially methylated regions (DMRs) matched on differentially expressed genes (DEGs). [file 12863_2021_993_MOESM2_ESM.zip › Table S4.xlsx]

## Sheet: Table S4
S4 Table: Differential expression analysis between OCD cases and controls.
Brain area	ID	p-value	adjP value	Gene Symbol	Ensembl Gene	Regulation in OCD	Log2FoldChange	Chr Coordinate
Cortical	XLOC_000015	0.0034494	0.999947	MTND2P28	ENSG00000225630	Up-regulated	0.647264	[+] 1:629640-630683
ACC	XLOC_001158	0.00480593	0.999947	PLK3	ENSG00000173846	Down-regulated	-0.551322	[+] 1:44800087-44800673 | [+] 1:44800225-44800673 | [+] 1:44800225-44800673 | [+] 1:44800225-44800673 | [+] 1:44800225-44800673 | [+] 1:44800225-44800673 | [+] 1:44800225-44800673 | [+] 1:44800225-44800673 | [+] 1:44800225-44800673 | [+] 1:44800388-44800673 | [+] 1:44800840-44800947 | [+] 1:44800840-44800947 | [+] 1:44800840-44800947 | [+] 1:44800840-44800947 | [+] 1:44800840-44800947 | [+] 1:448…
(Anterior cingulate gyrus)	XLOC_001569	0.00296869	0.943314	NA	NA	Down-regulated	-6.00892	[+] 1:72304980-72309993
	XLOC_001681	0.00721869	0.999947	AK5	ENSG00000154027	Up-regulated	0.36727	[+] 1:77281860-77282373 | [+] 1:77281880-77282373 | [+] 1:77282051-77282373 | [+] 1:77282058-77282373 | [+] 1:77282602-77283611 | [+] 1:77283079-77283183 | [+] 1:77286941-77287127 | [+] 1:77286941-77287127 | [+] 1:77286941-77287127 | [+] 1:77286941-77287127 | [+] 1:77286941-77287127 | [+] 1:77286943-77287127 | [+] 1:77293530-77293960 | [+] 1:77293793-77293960 | [+] 1:77293793-77293960 | [+] 1:772…
	XLOC_002009	0.00742489	0.999947	NA	NA	Up-regulated	0.884658	[+] 1:98154692-98160263
	XLOC_002017	0.00468774	0.999947	NA	NA	Up-regulated	0.927056	[+] 1:98177294-98183912
	XLOC_002042	0.00798103	0.999947	NA	NA	Up-regulated	0.905551	[+] 1:98322981-98329795
	XLOC_003496	0.00451492	0.999947	NPL	ENSG00000135838	Down-regulated	-0.432542	[+] 1:182789269-182789805 | [+] 1:182789293-182789805 | [+] 1:182789293-182789805 | [+] 1:182789293-182789805 | [+] 1:182789293-182789805 | [+] 1:182789293-182789805 | [+] 1:182789293-182789805 | [+] 1:182789293-182789805 | [+] 1:182789293-182789805 | [+] 1:182789293-182789805 | [+] 1:182789293-182789805 | [+] 1:182789293-182789805 | [+] 1:182789449-182789805 | [+] 1:182789449-182789805 | [+] 1:1…
	XLOC_003699	0.000737667	0.661243	PTPRC	ENSG00000081237	Down-regulated	-0.602405	[+] 1:198638606-198638698 | [+] 1:198638671-198638698 | [+] 1:198638671-198638698 | [+] 1:198639019-198639137 | [+] 1:198639019-198639137 | [+] 1:198639019-198639137 | [+] 1:198639040-198639137 | [+] 1:198639073-198639137 | [+] 1:198639095-198639137 | [+] 1:198639095-198639137 | [+] 1:198639097-198639137 | [+] 1:198639097-198639137 | [+] 1:198639104-198639137 | [+] 1:198639162-198639341 | [+] 1:1…
	XLOC_005178	0.000516767	0.579037	HTR1D	ENSG00000179546	Up-regulated	1.17185	[-] 1:23186912-23190513 | [-] 1:23186912-23190513 | [-] 1:23191895-23194729 | [-] 1:23191895-23195001 | [-] 1:23192485-23195001 | [-] 1:23192485-23195001 | [-] 1:23207090-23207209 | [-] 1:23217291-23217348 | [-] 1:23217291-23217348
	XLOC_005787	0.00195143	0.822438	NA	NA	Down-regulated	-0.96605	[-] 1:45493763-45495166 | [-] 1:45493763-45495166 | [-] 1:45493763-45495166 | [-] 1:45493763-45495166 | [-] 1:45495418-45495473 | [-] 1:45495418-45495545 | [-] 1:45495418-45495545 | [-] 1:45495418-45495545 | [-] 1:45496556-45496583 | [-] 1:45496556-45496623 | [-] 1:45496556-45496623 | [-] 1:45497299-45497383 | [-] 1:45499345-45499443 | [-] 1:45499345-45499443 | [-] 1:45499345-45499443 | [-] 1:454…
	XLOC_006209	0.0030604	0.951158	RPE65	ENSG00000116745	Down-regulated	-1.41462	[-] 1:68428211-68429927 | [-] 1:68428211-68429927 | [-] 1:68428211-68429927 | [-] 1:68428822-68429927 | [-] 1:68431065-68431176 | [-] 1:68431065-68431176 | [-] 1:68431065-68431176 | [-] 1:68431065-68431176 | [-] 1:68431282-68431376 | [-] 1:68431282-68431376 | [-] 1:68431282-68431376 | [-] 1:68431282-68431376 | [-] 1:68431471-68431585 | [-] 1:68431471-68431585 | [-] 1:68431471-68431585 | [-] 1:684…
	XLOC_006253	0.00189402	0.822438	LRRC53	ENSG00000162621	Up-regulated	0.92084	[-] 1:74469498-74472201 | [-] 1:74469498-74472201 | [-] 1:74469498-74472201 | [-] 1:74469878-74472201 | [-] 1:74475295-74475810 | [-] 1:74475295-74475810 | [-] 1:74475295-74475810 | [-] 1:74475295-74475810 | [-] 1:74480153-74480968 | [-] 1:74480153-74480968 | [-] 1:74480153-74480968 | [-] 1:74483262-74483375 | [-] 1:74483266-74483375 | [-] 1:74512526-74512614 | [-] 1:74512526-74512614 | [-] 1:745…
	XLOC_006256	0.00696271	0.999947	ERICH3	ENSG00000178965	Up-regulated	0.373864	[-] 1:74561239-74570439 | [-] 1:74561239-74570439 | [-] 1:74561239-74570439 | [-] 1:74561239-74570439 | [-] 1:74561239-74570439 | [-] 1:74561239-74570439 | [-] 1:74561239-74570439 | [-] 1:74561239-74570439 | [-] 1:74568111-74570439 | [-] 1:74568117-74570439 | [-] 1:74571099-74573491 | [-] 1:74571099-74573491 | [-] 1:74571099-74573491 | [-] 1:74571099-74573491 | [-] 1:74571099-74573491 | [-] 1:745…
	XLOC_006361	0.00760521	0.999947	NA	NA	Down-regulated	-0.417938	[-] 1:82744707-82776412
	XLOC_006554	0.00385867	0.999947	NA	NA	Down-regulated	-0.92748	[-] 1:87961326-87965406 | [-] 1:87985205-87987111 | [-] 1:87986938-87986989
	XLOC_006609	0.00205275	0.832971	GBP1	ENSG00000117228	Down-regulated	-0.81476	[-] 1:89051682-89053468 | [-] 1:89051682-89053468 | [-] 1:89051682-89053468 | [-] 1:89051682-89053468 | [-] 1:89051682-89053468 | [-] 1:89051682-89053468 | [-] 1:89051682-89053468 | [-] 1:89052319-89053468 | [-] 1:89053300-89053468 | [-] 1:89053362-89053468 | [-] 1:89053437-89053468 | [-] 1:89054682-89054875 | [-] 1:89054682-89054875 | [-] 1:89054682-89054875 | [-] 1:89054682-89054875 | [-] 1:890…
	XLOC_006725	0.0067527	0.999947	GCLM	ENSG00000023909	Down-regulated	-0.313193	[-] 1:93884814-93889159 | [-] 1:93884814-93889159 | [-] 1:93884814-93889159 | [-] 1:93884814-93889159 | [-] 1:93885205-93889159 | [-] 1:93887034-93889159 | [-] 1:93887034-93889159 | [-] 1:93894614-93894728 | [-] 1:93894614-93894728 | [-] 1:93894614-93894728 | [-] 1:93894614-93894728 | [-] 1:93894614-93894728 | [-] 1:93894614-93894728 | [-] 1:93894614-93894728 | [-] 1:93894644-93894728 | [-] 1:938…
	XLOC_007655	0.000219812	0.408708	IQGAP3	ENSG00000183856	Down-regulated	-1.00594	[-] 1:156525403-156525552 | [-] 1:156525403-156525552 | [-] 1:156525403-156526599 | [-] 1:156525403-156526599 | [-] 1:156525403-156526599 | [-] 1:156525403-156526599 | [-] 1:156525405-156525552 | [-] 1:156525405-156526599 | [-] 1:156526223-156526599 | [-] 1:156526223-156526599 | [-] 1:156526223-156526599 | [-] 1:156527952-156528060 | [-] 1:156527952-156528060 | [-] 1:156527952-156528060 | [-] 1:1…
	XLOC_008574	0.00182607	0.822438	SYT2	ENSG00000143858	Down-regulated	-2.2969	[-] 1:202590596-202596963 | [-] 1:202590596-202596963 | [-] 1:202590596-202596963 | [-] 1:202590596-202596963 | [-] 1:202590596-202596963 | [-] 1:202590596-202596963 | [-] 1:202590596-202596963 | [-] 1:202599218-202599351 | [-] 1:202599218-202599351 | [-] 1:202599218-202599351 | [-] 1:202599218-202599351 | [-] 1:202599218-202599351 | [-] 1:202599218-202599351 | [-] 1:202599218-202599351 | [-] 1:2…
	XLOC_008914	0.00657567	0.999947	ESRRG	ENSG00000196482	Down-regulated	-0.3753	[-] 1:216503133-216507183 | [-] 1:216503133-216507183 | [-] 1:216503133-216507183 | [-] 1:216503133-216507183 | [-] 1:216503133-216507183 | [-] 1:216503133-216507183 | [-] 1:216503133-216507183 | [-] 1:216503133-216507183 | [-] 1:216503133-216507183 | [-] 1:216503133-216507183 | [-] 1:216503133-216507183 | [-] 1:216503133-216507183 | [-] 1:216503133-216507183 | [-] 1:216503133-216507183 | [-] 1:2…
	XLOC_009278	0.00866328	0.999947	NA	NA	Down-regulated	-1.97881	[-] 1:234609842-234610873
	XLOC_010170	0.00796943	0.999947	NA	NA	Up-regulated	2.39115	[+] 10:31064010-31064779
	XLOC_010271	0.00365233	0.999947	NA	NA	Up-regulated	1.72747	[+] 10:38068636-38070754
	XLOC_010619	0.00973665	0.999947	RP11-170M17.1	ENSG00000228566	Up-regulated	0.512421	[+] 10:63664664-63664772 | [+] 10:63684922-63685306 | [+] 10:63872556-63872976 | [+] 10:63872556-63872976 | [+] 10:63872556-63872976 | [+] 10:63872556-63872976 | [+] 10:63873958-63874394 | [+] 10:63874206-63874394 | [+] 10:63936531-63936650 | [+] 10:63936572-63936650 | [+] 10:63936572-63936650 | [+] 10:63936572-63936650 | [+] 10:63936572-63936650 | [+] 10:63936572-63936650 | [+] 10:63936572-63936…
	XLOC_010662	0.00355018	0.999947	NA	NA	Up-regulated	0.546609	[+] 10:64514333-64553108
	XLOC_010663	0.00133041	0.763629	NA	NA	Up-regulated	0.556685	[+] 10:64620855-64631084 | [+] 10:64620855-64640169 | [+] 10:64630683-64631084 | [+] 10:64643560-64652059 | [+] 10:64643560-64654185 | [+] 10:64669499-64673101 | [+] 10:64669499-64684744 | [+] 10:64673022-64673101 | [+] 10:64688671-64691510 | [+] 10:64688671-64691510 | [+] 10:64688671-64691510 | [+] 10:64691442-64691510 | [+] 10:64691442-64691510 | [+] 10:64691442-64691510 | [+] 10:64692493-64692…
	XLOC_010713	0.000630175	0.624783	NA	NA	Up-regulated	1.03458	[+] 10:64881440-64882393 | [+] 10:64881440-64882393 | [+] 10:64881440-64882393 | [+] 10:64881440-64882393 | [+] 10:64883698-64883909 | [+] 10:64883698-64883909 | [+] 10:64883698-64883909 | [+] 10:64883698-64884174 | [+] 10:64899605-64899624 | [+] 10:64903156-64903253 | [+] 10:64903156-64903253 | [+] 10:64903893-64905768 | [+] 10:64904211-64904277 | [+] 10:64905713-64905768 | [+] 10:64905713-64905…
	XLOC_010882	0.00939126	0.999947	RP11-104F15.9	ENSG00000280401	Down-regulated	-1.44641	[+] 10:70434829-70436556
	XLOC_011216	0.00900751	0.999947	LINC00865	ENSG00000232229	Down-regulated	-0.774885	[+] 10:89829510-89829745 | [+] 10:89829556-89829745 | [+] 10:89829970-89830304 | [+] 10:89835201-89835257 | [+] 10:89835201-89835257 | [+] 10:89837218-89840861 | [+] 10:89837218-89840861
	XLOC_012214	0.0019329	0.822438	IDI1	ENSG00000067064	Down-regulated	-0.351301	[-] 10:1039908-1041504 | [-] 10:1039908-1041504 | [-] 10:1039908-1041504 | [-] 10:1039908-1041504 | [-] 10:1039908-1041504 | [-] 10:1039908-1041504 | [-] 10:1040903-1041504 | [-] 10:1042549-1042762 | [-] 10:1042632-1042762 | [-] 10:1042632-1042762 | [-] 10:1042632-1042762 | [-] 10:1042632-1042762 | [-] 10:1042632-1042762 | [-] 10:1042632-1042762 | [-] 10:1042632-1042762 | [-] 10:1042632-1042762 |…
	XLOC_013285	0.00616078	0.999947	NA	NA	Down-regulated	-0.596003	[-] 10:66978578-66989349 | [-] 10:66978578-67015261 | [-] 10:66990729-67015335
	XLOC_013287	0.00763102	0.999947	NA	NA	Down-regulated	-0.598933	[-] 10:67026424-67054676
	XLOC_013874	0.00016059	0.408708	PKD2L1	ENSG00000107593	Up-regulated	1.17684	[-] 10:100288079-100288478 | [-] 10:100288154-100288478 | [-] 10:100288160-100288478 | [-] 10:100288396-100288478 | [-] 10:100288972-100289056 | [-] 10:100288972-100289056 | [-] 10:100288972-100289056 | [-] 10:100290015-100290138 | [-] 10:100290015-100290138 | [-] 10:100290015-100290138 | [-] 10:100290401-100290519 | [-] 10:100290401-100290519 | [-] 10:100290401-100290519 | [-] 10:100291301-10029…
	XLOC_014107	0.00599063	0.999947	NA	NA	Up-regulated	2.51008	[-] 10:112126722-112129330
	XLOC_014181	0.000385106	0.526963	GFRA1	ENSG00000151892	Down-regulated	-0.617025	[-] 10:116056590-116064544 | [-] 10:116056590-116064544 | [-] 10:116056590-116064544 | [-] 10:116056590-116064544 | [-] 10:116056590-116064544 | [-] 10:116056590-116064544 | [-] 10:116056925-116064544 | [-] 10:116056933-116064544 | [-] 10:116063764-116064544 | [-] 10:116064401-116064544 | [-] 10:116065573-116065626 | [-] 10:116065573-116065626 | [-] 10:116065573-116065626 | [-] 10:116065573-11606…
	XLOC_015019	0.0045593	0.999947	FIBIN	ENSG00000176971	Down-regulated	-0.62309	[+] 11:26993879-27000012 | [+] 11:26994184-26996121
	XLOC_015566	0.00111912	0.743838	METTL12	ENSG00000214756	Down-regulated	-0.61877	[+] 11:62665309-62665332 | [+] 11:62665309-62665332 | [+] 11:62665313-62665332 | [+] 11:62665336-62665711 | [+] 11:62665336-62665946 | [+] 11:62665647-62665946 | [+] 11:62665647-62665946 | [+] 11:62665647-62668496 | [+] 11:62666354-62667397 | [+] 11:62666354-62668496 | [+] 11:62666396-62668108
	XLOC_015568	0.00432945	0.999947	GNG3	ENSG00000162188	Up-regulated	0.293228	[+] 11:62707336-62707347 | [+] 11:62707658-62707915 | [+] 11:62707700-62707915 | [+] 11:62708295-62708394 | [+] 11:62708295-62708394 | [+] 11:62708678-62709201 | [+] 11:62708678-62709204
	XLOC_016408	0.000297515	0.452424	RN7SKP53	ENSG00000223269	Down-regulated	-0.462444	[+] 11:99049904-99143263 | [+] 11:99120176-99120490
	XLOC_017374	0.00200815	0.830145	MTRNR2L8	ENSG00000255823	Up-regulated	1.82071	[-] 11:10507887-10509189 | [-] 11:10507887-10509189
	XLOC_017836	0.00334499	0.989072	NA	NA	Down-regulated	-0.715426	[-] 11:35419327-35419575
	XLOC_018234	0.00489403	0.999947	NA	NA	Down-regulated	-2.45067	[-] 11:57005755-57005899 | [-] 11:57152640-57152757 | [-] 11:57152640-57153495 | [-] 11:57161849-57162408 | [-] 11:57161849-57162408 | [-] 11:57161849-57163741 | [-] 11:57162298-57163741 | [-] 11:57167066-57167183 | [-] 11:57167091-57168831 | [-] 11:57168723-57168852
	XLOC_018235	0.00449655	0.999947	NA	NA	Down-regulated	-2.64216	[-] 11:57036427-57041672
	XLOC_018255	0.00170512	0.822438	NA	NA	Down-regulated	-2.52446	[-] 11:57213672-57226641
	XLOC_018568	0.00747595	0.999947	EIF1AD	ENSG00000175376	Up-regulated	0.313466	[-] 11:65996385-65998743 | [-] 11:65996385-65998743 | [-] 11:65996385-65998743 | [-] 11:65996385-65998743 | [-] 11:65996385-65998743 | [-] 11:65996385-65998743 | [-] 11:65996385-65998743 | [-] 11:65996545-65998743 | [-] 11:65996545-65998743 | [-] 11:65998389-65998743 | [-] 11:65998433-65998743 | [-] 11:65998493-65998743 | [-] 11:65998567-65998743 | [-] 11:65998614-65998743 | [-] 11:65999350-65999…
	XLOC_019539	0.00653904	0.999947	VSTM5	ENSG00000214376	Up-regulated	0.510413	[-] 11:93818128-93818852 | [-] 11:93818128-93820612 | [-] 11:93818128-93820612 | [-] 11:93818232-93820612 | [-] 11:93818807-93818852 | [-] 11:93820287-93820612 | [-] 11:93820287-93820612 | [-] 11:93820564-93820883 | [-] 11:93820743-93820759 | [-] 11:93820743-93820881 | [-] 11:93820743-93820883 | [-] 11:93820743-93820883 | [-] 11:93820743-93820883 | [-] 11:93820997-93821323 | [-] 11:93820997-93821…
	XLOC_019560	0.00569497	0.999947	NA	NA	Down-regulated	-1.27874	[-] 11:94613076-94613799
	XLOC_020770	0.00311254	0.954287	EMP1	ENSG00000134531	Down-regulated	-0.879132	[+] 12:13196716-13196872 | [+] 12:13196716-13196872 | [+] 12:13196716-13196872 | [+] 12:13196716-13196872 | [+] 12:13196716-13196872 | [+] 12:13196723-13196872 | [+] 12:13196726-13196872 | [+] 12:13196726-13196872 | [+] 12:13196726-13196872 | [+] 12:13196783-13196872 | [+] 12:13196786-13196872 | [+] 12:13196786-13196872 | [+] 12:13196786-13196872 | [+] 12:13199178-13199533 | [+] 12:13199178-13199…
	XLOC_021405	0.00447156	0.999947	PDE1B	ENSG00000123360	Up-regulated	0.393175	[+] 12:54549350-54549768 | [+] 12:54549350-54549772 | [+] 12:54549350-54549772 | [+] 12:54549350-54549772 | [+] 12:54549350-54549772 | [+] 12:54549604-54549772 | [+] 12:54549624-54549772 | [+] 12:54549668-54549772 | [+] 12:54549860-54549985 | [+] 12:54549860-54549985 | [+] 12:54549860-54549985 | [+] 12:54549860-54549985 | [+] 12:54549860-54549985 | [+] 12:54549860-54549985 | [+] 12:54549860-54549…
	XLOC_021450	0.00513301	0.999947	RPS26	ENSG00000197728	Up-regulated	0.599078	[+] 12:56041853-56042064 | [+] 12:56041853-56042169 | [+] 12:56041893-56042064 | [+] 12:56042133-56042169 | [+] 12:56042133-56042169 | [+] 12:56042140-56042169 | [+] 12:56042425-56042602 | [+] 12:56042425-56042602 | [+] 12:56042425-56043493 | [+] 12:56042425-56043493 | [+] 12:56043363-56043493 | [+] 12:56043363-56043493 | [+] 12:56044119-56044223 | [+] 12:56044119-56044223 | [+] 12:56044119-56044…
	XLOC_021840	0.00107798	0.740312	OTOGL	ENSG00000165899	Up-regulated	0.375406	[+] 12:80099462-80099605 | [+] 12:80099480-80099605 | [+] 12:80099501-80099605 | [+] 12:80130993-80131135 | [+] 12:80130993-80131135 | [+] 12:80130993-80131135 | [+] 12:80131801-80132118 | [+] 12:80131801-80132118 | [+] 12:80131801-80132118 | [+] 12:80132297-80132616 | [+] 12:80133500-80133882 | [+] 12:80133500-80133882 | [+] 12:80139134-80144033 | [+] 12:80189344-80189454 | [+] 12:80209413-80209…
	XLOC_022062	7.76173e-05	0.287513	PLXNC1	ENSG00000136040	Up-regulated	0.408604	[+] 12:94047847-94047962 | [+] 12:94102504-94103616 | [+] 12:94125864-94125933 | [+] 12:94125864-94126049 | [+] 12:94148520-94150033 | [+] 12:94148675-94150033 | [+] 12:94148723-94150033 | [+] 12:94150832-94150867 | [+] 12:94150832-94150867 | [+] 12:94150832-94150867 | [+] 12:94158101-94158210 | [+] 12:94158101-94158210 | [+] 12:94158101-94158210 | [+] 12:94158101-94158210 | [+] 12:94158101-94158…
	XLOC_022257	0.00270944	0.924153	NA	NA	Down-regulated	-1.50681	[+] 12:106588953-106589911
	XLOC_023057	0.00653758	0.999947	OLR1	ENSG00000173391	Down-regulated	-0.749356	[-] 12:10158146-10159953 | [-] 12:10158146-10159953 | [-] 12:10158146-10159953 | [-] 12:10158146-10160021 | [-] 12:10158146-10160021 | [-] 12:10158146-10160021 | [-] 12:10158146-10160021 | [-] 12:10158146-10160021 | [-] 12:10158146-10160021 | [-] 12:10158146-10160021 | [-] 12:10158146-10160021 | [-] 12:10158146-10160021 | [-] 12:10158146-10160021 | [-] 12:10158146-10160021 | [-] 12:10158301-10160…
	XLOC_023067	0.00281575	0.929393	STYK1	ENSG00000060140	Up-regulated	0.407055	[-] 12:10616417-10620348 | [-] 12:10616417-10620348 | [-] 12:10616417-10620348 | [-] 12:10616417-10620348 | [-] 12:10616417-10620348 | [-] 12:10616417-10620348 | [-] 12:10618939-10620348 | [-] 12:10621876-10621972 | [-] 12:10621876-10621972 | [-] 12:10621876-10621972 | [-] 12:10621876-10621972 | [-] 12:10621876-10621972 | [-] 12:10621876-10621972 | [-] 12:10621876-10621972 | [-] 12:10622638-10622…
	XLOC_023168	0.00998639	0.999947	LMO3	ENSG00000048540	Up-regulated	0.278104	[-] 12:16548373-16551327 | [-] 12:16548373-16551327 | [-] 12:16548373-16551327 | [-] 12:16548373-16551327 | [-] 12:16548373-16551327 | [-] 12:16548373-16551327 | [-] 12:16548373-16551327 | [-] 12:16548373-16551327 | [-] 12:16548373-16551327 | [-] 12:16548373-16551327 | [-] 12:16548373-16551327 | [-] 12:16548373-16551327 | [-] 12:16548373-16551327 | [-] 12:16548373-16551327 | [-] 12:16548373-16551…
	XLOC_023576	0.0098947	0.999947	AMIGO2	ENSG00000139211	Up-regulated	0.477112	[-] 12:47073713-47079065 | [-] 12:47073713-47079065 | [-] 12:47073713-47079065 | [-] 12:47075707-47079065 | [-] 12:47076498-47079065 | [-] 12:47076600-47079065 | [-] 12:47079142-47079248 | [-] 12:47079142-47079248 | [-] 12:47079147-47079248 | [-] 12:47079147-47079248 | [-] 12:47079462-47079642 | [-] 12:47079462-47079865 | [-] 12:47079462-47079951 | [-] 12:47079462-47079951 | [-] 12:47079462-47079…
	XLOC_023849	0.00835958	0.999947	ITGA7	ENSG00000135424	Down-regulated	-0.362614	[-] 12:55684568-55685288 | [-] 12:55684568-55685288 | [-] 12:55684568-55685288 | [-] 12:55684568-55685288 | [-] 12:55684568-55685288 | [-] 12:55684568-55685288 | [-] 12:55684568-55685288 | [-] 12:55684568-55685288 | [-] 12:55684568-55685288 | [-] 12:55684568-55685288 | [-] 12:55684568-55685288 | [-] 12:55684568-55685288 | [-] 12:55684568-55685288 | [-] 12:55684568-55685288 | [-] 12:55684568-55685…
	XLOC_024333	0.000926216	0.728628	PPFIA2	ENSG00000139220	Up-regulated	0.306702	[-] 12:81257975-81259660 | [-] 12:81257975-81259660 | [-] 12:81257975-81259660 | [-] 12:81257975-81259660 | [-] 12:81257975-81259660 | [-] 12:81257975-81259660 | [-] 12:81257975-81259660 | [-] 12:81257975-81259660 | [-] 12:81257975-81259660 | [-] 12:81257975-81259660 | [-] 12:81257975-81259660 | [-] 12:81257975-81259660 | [-] 12:81258266-81259660 | [-] 12:81258267-81259660 | [-] 12:81258877-81259…
	XLOC_024432	0.00338924	0.995244	NA	NA	Down-regulated	-1.65759	[-] 12:88377338-88379983
	XLOC_024927	0.00824432	0.999947	LINC01234	ENSG00000249550	Up-regulated	0.553669	[-] 12:113679459-113679740 | [-] 12:113706871-113706976 | [-] 12:113737448-113738012 | [-] 12:113743137-113746595 | [-] 12:113744577-113746595 | [-] 12:113745704-113746595 | [-] 12:113751014-113752188 | [-] 12:113753431-113753563 | [-] 12:113767075-113767208 | [-] 12:113767075-113767208 | [-] 12:113767075-113767208 | [-] 12:113767075-113767208 | [-] 12:113767075-113767209 | [-] 12:113773615-11377…
	XLOC_024960	5.21181e-05	0.277392	RP11-231I16.1	ENSG00000257279	Down-regulated	-0.817897	[-] 12:116976758-116979589 | [-] 12:116977442-116979589 | [-] 12:116980250-116980419 | [-] 12:116980250-116980419 | [-] 12:116985183-116985376 | [-] 12:116985183-117002530 | [-] 12:116985654-116987337
	XLOC_024963	3.8225e-05	0.240263	NA	NA	Down-regulated	-0.646326	[-] 12:117003085-117006785 | [-] 12:117003085-117028093 | [-] 12:117007528-117028090
	XLOC_024964	0.000904191	0.728628	TESC	ENSG00000088992	Down-regulated	-0.470902	[-] 12:117031085-117039210 | [-] 12:117031085-117039210 | [-] 12:117031085-117039210 | [-] 12:117031085-117039210 | [-] 12:117031085-117039210 | [-] 12:117031085-117039210 | [-] 12:117031085-117039210 | [-] 12:117031085-117039210 | [-] 12:117031085-117039210 | [-] 12:117031085-117039210 | [-] 12:117031085-117039210 | [-] 12:117031085-117039210 | [-] 12:117031085-117039210 | [-] 12:117031085-11703…
	XLOC_025469	0.00751471	0.999947	RP11-95G6.1	ENSG00000279393	Down-regulated	-2.68339	[+] 13:28495633-28497267
	XLOC_026972	0.00650556	0.999947	NA	NA	Up-regulated	1.0631	[-] 13:19803071-19804379
	XLOC_027400	0.0044753	0.999947	EPSTI1	ENSG00000133106	Down-regulated	-0.840844	[-] 13:42886248-42888502 | [-] 13:42886248-42888502 | [-] 13:42886248-42888502 | [-] 13:42886248-42888502 | [-] 13:42886248-42888502 | [-] 13:42886248-42888502 | [-] 13:42886248-42888502 | [-] 13:42886248-42888502 | [-] 13:42886248-42888502 | [-] 13:42886248-42888502 | [-] 13:42886248-42888502 | [-] 13:42886248-42888502 | [-] 13:42886248-42888502 | [-] 13:42886248-42888502 | [-] 13:42886248-42888…
	XLOC_027834	0.000975393	0.728628	NA	NA	Down-regulated	-1.44939	[-] 13:67275253-67282929
	XLOC_028216	0.00835027	0.999947	NA	NA	Down-regulated	-2.96181	[-] 13:86666457-86668354
	XLOC_028680	0.00535691	0.999947	NA	NA	Down-regulated	-1.21324	[-] 13:109464768-109477082
	XLOC_028694	0.00921042	0.999947	NA	NA	Down-regulated	-1.03666	[-] 13:109571449-109593199
	XLOC_028703	0.00530709	0.999947	NA	NA	Down-regulated	-1.37242	[-] 13:109648131-109654843
	XLOC_028710	0.00205411	0.832971	NA	NA	Down-regulated	-1.52762	[-] 13:109700645-109713245
	XLOC_028712	0.00382979	0.999947	NA	NA	Down-regulated	-1.42447	[-] 13:109718542-109728295
	XLOC_028780	0.00147086	0.782844	NA	NA	Up-regulated	0.634743	[-] 13:113964947-113964994 | [-] 13:113966635-113975994 | [-] 13:113968595-113968760 | [-] 13:113970171-113975994 | [-] 13:113977237-113977653 | [-] 13:113977237-113977653
	XLOC_028873	0.00229691	0.865488	PNP	ENSG00000198805	Down-regulated	-0.709355	[+] 14:20468954-20469031 | [+] 14:20468954-20469031 | [+] 14:20468954-20469031 | [+] 14:20468954-20469031 | [+] 14:20468954-20469031 | [+] 14:20469327-20469535 | [+] 14:20469327-20469535 | [+] 14:20469327-20469535 | [+] 14:20469327-20469775 | [+] 14:20469327-20469775 | [+] 14:20469379-20469535 | [+] 14:20469406-20469535 | [+] 14:20469406-20469535 | [+] 14:20469414-20469535 | [+] 14:20469541-20469…
	XLOC_029262	0.00628929	0.999947	NA	NA	Down-regulated	-0.801014	[+] 14:36122845-36136137
	XLOC_029277	0.0020982	0.842823	NA	NA	Down-regulated	-1.34643	[+] 14:36190659-36194634
	XLOC_030281	0.00187987	0.822438	RIN3	ENSG00000100599	Down-regulated	-0.598873	[+] 14:92513538-92513976 | [+] 14:92513618-92513976 | [+] 14:92513618-92513976 | [+] 14:92513639-92513976 | [+] 14:92513704-92513976 | [+] 14:92513710-92513976 | [+] 14:92513729-92513976 | [+] 14:92513774-92513976 | [+] 14:92513774-92513976 | [+] 14:92513774-92513976 | [+] 14:92513774-92513976 | [+] 14:92513793-92513976 | [+] 14:92513793-92513976 | [+] 14:92513804-92513976 | [+] 14:92515164-92515…
	XLOC_030609	0.0098014	0.999947	ASPG	ENSG00000166183	Up-regulated	1.1707	[+] 14:104085679-104085852 | [+] 14:104085679-104085852 | [+] 14:104085679-104085852 | [+] 14:104085679-104085852 | [+] 14:104085686-104085852 | [+] 14:104085691-104085852 | [+] 14:104092633-104092741 | [+] 14:104092633-104092741 | [+] 14:104092633-104092741 | [+] 14:104092633-104092741 | [+] 14:104092633-104093602 | [+] 14:104092633-104093602 | [+] 14:104093491-104093602 | [+] 14:104093491-10409…
	XLOC_030619	0.00746521	0.999947	SIVA1	ENSG00000184990	Down-regulated	-0.366584	[+] 14:104753100-104753319 | [+] 14:104753100-104753319 | [+] 14:104753100-104753319 | [+] 14:104753100-104753319 | [+] 14:104753100-104753319 | [+] 14:104753147-104753319 | [+] 14:104753159-104753319 | [+] 14:104753160-104753319 | [+] 14:104753171-104753319 | [+] 14:104753181-104753319 | [+] 14:104753202-104753319 | [+] 14:104753718-104753888 | [+] 14:104753718-104753888 | [+] 14:104753718-10475…
	XLOC_030730	0.00195662	0.822438	ZNF219	ENSG00000165804	Down-regulated	-0.547431	[-] 14:21090046-21091140 | [-] 14:21090046-21091140 | [-] 14:21090046-21091140 | [-] 14:21090082-21091140 | [-] 14:21090084-21091140 | [-] 14:21091411-21091542 | [-] 14:21091411-21091542 | [-] 14:21091411-21091542 | [-] 14:21091411-21091542 | [-] 14:21091411-21091542 | [-] 14:21091865-21093290 | [-] 14:21091865-21093290 | [-] 14:21091865-21093290 | [-] 14:21091865-21093290 | [-] 14:21091865-21093…
	XLOC_030801	0.00434364	0.999947	NA	NA	Up-regulated	0.722953	[-] 14:23549319-23550744
	XLOC_031623	0.00796248	0.999947	HEATR4	ENSG00000187105	Down-regulated	-0.640398	[-] 14:73478108-73478842 | [-] 14:73478108-73478842 | [-] 14:73478108-73478842 | [-] 14:73478108-73478842 | [-] 14:73478108-73478842 | [-] 14:73478108-73478842 | [-] 14:73478108-73478842 | [-] 14:73478484-73478842 | [-] 14:73478486-73478842 | [-] 14:73478487-73478842 | [-] 14:73478489-73478842 | [-] 14:73480872-73480922 | [-] 14:73491756-73491780 | [-] 14:73493066-73493124 | [-] 14:73493066-73493…
	XLOC_031726	0.00361852	0.999947	ZDHHC22	ENSG00000177108	Up-regulated	0.481049	[-] 14:77125509-77133948 | [-] 14:77125509-77133948 | [-] 14:77125509-77133948 | [-] 14:77125509-77133948 | [-] 14:77125509-77133948 | [-] 14:77125509-77133948 | [-] 14:77131270-77133948 | [-] 14:77136467-77136551 | [-] 14:77139213-77139752 | [-] 14:77139213-77139752 | [-] 14:77139213-77139752 | [-] 14:77139213-77139752 | [-] 14:77139213-77139752 | [-] 14:77139213-77139752 | [-] 14:77139213-77139…
	XLOC_031927	0.00836936	0.999947	NA	NA	Down-regulated	-1.89905	[-] 14:94881572-94888261
	XLOC_032502	0.00185951	0.822438	NA	NA	Up-regulated	0.592812	[+] 15:24145505-24147876 | [+] 15:24147883-24150119 | [+] 15:24147883-24150119 | [+] 15:24203857-24203893 | [+] 15:24300721-24300972 | [+] 15:24301151-24339596 | [+] 15:24303965-24339596 | [+] 15:24303965-24339596 | [+] 15:24306240-24322992 | [+] 15:24306240-24339596 | [+] 15:24530318-24530340
	XLOC_032520	0.00754635	0.999947	RP11-580I1.2	ENSG00000261621	Up-regulated	0.921753	[+] 15:24235078-24235159 | [+] 15:24257117-24257257 | [+] 15:24261279-24261332 | [+] 15:24261279-24261332 | [+] 15:24261279-24261332 | [+] 15:24274791-24274952 | [+] 15:24274791-24274952 | [+] 15:24274791-24274952 | [+] 15:24274791-24275015 | [+] 15:24276467-24276658 | [+] 15:24276467-24276710 | [+] 15:24276467-24276829 | [+] 15:24277379-24277410 | [+] 15:24277379-24278191 | [+] 15:24278211-24278…
	XLOC_032522	0.00332938	0.989072	NA	NA	Up-regulated	1.34228	[+] 15:24280292-24281546
	XLOC_032536	0.00367594	0.999947	NA	NA	Up-regulated	0.902572	[+] 15:24369202-24375597
	XLOC_033019	0.00918117	0.999947	B2M	ENSG00000166710	Down-regulated	-0.421589	[+] 15:44711477-44711603 | [+] 15:44711477-44711613 | [+] 15:44711477-44711613 | [+] 15:44711477-44711613 | [+] 15:44711477-44711613 | [+] 15:44711477-44711613 | [+] 15:44711487-44711613 | [+] 15:44711487-44711613 | [+] 15:44711509-44711613 | [+] 15:44711513-44711613 | [+] 15:44711517-44711603 | [+] 15:44711519-44711613 | [+] 15:44711927-44712020 | [+] 15:44711927-44712020 | [+] 15:44711959-44712…
	XLOC_033054	1.63629e-06	0.0696715	RP11-627D16.1	ENSG00000259255	Down-regulated	-1.21154	[+] 15:46410165-46426820 | [+] 15:46410198-46410353 | [+] 15:46410198-46410353 | [+] 15:46410198-46410353 | [+] 15:46410209-46410353 | [+] 15:46410209-46410353 | [+] 15:46410235-46410353 | [+] 15:46410251-46410353 | [+] 15:46410699-46426820 | [+] 15:46562833-46573671 | [+] 15:46562833-46589659 | [+] 15:46575127-46589659 | [+] 15:46578207-46578341 | [+] 15:46578207-46578341 | [+] 15:46578207-46578…
	XLOC_033057	0.00173003	0.822438	NA	NA	Down-regulated	-1.24059	[+] 15:46433088-46446565
	XLOC_033058	0.000143492	0.407317	NA	NA	Down-regulated	-1.3775	[+] 15:46447476-46470151
	XLOC_033062	0.00305588	0.951158	NA	NA	Down-regulated	-1.07427	[+] 15:46479263-46499650
	XLOC_033066	0.00418116	0.999947	NA	NA	Down-regulated	-1.49149	[+] 15:46516586-46521903
	XLOC_033075	0.00596657	0.999947	NA	NA	Down-regulated	-1.33997	[+] 15:46552048-46561763
	XLOC_033076	0.000635327	0.624783	NA	NA	Down-regulated	-1.55389	[+] 15:46589772-46608642
	XLOC_034146	0.00872437	0.999947	NA	NA	Up-regulated	0.94712	[-] 15:20359147-20368436
	XLOC_034474	0.000227915	0.408708	ACTC1	ENSG00000159251	Up-regulated	1.41382	[-] 15:34788096-34790555 | [-] 15:34788096-34790555 | [-] 15:34788096-34790555 | [-] 15:34791114-34791255 | [-] 15:34791114-34791295 | [-] 15:34791114-34791295 | [-] 15:34791158-34791295 | [-] 15:34791701-34792281 | [-] 15:34791701-34792281 | [-] 15:34792090-34792281 | [-] 15:34792090-34792281 | [-] 15:34792090-34792281 | [-] 15:34792090-34792281 | [-] 15:34792408-34792522 | [-] 15:34792408-34792…
	XLOC_034604	0.00107105	0.740312	NA	NA	Down-regulated	-0.717534	[-] 15:40032115-40035087
	XLOC_034956	0.00412521	0.999947	TNFAIP8L3	ENSG00000183578	Down-regulated	-0.369646	[-] 15:51045570-51058443 | [-] 15:51045570-51058443 | [-] 15:51045570-51058443 | [-] 15:51045570-51058443 | [-] 15:51056598-51058443 | [-] 15:51070168-51070262 | [-] 15:51085047-51085599 | [-] 15:51094411-51094443 | [-] 15:51094544-51094687 | [-] 15:51094544-51094687 | [-] 15:51105005-51105276 | [-] 15:51105005-51105276
	XLOC_036097	0.00707305	0.999947	MMP25	ENSG00000008516	Down-regulated	-1.6241	[+] 16:3046681-3047016 | [+] 16:3046681-3047016 | [+] 16:3046681-3047016 | [+] 16:3047415-3047547 | [+] 16:3047415-3047547 | [+] 16:3047415-3047547 | [+] 16:3047531-3047547 | [+] 16:3050009-3050144 | [+] 16:3050009-3050144 | [+] 16:3050009-3050144 | [+] 16:3050009-3050144 | [+] 16:3050254-3050545 | [+] 16:3050254-3050546 | [+] 16:3050254-3050546 | [+] 16:3050254-3050546 | [+] 16:3055830-3055949 |…
	XLOC_036626	0.00375118	0.999947	SLC5A11	ENSG00000158865	Down-regulated	-1.1677	[+] 16:24845782-24846012 | [+] 16:24845782-24846438 | [+] 16:24845841-24846012 | [+] 16:24845841-24846012 | [+] 16:24845841-24846012 | [+] 16:24845841-24846012 | [+] 16:24845841-24846012 | [+] 16:24845841-24846012 | [+] 16:24845841-24846084 | [+] 16:24845841-24846438 | [+] 16:24845841-24846438 | [+] 16:24845841-24846438 | [+] 16:24845841-24846438 | [+] 16:24845841-24846438 | [+] 16:24845841-24846…
	XLOC_037782	0.00834862	0.999947	CDH13	ENSG00000140945	Up-regulated	0.366183	[+] 16:82626803-82627137 | [+] 16:82626803-82627137 | [+] 16:82626803-82627137 | [+] 16:82626803-82627137 | [+] 16:82626965-82627137 | [+] 16:82626966-82627137 | [+] 16:82626968-82627137 | [+] 16:82626969-82627137 | [+] 16:82626970-82627137 | [+] 16:82626970-82627137 | [+] 16:82626970-82627137 | [+] 16:82626970-82627137 | [+] 16:82626971-82627137 | [+] 16:82627039-82627137 | [+] 16:82627039-82627…
	XLOC_038009	0.00781717	0.999947	RP5-1142A6.2	ENSG00000224888	Down-regulated	-0.897421	[+] 16:88731180-88731448 | [+] 16:88731180-88731448 | [+] 16:88736800-88738405 | [+] 16:88737821-88738405 | [+] 16:88737821-88738405 | [+] 16:88738504-88739188 | [+] 16:88738504-88741425 | [+] 16:88738504-88741425
	XLOC_038436	0.00153249	0.805579	NA	NA	Up-regulated	1.14497	[-] 16:13680782-13685065
	XLOC_038473	0.00493883	0.999947	RP11-680G24.4	ENSG00000261819	Down-regulated	-1.54091	[-] 16:14983652-14988756 | [-] 16:14988259-14990160 | [-] 16:14988832-14990160
	XLOC_038476	0.00366763	0.999947	RP11-680G24.5	ENSG00000260872	Down-regulated	-1.59048	[-] 16:15018106-15020488
	XLOC_038483	0.00252803	0.917834	NPIPA5	ENSG00000183793	Down-regulated	-2.88913	[-] 16:15363624-15364069 | [-] 16:15364876-15364932 | [-] 16:15364876-15364932 | [-] 16:15365174-15365464 | [-] 16:15365174-15365464 | [-] 16:15365429-15365464 | [-] 16:15365429-15365464 | [-] 16:15365429-15365464 | [-] 16:15365574-15365634 | [-] 16:15365574-15365634 | [-] 16:15365574-15365634 | [-] 16:15365574-15365634 | [-] 16:15365574-15365634 | [-] 16:15366653-15366760 | [-] 16:15366653-15366…
	XLOC_039607	0.00531148	0.999947	NA	NA	Up-regulated	0.804962	[-] 16:76912670-76913405 | [-] 16:76978957-76994536 | [-] 16:76978957-76994536 | [-] 16:76978957-77005087 | [-] 16:76996702-76999147 | [-] 16:77005209-77008309 | [-] 16:77005209-77011151 | [-] 16:77008164-77008309 | [-] 16:77008164-77008309 | [-] 16:77011253-77026137 | [-] 16:77026024-77026137 | [-] 16:77026024-77026137 | [-] 16:77026024-77026137 | [-] 16:77107452-77108796 | [-] 16:77108472-77108…
	XLOC_039639	0.00904904	0.999947	NA	NA	Up-regulated	1.03283	[-] 16:77061689-77066048
	XLOC_039651	0.000715536	0.661243	NA	NA	Up-regulated	1.24987	[-] 16:77098611-77103127
	XLOC_039831	0.00662027	0.999947	RP11-442O1.3	ENSG00000275088	Down-regulated	-1.4418	[-] 16:85142696-85146001
	XLOC_039907	0.0029306	0.943314	NA	NA	Down-regulated	-2.371	[-] 16:88080016-88080462
	XLOC_040297	0.00601252	0.999947	SHISA6	ENSG00000188803	Down-regulated	-0.529058	[+] 17:11240094-11242060 | [+] 17:11241263-11242060 | [+] 17:11241263-11242060 | [+] 17:11241423-11242060 | [+] 17:11241941-11242060 | [+] 17:11263366-11263526 | [+] 17:11263366-11263526 | [+] 17:11263366-11263526 | [+] 17:11263366-11263526 | [+] 17:11263366-11263526 | [+] 17:11379414-11379509 | [+] 17:11379414-11379509 | [+] 17:11379414-11379509 | [+] 17:11379414-11380461 | [+] 17:11551896-11551…
	XLOC_040800	0.00278252	0.928562	NA	NA	Down-regulated	-1.19659	[+] 17:36185037-36186325
	XLOC_040801	0.000239971	0.408708	NA	NA	Down-regulated	-1.12018	[+] 17:36191516-36194558
	XLOC_040863	0.0089839	0.999947	DUSP14	ENSG00000276023	Up-regulated	0.439307	[+] 17:37489613-37489634 | [+] 17:37489831-37489958 | [+] 17:37491464-37491627 | [+] 17:37509879-37510764 | [+] 17:37510677-37510764 | [+] 17:37510677-37510764 | [+] 17:37510677-37510764 | [+] 17:37512181-37513487 | [+] 17:37512181-37513501 | [+] 17:37512181-37513501 | [+] 17:37512181-37513501
	XLOC_041279	0.00915539	0.999947	CACNA1G	ENSG00000006283	Up-regulated	0.486038
	XLOC_041737	0.00831881	0.999947	RAB37	ENSG00000172794	Down-regulated	-0.485296	[+] 17:74670578-74671658 | [+] 17:74670578-74671658 | [+] 17:74671141-74671658 | [+] 17:74671180-74671658 | [+] 17:74729256-74729366 | [+] 17:74729256-74729366 | [+] 17:74729256-74729366 | [+] 17:74729256-74729366 | [+] 17:74736598-74736731 | [+] 17:74736598-74736731 | [+] 17:74736598-74736731 | [+] 17:74736820-74737117 | [+] 17:74736917-74737117 | [+] 17:74737217-74737365 | [+] 17:74737217-74737…
	XLOC_043538	0.00554876	0.999947	NA	NA	Up-regulated	0.537994	[-] 17:54429814-54446114
	XLOC_043544	0.00119852	0.761668	NA	NA	Up-regulated	0.668776	[-] 17:54556755-54564770
	XLOC_043617	0.00783059	0.999947	C17orf67	ENSG00000214226	Up-regulated	0.358038	[-] 17:56791909-56792352 | [-] 17:56791909-56792352 | [-] 17:56791909-56792352 | [-] 17:56791909-56792352 | [-] 17:56791913-56792352 | [-] 17:56791913-56792352 | [-] 17:56795044-56795180 | [-] 17:56795044-56795180 | [-] 17:56795044-56795180 | [-] 17:56795044-56795180 | [-] 17:56795044-56795180 | [-] 17:56795044-56795292 | [-] 17:56814869-56814969 | [-] 17:56814869-56814969 | [-] 17:56814869-56814…
	XLOC_044298	0.00498055	0.999947	TGIF1	ENSG00000177426	Down-regulated	-0.809699	[+] 18:3411608-3412254 | [+] 18:3411608-3412254 | [+] 18:3411927-3412254 | [+] 18:3412204-3412254 | [+] 18:3412854-3413049 | [+] 18:3412854-3413049 | [+] 18:3412856-3413049 | [+] 18:3418143-3418215 | [+] 18:3418143-3418215 | [+] 18:3418143-3418215 | [+] 18:3418143-3418215 | [+] 18:3418143-3418215 | [+] 18:3418143-3418215 | [+] 18:3418143-3418846 | [+] 18:3447609-3447797 | [+] 18:3448499-3448597 |…
	XLOC_044342	0.00142189	0.766361	ARHGAP28	ENSG00000088756	Up-regulated	0.505565	[+] 18:6729463-6729943 | [+] 18:6729573-6729943 | [+] 18:6729611-6729943 | [+] 18:6729665-6729943 | [+] 18:6729718-6729943 | [+] 18:6729718-6729943 | [+] 18:6729718-6730076 | [+] 18:6729718-6730076 | [+] 18:6729946-6730076 | [+] 18:6730043-6730113 | [+] 18:6754688-6754815 | [+] 18:6754688-6754815 | [+] 18:6754688-6754815 | [+] 18:6773574-6774234 | [+] 18:6773741-6774234 | [+] 18:6773807-6774234 |…
	XLOC_044642	0.00442035	0.999947	NA	NA	Down-regulated	-0.641247	[+] 18:26982376-26995208
	XLOC_044754	4.77792e-06	0.0721594	TTR	ENSG00000118271	Down-regulated	-4.24299	[+] 18:31591726-31591971 | [+] 18:31591726-31591971 | [+] 18:31591767-31591971 | [+] 18:31591767-31591971 | [+] 18:31591877-31591971 | [+] 18:31591877-31591971 | [+] 18:31592896-31593026 | [+] 18:31592896-31593026 | [+] 18:31592896-31593026 | [+] 18:31592896-31593026 | [+] 18:31592896-31593026 | [+] 18:31592896-31593545 | [+] 18:31595120-31595255 | [+] 18:31595120-31595255 | [+] 18:31595120-31595…
	XLOC_044830	0.00236615	0.876071	ASXL3	ENSG00000141431	Up-regulated	0.275032	[+] 18:33578476-33578685 | [+] 18:33578476-33578685 | [+] 18:33578478-33578685 | [+] 18:33578491-33578685 | [+] 18:33578500-33578685 | [+] 18:33578511-33578685 | [+] 18:33578515-33578685 | [+] 18:33578517-33578685 | [+] 18:33578540-33578685 | [+] 18:33578540-33578685 | [+] 18:33578555-33578685 | [+] 18:33578615-33578685 | [+] 18:33578615-33578685 | [+] 18:33578615-33578973 | [+] 18:33578615-33578…
	XLOC_045450	0.000500485	0.57595	RP11-567M16.1	ENSG00000267287	Down-regulated	-1.62815	[+] 18:79576362-79578955 | [+] 18:79576446-79578955 | [+] 18:79576460-79579808 | [+] 18:79578063-79579420 | [+] 18:79579282-79579420 | [+] 18:79580287-79580471 | [+] 18:79581493-79581710 | [+] 18:79581493-79581710 | [+] 18:79581493-79581710 | [+] 18:79581493-79581710 | [+] 18:79585071-79585290 | [+] 18:79585071-79585290 | [+] 18:79585071-79585290 | [+] 18:79585071-79585290 | [+] 18:79586640-79589…
	XLOC_045494	0.00828628	0.999947	ENOSF1	ENSG00000132199	Up-regulated	0.402029	[-] 18:666375-666396 | [-] 18:670324-673076 | [-] 18:670324-673076 | [-] 18:670324-673076 | [-] 18:670324-673076 | [-] 18:670324-673076 | [-] 18:670324-673076 | [-] 18:670324-673076 | [-] 18:670324-673076 | [-] 18:670361-673076 | [-] 18:673859-674406 | [-] 18:673859-674406 | [-] 18:673914-674406 | [-] 18:674001-674406 | [-] 18:674028-674406 | [-] 18:674038-674406 | [-] 18:674039-674406 | [-] 18:6…
	XLOC_045909	0.00350076	0.999947	NA	NA	Down-regulated	-0.602309	[-] 18:34486812-34493275
	XLOC_046348	0.0050204	0.999947	NA	NA	Down-regulated	-1.0556	[-] 18:67971284-67976787
	XLOC_046393	0.00713028	0.999947	NA	NA	Down-regulated	-2.5284	[-] 18:68096705-68098161
	XLOC_046402	0.00875452	0.999947	NA	NA	Down-regulated	-0.935385	[-] 18:68127743-68132455
	XLOC_046414	0.00177896	0.822438	NA	NA	Down-regulated	-1.13548	[-] 18:68156001-68160966
	XLOC_046425	0.00113386	0.743838	NA	NA	Down-regulated	-0.802221	[-] 18:68190043-68198419
	XLOC_046432	0.000992518	0.728628	NA	NA	Down-regulated	-1.36865	[-] 18:68215335-68216469 | [-] 18:68215335-68217870 | [-] 18:68218023-68218097
	XLOC_046471	0.00233491	0.87209	CBLN2	ENSG00000141668	Up-regulated	0.416919	[-] 18:72529304-72538373 | [-] 18:72529304-72538373 | [-] 18:72529304-72538373 | [-] 18:72529304-72538373 | [-] 18:72529304-72538373 | [-] 18:72529304-72538373 | [-] 18:72529304-72538373 | [-] 18:72536680-72538373 | [-] 18:72536680-72538373 | [-] 18:72536684-72538373 | [-] 18:72538020-72538373 | [-] 18:72538111-72538373 | [-] 18:72538150-72538373 | [-] 18:72538653-72538772 | [-] 18:72538653-72538…
	XLOC_046639	0.00934528	0.999947	NA	NA	Down-regulated	-2.42227	[-] 18:78735941-78737330
	XLOC_046643	0.00773103	0.999947	RP11-849I19.1	ENSG00000263146	Down-regulated	-0.547617	[-] 18:78976503-78977429 | [-] 18:78976503-78977429 | [-] 18:78976503-78977429 | [-] 18:78976503-78977429 | [-] 18:78976503-78977429 | [-] 18:78976503-78977429 | [-] 18:78976503-78977429 | [-] 18:78976503-78977429 | [-] 18:78976503-78977429 | [-] 18:78976503-78977429 | [-] 18:78976503-78977429 | [-] 18:78976503-78977429 | [-] 18:78976555-78977429 | [-] 18:78977095-78977429 | [-] 18:78977288-78977…
	XLOC_046730	0.00580294	0.999947	MIDN	ENSG00000167470	Down-regulated	-0.521052	[+] 19:1248519-1248660 | [+] 19:1248553-1248660 | [+] 19:1248553-1248660 | [+] 19:1248553-1248660 | [+] 19:1248553-1248660 | [+] 19:1249737-1249801 | [+] 19:1249888-1250529 | [+] 19:1249890-1250529 | [+] 19:1249890-1250529 | [+] 19:1249890-1250529 | [+] 19:1249890-1250529 | [+] 19:1249890-1250529 | [+] 19:1249890-1250529 | [+] 19:1251261-1251649 | [+] 19:1251261-1251649 | [+] 19:1251261-1251649 |…
	XLOC_046848	0.00191774	0.822438	CTC-232P5.1	ENSG00000266983	Up-regulated	1.79281	[+] 19:5978403-5978514 | [+] 19:5978403-5978514 | [+] 19:5989876-5990061 | [+] 19:6012120-6012224 | [+] 19:6012120-6012224 | [+] 19:6012120-6012224 | [+] 19:6019836-6019943 | [+] 19:6019836-6019943 | [+] 19:6019836-6019943 | [+] 19:6020050-6020363 | [+] 19:6020050-6021388 | [+] 19:6020050-6021388
	XLOC_046986	0.00603947	0.999947	ATG4D	ENSG00000130734	Down-regulated	-0.375925	[+] 19:10543895-10544320 | [+] 19:10543895-10544320 | [+] 19:10543895-10544325 | [+] 19:10543895-10544325 | [+] 19:10543895-10544325 | [+] 19:10543917-10544320 | [+] 19:10543917-10544325 | [+] 19:10543918-10544325 | [+] 19:10543918-10544325 | [+] 19:10543971-10544325 | [+] 19:10544283-10544325 | [+] 19:10544309-10544325 | [+] 19:10544709-10544866 | [+] 19:10544709-10544866 | [+] 19:10544709-10544…
	XLOC_047091	0.00754868	0.999947	IER2	ENSG00000160888	Down-regulated	-0.659991	[+] 19:13150376-13150552 | [+] 19:13150415-13150552 | [+] 19:13150433-13150552 | [+] 19:13151975-13154908 | [+] 19:13152944-13154908 | [+] 19:13153097-13154249 | [+] 19:13153097-13154919
	XLOC_047194	0.00401721	0.999947	NWD1	ENSG00000188039	Down-regulated	-0.571215	[+] 19:16719433-16720293 | [+] 19:16719452-16720293 | [+] 19:16719502-16720293 | [+] 19:16719549-16720293 | [+] 19:16719767-16720293 | [+] 19:16719853-16720293 | [+] 19:16719861-16720293 | [+] 19:16719862-16720293 | [+] 19:16719945-16720293 | [+] 19:16719976-16720293 | [+] 19:16719976-16720293 | [+] 19:16719976-16720293 | [+] 19:16719980-16720293 | [+] 19:16720049-16720293 | [+] 19:16721395-16721…
	XLOC_047499	0.00134508	0.763629	CHST8	ENSG00000124302	Down-regulated	-0.656087	[+] 19:33621955-33622296 | [+] 19:33621955-33622296 | [+] 19:33621971-33622296 | [+] 19:33621984-33622296 | [+] 19:33666488-33666514 | [+] 19:33667767-33667843 | [+] 19:33667767-33667843 | [+] 19:33667767-33667843 | [+] 19:33680846-33680869 | [+] 19:33684528-33685199 | [+] 19:33689176-33689391 | [+] 19:33689176-33689391 | [+] 19:33689176-33689391 | [+] 19:33689176-33689391 | [+] 19:33689176-33689…
	XLOC_047872	0.00779612	0.999947	GIPR	ENSG00000010310	Down-regulated	-2.03309	[+] 19:45668145-45668298 | [+] 19:45668208-45668298 | [+] 19:45668213-45668298 | [+] 19:45668244-45668298 | [+] 19:45668256-45668298 | [+] 19:45668257-45668298 | [+] 19:45668257-45668298 | [+] 19:45669477-45669592 | [+] 19:45669477-45669592 | [+] 19:45669477-45669592 | [+] 19:45669477-45669592 | [+] 19:45669477-45669592 | [+] 19:45669477-45669592 | [+] 19:45669477-45669592 | [+] 19:45670256-45670…
	XLOC_049064	0.00279142	0.928562	AC003973.3	ENSG00000279377	Down-regulated	-1.11171	[-] 19:21965708-21968529
	XLOC_049348	0.0018211	0.822438	CTD-3220F14.3	ENSG00000276846	Down-regulated	-1.23786	[-] 19:37314807-37316969 | [-] 19:37314868-37315620
	XLOC_050773	0.00767267	0.999947	CYP1B1-AS1	ENSG00000232973	Up-regulated	0.784067	[+] 2:38075648-38076068 | [+] 2:38076496-38076560 | [+] 2:38076496-38076560 | [+] 2:38098580-38098756 | [+] 2:38100603-38100745 | [+] 2:38100603-38100745 | [+] 2:38100924-38101066 | [+] 2:38100924-38101066 | [+] 2:38113373-38113507 | [+] 2:38115441-38115626 | [+] 2:38115441-38115626 | [+] 2:38115441-38115626 | [+] 2:38118898-38119025 | [+] 2:38118898-38119025 | [+] 2:38118898-38119025 | [+] 2:381…
	XLOC_050777	0.00983794	0.999947	RP11-314C9.2	ENSG00000273006	Up-regulated	1.2708	[+] 2:38191797-38195758 | [+] 2:38193348-38193629
	XLOC_050779	0.000199577	0.408708	NA	NA	Up-regulated	1.26488	[+] 2:38201783-38209946
	XLOC_051259	0.00511277	0.999947	ARHGAP25	ENSG00000163219	Down-regulated	-0.622265	[+] 2:68679601-68679729 | [+] 2:68679802-68680095 | [+] 2:68679818-68680095 | [+] 2:68679846-68680095 | [+] 2:68679846-68680095 | [+] 2:68679846-68680095 | [+] 2:68679846-68680095 | [+] 2:68679846-68680095 | [+] 2:68679846-68680095 | [+] 2:68679962-68680095 | [+] 2:68710505-68710698 | [+] 2:68710505-68710698 | [+] 2:68710505-68710698 | [+] 2:68710505-68710698 | [+] 2:68710505-68710698 | [+] 2:687…
	XLOC_051504	0.000493756	0.57595	NA	NA	Down-regulated	-1.03911	[+] 2:76225641-76234018
	XLOC_051506	0.00449721	0.999947	NA	NA	Down-regulated	-0.7922	[+] 2:76234902-76258095
	XLOC_051612	7.90158e-05	0.287513	NA	NA	Down-regulated	-2.7288	[+] 2:83886436-83891106
	XLOC_051629	0.000450842	0.560241	NA	NA	Down-regulated	-3.54836	[+] 2:83941059-83944239
	XLOC_051656	0.00777456	0.999947	NA	NA	Down-regulated	-2.29169	[+] 2:84007709-84010024
	XLOC_053207	0.00632233	0.999947	CYBRD1	ENSG00000071967	Down-regulated	-0.555948	[+] 2:171522247-171522291 | [+] 2:171522247-171522291 | [+] 2:171522247-171522738 | [+] 2:171522348-171522738 | [+] 2:171522348-171522738 | [+] 2:171522477-171522738 | [+] 2:171522510-171522738 | [+] 2:171522511-171522738 | [+] 2:171523079-171523312 | [+] 2:171539824-171539871 | [+] 2:171540808-171541128 | [+] 2:171540808-171541793 | [+] 2:171541585-171541772 | [+] 2:171541585-171541793 | [+] 2:1…
	XLOC_053408	0.00970736	0.999947	RP11-171I2.1	ENSG00000267784	Down-regulated	-0.486741	[+] 2:178723457-178727046
	XLOC_055432	0.00945499	0.999947	ZFP36L2	ENSG00000152518	Down-regulated	-0.590506	[-] 2:43216880-43217264 | [-] 2:43221874-43224807 | [-] 2:43222338-43224807 | [-] 2:43222402-43225752 | [-] 2:43224235-43224807 | [-] 2:43224813-43225748 | [-] 2:43224813-43225752 | [-] 2:43224813-43226839 | [-] 2:43225960-43226006 | [-] 2:43226265-43226379 | [-] 2:43226265-43226609
	XLOC_056190	0.00835441	0.999947	NA	NA	Down-regulated	-1.24749	[-] 2:78130062-78140507
	XLOC_056208	0.00167328	0.822438	NA	NA	Down-regulated	-0.883651	[-] 2:78219244-78242311
	XLOC_056209	0.0055226	0.999947	NA	NA	Down-regulated	-0.794011	[-] 2:78242797-78267791
	XLOC_056212	0.0016795	0.822438	NA	NA	Down-regulated	-1.0517	[-] 2:78277000-78288057
	XLOC_057524	0.00357844	0.999947	KCNH7	ENSG00000184611	Up-regulated	0.377148	[-] 2:162362201-162372095 | [-] 2:162362201-162372095 | [-] 2:162362201-162372095 | [-] 2:162362201-162372095 | [-] 2:162362201-162372095 | [-] 2:162362201-162372095 | [-] 2:162362201-162372095 | [-] 2:162362201-162372095 | [-] 2:162362201-162372095 | [-] 2:162362201-162372095 | [-] 2:162371407-162372095 | [-] 2:162371407-162372095 | [-] 2:162373470-162373662 | [-] 2:162373470-162373662 | [-] 2:1…
	XLOC_057632	0.000985146	0.728628	NA	NA	Down-regulated	-1.13581	[-] 2:171748432-171755267
	XLOC_058633	0.00271305	0.924153	HES6	ENSG00000144485	Down-regulated	-0.555107	[-] 2:238238222-238239156 | [-] 2:238238222-238239156 | [-] 2:238238222-238239156 | [-] 2:238238222-238239156 | [-] 2:238238222-238239251 | [-] 2:238238267-238239251 | [-] 2:238238270-238239568 | [-] 2:238238276-238239251 | [-] 2:238238605-238239251 | [-] 2:238238776-238239156 | [-] 2:238238860-238239251 | [-] 2:238239170-238239251 | [-] 2:238239180-238239251 | [-] 2:238239216-238239568 | [-] 2:2…
	XLOC_058808	0.00698496	0.999947	NA	NA	Up-regulated	0.400499	[+] 20:1330127-1342959
	XLOC_059080	0.00355374	0.999947	SPTLC3	ENSG00000172296	Down-regulated	-0.760842	[+] 20:13008945-13009072 | [+] 20:13008979-13009072 | [+] 20:13008979-13009072 | [+] 20:13008979-13009072 | [+] 20:13008979-13009072 | [+] 20:13008979-13009384 | [+] 20:13008987-13009072 | [+] 20:13008994-13009384 | [+] 20:13009201-13009384 | [+] 20:13009201-13009384 | [+] 20:13009201-13009384 | [+] 20:13009201-13009384 | [+] 20:13009201-13009384 | [+] 20:13009201-13009384 | [+] 20:13009349-13009…
	XLOC_059364	0.008338	0.999947	NA	NA	Up-regulated	2.76342	[+] 20:30407762-30408191
	XLOC_059397	0.00369109	0.999947	ID1	ENSG00000125968	Down-regulated	-0.852902	[+] 20:31605283-31605813 | [+] 20:31605283-31606515 | [+] 20:31606053-31606515
	XLOC_059985	0.00711496	0.999947	NA	NA	Up-regulated	0.772561	[+] 20:59175540-59179691
	XLOC_060254	0.00104534	0.740312	RASSF2	ENSG00000101265	Down-regulated	-0.317727	[-] 20:4779901-4784342 | [-] 20:4779901-4784342 | [-] 20:4779901-4784342 | [-] 20:4779901-4784342 | [-] 20:4780023-4784342 | [-] 20:4780023-4784342 | [-] 20:4780026-4784342 | [-] 20:4786231-4786328 | [-] 20:4786231-4786328 | [-] 20:4786231-4786328 | [-] 20:4786231-4786328 | [-] 20:4786231-4786328 | [-] 20:4786231-4786328 | [-] 20:4786231-4786328 | [-] 20:4787633-4787701 | [-] 20:4787633-4787754 |…
	XLOC_060927	0.00555605	0.999947	NA	NA	Up-regulated	3.15131	[-] 20:44853095-44854642
	XLOC_060934	0.000956806	0.728628	NA	NA	Up-regulated	4.08365	[-] 20:44869285-44870331
	XLOC_060942	0.00521511	0.999947	NA	NA	Up-regulated	1.87386	[-] 20:44882522-44885435
	XLOC_061226	0.000253973	0.415919	C20orf166-AS1	ENSG00000174403	Down-regulated	-1.49216	[-] 20:62543348-62544763 | [-] 20:62543348-62544763 | [-] 20:62543348-62544763 | [-] 20:62543348-62545367 | [-] 20:62543348-62545367 | [-] 20:62543348-62545367 | [-] 20:62543348-62546858 | [-] 20:62543348-62546858 | [-] 20:62543348-62546858 | [-] 20:62543348-62546858 | [-] 20:62543348-62546858 | [-] 20:62543348-62546858 | [-] 20:62544343-62544763 | [-] 20:62544547-62546858 | [-] 20:62545220-62545…
	XLOC_061897	0.0084511	0.999947	PCP4	ENSG00000183036	Down-regulated	-0.509301	[+] 21:39867317-39867510 | [+] 21:39867317-39867510 | [+] 21:39867439-39867510 | [+] 21:39867451-39867510 | [+] 21:39867534-39867674 | [+] 21:39883453-39883632 | [+] 21:39883453-39883632 | [+] 21:39888158-39888180 | [+] 21:39893635-39893659 | [+] 21:39898476-39898527 | [+] 21:39898476-39898527 | [+] 21:39898476-39898527 | [+] 21:39898476-39898527 | [+] 21:39898476-39898527 | [+] 21:39898476-39898…
	XLOC_062730	0.00535316	0.999947	LCA5L	ENSG00000157578	Down-regulated	-1.47541	[-] 21:39405844-39406612 | [-] 21:39405844-39406612 | [-] 21:39405844-39406612 | [-] 21:39405844-39406612 | [-] 21:39405844-39406612 | [-] 21:39405844-39406612 | [-] 21:39405844-39406612 | [-] 21:39405844-39406612 | [-] 21:39405844-39406612 | [-] 21:39405844-39406612 | [-] 21:39405844-39406612 | [-] 21:39405844-39406612 | [-] 21:39405844-39406612 | [-] 21:39405844-39406612 | [-] 21:39405844-39406…
	XLOC_063031	0.00671797	0.999947	Metazoa_SRP	ENSG00000277950	Down-regulated	-0.73839	[+] 22:20070555-20074846 | [+] 22:20070716-20070965
	XLOC_064135	0.00753829	0.999947	CTA-246H3.11	ENSG00000231466	Up-regulated	1.25663	[-] 22:25349543-25350322
	XLOC_064280	0.00794501	0.999947	PRR14L	ENSG00000183530	Up-regulated	0.213439	[-] 22:31676256-31677018 | [-] 22:31676256-31677018 | [-] 22:31681273-31682134 | [-] 22:31681273-31682134 | [-] 22:31681273-31682134 | [-] 22:31681273-31682134 | [-] 22:31681273-31682134 | [-] 22:31681273-31685803 | [-] 22:31681273-31685803 | [-] 22:31681273-31685803 | [-] 22:31681273-31685803 | [-] 22:31681273-31685803 | [-] 22:31681347-31685803 | [-] 22:31681350-31682134 | [-] 22:31683629-31685…
	XLOC_064381	0.000948016	0.728628	NA	NA	Up-regulated	1.11531	[-] 22:34922324-34925139
	XLOC_066555	0.00137907	0.766361	FBXO40	ENSG00000163833	Up-regulated	0.652939	[+] 3:121593119-121593502 | [+] 3:121620546-121620578 | [+] 3:121621433-121623343 | [+] 3:121626695-121630295
	XLOC_066795	0.00849205	0.999947	NA	NA	Up-regulated	1.90979	[+] 3:133896558-133897480
	XLOC_067175	0.00224959	0.865488	P2RY1	ENSG00000169860	Down-regulated	-0.498366	[+] 3:152834693-152838051
	XLOC_067176	0.00276796	0.928562	RP11-38P22.2	ENSG00000241732	Down-regulated	-0.748757	[+] 3:152839390-152841439
	XLOC_068660	0.00139218	0.766361	DCLK3	ENSG00000163673	Up-regulated	0.765957	[-] 3:36712415-36715521 | [-] 3:36712415-36715521 | [-] 3:36712415-36715521 | [-] 3:36712422-36715521 | [-] 3:36718010-36718177 | [-] 3:36718010-36718177 | [-] 3:36718010-36718177 | [-] 3:36718093-36718177 | [-] 3:36721527-36721659 | [-] 3:36721527-36721659 | [-] 3:36721527-36721659 | [-] 3:36721527-36721659 | [-] 3:36721527-36721659 | [-] 3:36729734-36729795 | [-] 3:36729734-36729795 | [-] 3:367…
	XLOC_069650	0.00283823	0.929608	MYH15	ENSG00000144821	Down-regulated	-0.439707	[-] 3:108380316-108381559 | [-] 3:108380316-108381559 | [-] 3:108380369-108381559 | [-] 3:108382616-108382719 | [-] 3:108383595-108383729 | [-] 3:108383595-108383729 | [-] 3:108383595-108383729 | [-] 3:108383595-108383729 | [-] 3:108384687-108384782 | [-] 3:108384687-108384782 | [-] 3:108384687-108384782 | [-] 3:108384687-108384782 | [-] 3:108388970-108389074 | [-] 3:108388970-108389074 | [-] 3:1…
	XLOC_070298	0.00841575	0.999947	PLSCR4	ENSG00000114698	Down-regulated	-0.55257	[-] 3:146192339-146194455 | [-] 3:146192339-146194455 | [-] 3:146192339-146194455 | [-] 3:146192339-146194455 | [-] 3:146192339-146194455 | [-] 3:146192339-146194455 | [-] 3:146192339-146194455 | [-] 3:146192339-146194455 | [-] 3:146192339-146194455 | [-] 3:146192339-146194455 | [-] 3:146192339-146194455 | [-] 3:146192339-146194455 | [-] 3:146192339-146194455 | [-] 3:146192405-146194455 | [-] 3:1…
	XLOC_070678	0.00586119	0.999947	RP11-373E16.4	ENSG00000239739	Down-regulated	-1.29496	[-] 3:170689225-170693383 | [-] 3:170689225-170693383 | [-] 3:170689225-170693383 | [-] 3:170733847-170733892 | [-] 3:170735926-170736109 | [-] 3:170737892-170740533 | [-] 3:170740351-170740533 | [-] 3:170741286-170741309 | [-] 3:170741286-170741365 | [-] 3:170741286-170741365
	XLOC_072173	0.008186	0.999947	RASL11B	ENSG00000128045	Up-regulated	0.64334	[+] 4:52862290-52862649 | [+] 4:52862332-52862649 | [+] 4:52863268-52863324 | [+] 4:52863268-52863610 | [+] 4:52864146-52864336 | [+] 4:52864478-52864554 | [+] 4:52864478-52864554 | [+] 4:52865335-52866799 | [+] 4:52865335-52866835
	XLOC_072334	0.00467245	0.999947	NA	NA	Down-regulated	-0.555341	[+] 4:67929995-67946213
	XLOC_072374	8.47715e-05	0.287513	CSN1S1	ENSG00000126545	Down-regulated	-3.64541	[+] 4:69931081-69931117 | [+] 4:69931081-69931117 | [+] 4:69931081-69931117 | [+] 4:69931081-69931117 | [+] 4:69932544-69932606 | [+] 4:69932544-69932606 | [+] 4:69932544-69932606 | [+] 4:69932544-69932606 | [+] 4:69932545-69932606 | [+] 4:69932556-69932606 | [+] 4:69932556-69932606 | [+] 4:69934212-69934244 | [+] 4:69934212-69934244 | [+] 4:69934212-69934244 | [+] 4:69934212-69934244 | [+] 4:699…
	XLOC_073013	0.000645634	0.624783	AC113617.1	ENSG00000228358	Up-regulated	0.870242	[+] 4:117360625-117360809 | [+] 4:117360625-117360809 | [+] 4:117360625-117360809 | [+] 4:117360625-117360809 | [+] 4:117360625-117360809 | [+] 4:117360666-117360809 | [+] 4:117361349-117361506 | [+] 4:117361400-117361506 | [+] 4:117361401-117361506 | [+] 4:117361401-117361506 | [+] 4:117361401-117361506 | [+] 4:117361410-117361506 | [+] 4:117361410-117361506 | [+] 4:117361410-117361506 | [+] 4:1…
	XLOC_073375	0.00133051	0.763629	NA	NA	Up-regulated	1.00653	[+] 4:143905582-143908078
	XLOC_073389	0.0025906	0.921562	NA	NA	Up-regulated	0.770909	[+] 4:144167351-144180826
	XLOC_073390	0.00171141	0.822438	NA	NA	Up-regulated	0.670429	[+] 4:144180944-144181725 | [+] 4:144180944-144181725 | [+] 4:144180944-144193551 | [+] 4:144184360-144193551 | [+] 4:144192579-144193551
	XLOC_073656	0.00681127	0.999947	LRAT	ENSG00000121207	Down-regulated	-0.644839	[+] 4:154626945-154627149 | [+] 4:154626945-154627149 | [+] 4:154626945-154627149 | [+] 4:154626961-154627149 | [+] 4:154627072-154627149 | [+] 4:154636329-154636396 | [+] 4:154636329-154636396 | [+] 4:154636329-154636396 | [+] 4:154636329-154636396 | [+] 4:154636329-154636396 | [+] 4:154692849-154692901 | [+] 4:154698398-154699900 | [+] 4:154728703-154728783 | [+] 4:154728703-154728783 | [+] 4:1…
	XLOC_073811	0.00329577	0.988245	NPY5R	ENSG00000164129	Up-regulated	0.687542	[+] 4:163343939-163344000 | [+] 4:163344102-163345503 | [+] 4:163345714-163345753 | [+] 4:163345714-163345753 | [+] 4:163347321-163347364 | [+] 4:163347452-163347522 | [+] 4:163347452-163347522 | [+] 4:163347452-163347522 | [+] 4:163350219-163351636 | [+] 4:163350265-163351934 | [+] 4:163350265-163351934 | [+] 4:163350265-163352366
	XLOC_074133	0.0012788	0.763629	TENM3	ENSG00000218336	Up-regulated	0.542788	[+] 4:181207320-181207361 | [+] 4:181207320-181207361 | [+] 4:181207320-181207361 | [+] 4:181207320-181207361 | [+] 4:181207320-181207361 | [+] 4:181207320-181207361 | [+] 4:181447613-181447772 | [+] 4:181447613-181447772 | [+] 4:181447613-181447772 | [+] 4:181447613-181447772 | [+] 4:181447613-181447772 | [+] 4:181447613-181447772 | [+] 4:181739487-181739649 | [+] 4:181739487-181739649 | [+] 4:1…
	XLOC_074856	0.00755324	0.999947	GPR125	ENSG00000152990	Down-regulated	-0.436928	[-] 4:22345071-22345345 | [-] 4:22345071-22345345 | [-] 4:22345071-22345345 | [-] 4:22346733-22346823 | [-] 4:22346733-22346823 | [-] 4:22346733-22346823 | [-] 4:22384488-22388947 | [-] 4:22384488-22388947 | [-] 4:22384488-22388947 | [-] 4:22384488-22388947 | [-] 4:22387375-22388947 | [-] 4:22387400-22388947 | [-] 4:22387708-22388947 | [-] 4:22389088-22389183 | [-] 4:22389088-22389183 | [-] 4:223…
	XLOC_074965	0.00703695	0.999947	NA	NA	Down-regulated	-3.58505	[-] 4:35078627-35080034
	XLOC_075122	0.00293299	0.943314	NA	NA	Down-regulated	-1.05076	[-] 4:43949370-43958216
	XLOC_075491	0.000214729	0.408708	ADAMTS3	ENSG00000156140	Up-regulated	0.550278	[-] 4:72280889-72282193 | [-] 4:72280889-72283704 | [-] 4:72280889-72283704 | [-] 4:72280889-72283704 | [-] 4:72280889-72283704 | [-] 4:72280969-72283704 | [-] 4:72282041-72282193 | [-] 4:72282462-72283704 | [-] 4:72282462-72283704 | [-] 4:72288751-72288868 | [-] 4:72288751-72288868 | [-] 4:72288751-72288868 | [-] 4:72288751-72288868 | [-] 4:72288751-72288868 | [-] 4:72288751-72288868 | [-] 4:722…
	XLOC_075559	0.00947754	0.999947	CXCL2	ENSG00000081041	Down-regulated	-1.52148	[-] 4:74097035-74097771 | [-] 4:74097035-74098684 | [-] 4:74097676-74097771 | [-] 4:74098531-74098922 | [-] 4:74098601-74098684 | [-] 4:74098601-74098684 | [-] 4:74098799-74098922 | [-] 4:74098799-74098922 | [-] 4:74098799-74099195 | [-] 4:74099021-74099196 | [-] 4:74099021-74099293 | [-] 4:74099021-74099314
	XLOC_075763	0.00350993	0.999947	NA	NA	Down-regulated	-0.905889	[-] 4:89580362-89585604 | [-] 4:89580362-89585604 | [-] 4:89586514-89586704 | [-] 4:89702274-89702384 | [-] 4:89702274-89702384 | [-] 4:89704397-89704671 | [-] 4:89704397-89704833
	XLOC_075781	0.00247077	0.906923	UNC5C	ENSG00000182168	Up-regulated	0.395569	[-] 4:95162320-95169399 | [-] 4:95162320-95169399 | [-] 4:95162320-95169399 | [-] 4:95162320-95169399 | [-] 4:95162504-95169399 | [-] 4:95162504-95169399 | [-] 4:95170154-95170332 | [-] 4:95170154-95170332 | [-] 4:95170154-95170332 | [-] 4:95170154-95170332 | [-] 4:95170154-95170332 | [-] 4:95170154-95170332 | [-] 4:95182897-95183061 | [-] 4:95182897-95183061 | [-] 4:95182897-95183061 | [-] 4:951…
	XLOC_076120	0.00261887	0.921562	NA	NA	Up-regulated	0.86944	[-] 4:117799144-117809311
	XLOC_076459	0.000460519	0.560241	FREM3	ENSG00000183090	Up-regulated	1.29905	[-] 4:143573616-143577852 | [-] 4:143577302-143577852 | [-] 4:143585844-143585993 | [-] 4:143585844-143585993 | [-] 4:143601714-143601958 | [-] 4:143601819-143601958 | [-] 4:143611279-143611527 | [-] 4:143611279-143611527 | [-] 4:143611279-143611527 | [-] 4:143611279-143611527 | [-] 4:143621037-143621052 | [-] 4:143621037-143621162 | [-] 4:143621037-143621162 | [-] 4:143621037-143621162 | [-] 4:1…
	XLOC_076830	0.0085604	0.999947	NA	NA	Up-regulated	0.563777	[-] 4:163242015-163251034 | [-] 4:163242015-163251034 | [-] 4:163242015-163251482 | [-] 4:163253554-163254352 | [-] 4:163253906-163254032 | [-] 4:163254597-163255262
	XLOC_076838	0.000667838	0.631908	NPY1R	ENSG00000164128	Up-regulated	0.537015	[-] 4:163305562-163325758 | [-] 4:163305562-163325758 | [-] 4:163305562-163325758 | [-] 4:163305562-163325758 | [-] 4:163305562-163325758 | [-] 4:163305562-163325758 | [-] 4:163323961-163325758 | [-] 4:163324974-163325758 | [-] 4:163325536-163325758 | [-] 4:163325626-163325758 | [-] 4:163325856-163325931 | [-] 4:163325856-163325931 | [-] 4:163325856-163325931 | [-] 4:163325856-163326134 | [-] 4:1…
	XLOC_076870	0.00447745	0.999947	DDX60	ENSG00000137628	Down-regulated	-0.623686	[-] 4:168172254-168172278 | [-] 4:168216168-168217032 | [-] 4:168216168-168217032 | [-] 4:168216168-168217032 | [-] 4:168216168-168217032 | [-] 4:168216293-168217032 | [-] 4:168220554-168220717 | [-] 4:168220655-168220717 | [-] 4:168220655-168220717 | [-] 4:168220655-168220717 | [-] 4:168220655-168220717 | [-] 4:168220655-168220717 | [-] 4:168220655-168220717 | [-] 4:168221730-168221881 | [-] 4:1…
	XLOC_076934	0.00304115	0.951158	SCRG1	ENSG00000164106	Down-regulated	-0.70664	[-] 4:173384701-173388395 | [-] 4:173384701-173388395 | [-] 4:173384701-173388395 | [-] 4:173384701-173388395 | [-] 4:173384701-173388395 | [-] 4:173384701-173388395 | [-] 4:173384701-173388395 | [-] 4:173384701-173388395 | [-] 4:173388162-173388395 | [-] 4:173389595-173389892 | [-] 4:173389595-173389892 | [-] 4:173389595-173389892 | [-] 4:173389595-173389892 | [-] 4:173391173-173391273 | [-] 4:1…
	XLOC_076953	0.00197019	0.822438	GLRA3	ENSG00000145451	Up-regulated	0.611037	[-] 4:174563681-174563705 | [-] 4:174636914-174644064 | [-] 4:174636914-174644064 | [-] 4:174642487-174644064 | [-] 4:174643957-174644064 | [-] 4:174656743-174656787 | [-] 4:174656743-174656787 | [-] 4:174659054-174659197 | [-] 4:174659054-174659197 | [-] 4:174659054-174659197 | [-] 4:174659054-174659197 | [-] 4:174677078-174677292 | [-] 4:174677078-174677292 | [-] 4:174677078-174677292 | [-] 4:1…
	XLOC_077104	0.00318691	0.966457	NA	NA	Up-regulated	2.47457	[-] 4:177961509-177970756
	XLOC_077203	0.00101132	0.729844	NA	NA	Down-regulated	-0.794966	[-] 4:183461122-183464694 | [-] 4:183464778-183464928
	XLOC_077607	0.000217703	0.408708	RP11-823P9.4	ENSG00000279107	Up-regulated	0.822929	[+] 5:21493436-21494596
	XLOC_078419	0.000814543	0.700151	S100Z	ENSG00000171643	Up-regulated	2.4861	[+] 5:76850001-76850155 | [+] 5:76850099-76850155 | [+] 5:76870166-76870284 | [+] 5:76870166-76870284 | [+] 5:76875301-76875500 | [+] 5:76875304-76875500 | [+] 5:76875304-76875500 | [+] 5:76877674-76877834 | [+] 5:76877674-76877834 | [+] 5:76877674-76878219 | [+] 5:76920717-76921026 | [+] 5:76920717-76921650
	XLOC_078498	0.000105158	0.319823	RASGRF2	ENSG00000113319	Up-regulated	0.532566	[+] 5:80960672-80961026 | [+] 5:80960672-80961026 | [+] 5:80960689-80961026 | [+] 5:81019292-81019585 | [+] 5:81019407-81019585 | [+] 5:81019407-81019585 | [+] 5:81042877-81042983 | [+] 5:81042877-81042983 | [+] 5:81042877-81042983 | [+] 5:81042877-81042983 | [+] 5:81042877-81042983 | [+] 5:81042877-81042983 | [+] 5:81067221-81067366 | [+] 5:81068032-81068179 | [+] 5:81068032-81068179 | [+] 5:810…
	XLOC_078680	0.00977743	0.999947	RHOBTB3	ENSG00000164292	Down-regulated	-0.549269	[+] 5:95706435-95706517 | [+] 5:95713522-95713590 | [+] 5:95713522-95713590 | [+] 5:95713522-95713711 | [+] 5:95713522-95713711 | [+] 5:95717535-95717765 | [+] 5:95717535-95717765 | [+] 5:95717535-95717765 | [+] 5:95717535-95717765 | [+] 5:95717633-95717765 | [+] 5:95730872-95730896 | [+] 5:95730872-95730896 | [+] 5:95730872-95730896 | [+] 5:95730872-95730896 | [+] 5:95730872-95730896 | [+] 5:957…
	XLOC_079302	5.08416e-06	0.0721594	SLC25A48	ENSG00000145832	Down-regulated	-0.755551	[+] 5:135834538-135834893 | [+] 5:135834563-135834893 | [+] 5:135834649-135834893 | [+] 5:135834649-135834893 | [+] 5:135834649-135834893 | [+] 5:135834649-135834893 | [+] 5:135834649-135834893 | [+] 5:135834649-135834893 | [+] 5:135834676-135834893 | [+] 5:135834714-135834893 | [+] 5:135834727-135834893 | [+] 5:135835076-135835150 | [+] 5:135835104-135835150 | [+] 5:135835104-135835150 | [+] 5:1…
	XLOC_079315	0.0065653	0.999947	CTB-1I21.1	ENSG00000250284	Down-regulated	-2.17634	[+] 5:136734850-136735005 | [+] 5:136734856-136735005 | [+] 5:136734927-136735005 | [+] 5:136753815-136753972 | [+] 5:136753815-136753972 | [+] 5:136754360-136754686 | [+] 5:136754360-136756132 | [+] 5:136754360-136756132
	XLOC_079429	0.00736466	0.999947	NA	NA	Down-regulated	-0.573881	[+] 5:141114465-141117300
	XLOC_079434	0.00127368	0.763629	NA	NA	Down-regulated	-0.466421	[+] 5:141140093-141149612
	XLOC_079861	0.00160601	0.822438	NA	NA	Down-regulated	-0.882822	[+] 5:165177444-165220115
	XLOC_079921	0.00936154	0.999947	CTB-63M22.1	ENSG00000229119	Down-regulated	-0.665786	[+] 5:166382305-166382599 | [+] 5:166382305-166420729
	XLOC_081312	0.00461307	0.999947	CCNO	ENSG00000152669	Up-regulated	0.783666	[-] 5:55228910-55231860 | [-] 5:55228910-55231860 | [-] 5:55228910-55231860 | [-] 5:55231152-55231860 | [-] 5:55231152-55231860 | [-] 5:55232361-55232546 | [-] 5:55232361-55232546 | [-] 5:55232361-55232546 | [-] 5:55232361-55232546 | [-] 5:55232361-55233785 | [-] 5:55232767-55233597 | [-] 5:55232767-55233695 | [-] 5:55233143-55233680 | [-] 5:55233143-55233785
	XLOC_081560	0.000290583	0.452424	GUSBP3	ENSG00000253203	Up-regulated	0.670701	[-] 5:69639459-69640366 | [-] 5:69640266-69640366 | [-] 5:69642205-69642289 | [-] 5:69642205-69642289 | [-] 5:69645882-69646069 | [-] 5:69645882-69646069 | [-] 5:69679145-69679193 | [-] 5:69679145-69679259
	XLOC_081576	0.00615026	0.999947	NAIP	ENSG00000249437	Up-regulated	0.52322	[-] 5:70968434-70970468 | [-] 5:70968434-70970468 | [-] 5:70968483-70970468 | [-] 5:70968483-70970468 | [-] 5:70968483-70970468 | [-] 5:70968483-70970468 | [-] 5:70969820-70970468 | [-] 5:70970050-70970468 | [-] 5:70970247-70970468 | [-] 5:70971449-70971571 | [-] 5:70974129-70974293 | [-] 5:70974129-70974293 | [-] 5:70974129-70974293 | [-] 5:70974129-70974293 | [-] 5:70974129-70974293 | [-] 5:709…
	XLOC_081738	0.00443989	0.999947	NA	NA	Down-regulated	-0.907839	[-] 5:79339914-79346446
	XLOC_081739	0.00518609	0.999947	NA	NA	Down-regulated	-1.08893	[-] 5:79349937-79352123
	XLOC_081742	0.00038281	0.526963	NA	NA	Down-regulated	-1.29705	[-] 5:79355708-79358617
	XLOC_083287	0.001196	0.761668	STC2	ENSG00000113739	Down-regulated	-1.49396	[-] 5:173314595-173318249 | [-] 5:173314595-173318249 | [-] 5:173314713-173318249 | [-] 5:173318178-173318249 | [-] 5:173322969-173323430 | [-] 5:173323219-173323430 | [-] 5:173323219-173323430 | [-] 5:173323219-173323430 | [-] 5:173323219-173323430 | [-] 5:173323310-173323430 | [-] 5:173324005-173324286 | [-] 5:173324005-173324344 | [-] 5:173325834-173326010 | [-] 5:173325868-173326010 | [-] 5:1…
	XLOC_083490	0.00538645	0.999947	RP11-281O15.8	ENSG00000272431	Up-regulated	0.539773	[-] 5:178933662-178941094 | [-] 5:178938677-178939223
	XLOC_083685	0.00581082	0.999947	NA	NA	Up-regulated	0.647271	[+] 6:469639-481673
	XLOC_084523	6.18378e-05	0.287513	RN7SL471P	ENSG00000263426	Down-regulated	-0.867714	[+] 6:28977475-28977773
	XLOC_084738	0.00706351	0.999947	HLA-DPB1	ENSG00000223865	Down-regulated	-0.733841	[+] 6:33073669-33073669 | [+] 6:33075926-33076141 | [+] 6:33075926-33076141 | [+] 6:33076010-33076141 | [+] 6:33080386-33080534 | [+] 6:33080386-33080534 | [+] 6:33080386-33080534 | [+] 6:33080386-33080534 | [+] 6:33080443-33080534 | [+] 6:33080443-33080935 | [+] 6:33080487-33080534 | [+] 6:33080672-33080935 | [+] 6:33080672-33080935 | [+] 6:33080672-33080935 | [+] 6:33080672-33080935 | [+] 6:330…
	XLOC_084809	0.00696799	0.999947	NA	NA	Up-regulated	0.55971	[+] 6:35839568-35841557 | [+] 6:35843727-35845644
	XLOC_085160	0.00699636	0.999947	MTRNR2L9	ENSG00000255633	Down-regulated	-0.673509	[+] 6:61574103-61574629
	XLOC_085161	0.00427279	0.999947	NA	NA	Up-regulated	0.839725	[+] 6:61869997-61871891 | [+] 6:61917951-61917973
	XLOC_085556	8.77821e-05	0.287513	TPBG	ENSG00000146242	Up-regulated	1.34435	[+] 6:82363130-82363539 | [+] 6:82363206-82363539 | [+] 6:82363631-82363908 | [+] 6:82363646-82363908 | [+] 6:82363646-82363908 | [+] 6:82364075-82364152 | [+] 6:82364158-82364329 | [+] 6:82364244-82364329 | [+] 6:82364623-82367417 | [+] 6:82364623-82367417 | [+] 6:82364623-82370828 | [+] 6:82364623-82389516 | [+] 6:82364623-82389516 | [+] 6:82364623-82389516
	XLOC_085557	0.000233732	0.408708	NA	NA	Up-regulated	1.19119	[+] 6:82395255-82451748
	XLOC_085562	3.94992e-05	0.240263	NA	NA	Up-regulated	1.96477	[+] 6:82475136-82486204 | [+] 6:82475136-82490005 | [+] 6:82475136-82496296 | [+] 6:82487932-82496296 | [+] 6:82491870-82496296
	XLOC_085962	0.00717019	0.999947	NA	NA	Down-regulated	-0.489507	[+] 6:93416951-93417101 | [+] 6:93416951-93417101 | [+] 6:93444251-93454812 | [+] 6:93444251-93461778 | [+] 6:93523169-93543069 | [+] 6:93524653-93524713 | [+] 6:93524653-93543069 | [+] 6:93524653-93543069 | [+] 6:93643507-93644862 | [+] 6:93643975-93644862
	XLOC_085966	0.000393071	0.526963	NA	NA	Down-regulated	-0.654606	[+] 6:93463011-93486679 | [+] 6:93463014-93463367 | [+] 6:93491934-93513471 | [+] 6:93503140-93513471
	XLOC_086302	0.00536936	0.999947	NA	NA	Up-regulated	1.60625	[+] 6:108744481-108746468
	XLOC_086394	0.00736155	0.999947	NA	NA	Up-regulated	1.91426	[+] 6:112880088-112880838 | [+] 6:112880088-112880838 | [+] 6:112880088-112880838 | [+] 6:112880088-112880838 | [+] 6:112880088-112880838 | [+] 6:112880088-112880838 | [+] 6:112880088-112880838 | [+] 6:112880088-112880838 | [+] 6:112880088-112883111 | [+] 6:112880088-112883111 | [+] 6:112880088-112885888 | [+] 6:112883041-112883111 | [+] 6:112883041-112883111 | [+] 6:112883041-112883111 | [+] 6:1…
	XLOC_086396	0.00074543	0.661243	NA	NA	Up-regulated	2.64584	[+] 6:112887809-112891081
	XLOC_086398	0.00269737	0.924153	NA	NA	Up-regulated	2.50146	[+] 6:112894118-112897066
	XLOC_086400	0.000199219	0.408708	NA	NA	Up-regulated	2.73892	[+] 6:112951087-112955431
	XLOC_086408	0.000843612	0.704317	FCF1P10	ENSG00000218490	Up-regulated	2.17834	[+] 6:113007004-113014037 | [+] 6:113010937-113011415
	XLOC_086410	0.00228708	0.865488	NA	NA	Up-regulated	2.57753	[+] 6:113017351-113023753
	XLOC_086418	0.00824048	0.999947	NA	NA	Up-regulated	2.46602	[+] 6:113064414-113064849 | [+] 6:113065243-113068386
	XLOC_086560	0.00895454	0.999947	NA	NA	Down-regulated	-0.370601	[+] 6:119377454-119401800
	XLOC_087704	0.00927587	0.999947	NA	NA	Down-regulated	-1.06407	[+] 6:169982891-169987121 | [+] 6:169982891-169987121 | [+] 6:169987174-169992654 | [+] 6:169987190-169992654
	XLOC_087942	0.00899269	0.999947	NA	NA	Down-regulated	-1.89495	[-] 6:11210140-11210570
	XLOC_088321	0.000822179	0.700151	NA	NA	Up-regulated	2.13036	[-] 6:28072030-28073363
	XLOC_088401	0.00480912	0.999947	NA	NA	Down-regulated	-1.72957	[-] 6:29936317-29939690
	XLOC_089005	0.00773018	0.999947	NA	NA	Down-regulated	-1.18173	[-] 6:61371372-61378474
	XLOC_089007	0.000421046	0.543264	NA	NA	Down-regulated	-1.12713	[-] 6:61381614-61393842
	XLOC_089008	0.00127149	0.763629	NA	NA	Down-regulated	-1.09297	[-] 6:61393955-61398147
	XLOC_089009	0.000567313	0.609749	NA	NA	Down-regulated	-0.799087	[-] 6:61398260-61444621
	XLOC_089451	0.000169752	0.408708	NA	NA	Down-regulated	-3.12331	[-] 6:94587748-94589032
	XLOC_090173	0.00702027	0.999947	RP11-624M8.1	ENSG00000237742	Down-regulated	-0.986701	[-] 6:125577562-125578725 | [-] 6:125577562-125578725 | [-] 6:125577562-125578725 | [-] 6:125577562-125578725 | [-] 6:125577562-125578725 | [-] 6:125578558-125578725 | [-] 6:125578567-125578725 | [-] 6:125578567-125578725 | [-] 6:125645634-125645700 | [-] 6:125645634-125645700 | [-] 6:125645634-125645700 | [-] 6:125645634-125645700 | [-] 6:125645634-125645700 | [-] 6:125645634-125645700 | [-] 6:1…
	XLOC_090363	0.00160211	0.822438	TAAR3	ENSG00000179073	Down-regulated	-2.45485	[-] 6:132597138-132600563 | [-] 6:132597138-132600563 | [-] 6:132607405-132609361 | [-] 6:132608225-132609302 | [-] 6:132608252-132609276 | [-] 6:132608504-132608600 | [-] 6:132609184-132609395 | [-] 6:132616700-132616795 | [-] 6:132616700-132616795
	XLOC_091104	0.00131937	0.763629	ZNF815P	ENSG00000235944	Up-regulated	0.378402	[+] 7:5823102-5823526 | [+] 7:5823125-5823526 | [+] 7:5823125-5823526 | [+] 7:5823127-5823526 | [+] 7:5823158-5823526 | [+] 7:5823160-5823526 | [+] 7:5823160-5823526 | [+] 7:5823160-5823526 | [+] 7:5823160-5823526 | [+] 7:5823160-5823526 | [+] 7:5823160-5823526 | [+] 7:5823160-5823526 | [+] 7:5823160-5823526 | [+] 7:5823160-5823526 | [+] 7:5823160-5823526 | [+] 7:5823160-5823526 | [+] 7:5823160-5…
	XLOC_091507	0.00612848	0.999947	NA	NA	Up-regulated	0.816761	[+] 7:31006841-31012023
	XLOC_092152	0.00058147	0.609749	RP11-460N20.5	ENSG00000226002	Down-regulated	-1.6424	[+] 7:65079022-65081706 | [+] 7:65083372-65084257 | [+] 7:65084103-65084257 | [+] 7:65084103-65084257 | [+] 7:65084129-65084257 | [+] 7:65087753-65087825 | [+] 7:65087760-65087825 | [+] 7:65087760-65087825 | [+] 7:65087760-65087825 | [+] 7:65090664-65090722 | [+] 7:65090664-65090722 | [+] 7:65090664-65090722 | [+] 7:65090664-65090722 | [+] 7:65091880-65091952 | [+] 7:65091880-65091952 | [+] 7:650…
	XLOC_092153	0.0075504	0.999947	NA	NA	Down-regulated	-1.9301	[+] 7:65082395-65083287
	XLOC_093162	0.00166204	0.822438	NA	NA	Down-regulated	-2.28705	[+] 7:122192778-122195646
	XLOC_093183	0.00223848	0.865488	RP4-630C24.3	ENSG00000241345	Down-regulated	-1.55287	[+] 7:123994613-123994717 | [+] 7:123994613-123994717 | [+] 7:123994613-123995102 | [+] 7:123994622-123994717 | [+] 7:123994622-123994717 | [+] 7:123994622-123994717 | [+] 7:123994622-123994717 | [+] 7:123994631-123994717 | [+] 7:123994928-123995102 | [+] 7:123994928-123995102 | [+] 7:123994928-123995102 | [+] 7:123994928-123995102 | [+] 7:123994928-123995102 | [+] 7:123994928-123995412 | [+] 7:1…
	XLOC_093623	0.00688745	0.999947	CNTNAP2	ENSG00000174469	Up-regulated	0.374605	[+] 7:146116361-146116973 | [+] 7:146761648-146761839 | [+] 7:146774271-146774381 | [+] 7:146774271-146774381 | [+] 7:146786967-146786990 | [+] 7:146839711-146839904 | [+] 7:146839711-146839904 | [+] 7:146839711-146839904 | [+] 7:147043907-147044054 | [+] 7:147043907-147044054 | [+] 7:147043907-147044054 | [+] 7:147108147-147108350 | [+] 7:147108147-147108350 | [+] 7:147108147-147108350 | [+] 7:1…
	XLOC_093646	0.00934238	0.999947	NA	NA	Down-regulated	-1.54401	[+] 7:148941364-148941786
	XLOC_094544	0.00936097	0.999947	TRIL	ENSG00000255690	Down-regulated	-0.405621	[-] 7:28951234-28956837 | [-] 7:28951234-28958292 | [-] 7:28953358-28958292 | [-] 7:28958950-28958951
	XLOC_095299	1.65799e-05	0.176489	FGL2	ENSG00000127951	Down-regulated	-0.853699	[-] 7:77193371-77196985 | [-] 7:77199181-77199826
	XLOC_095359	0.00254361	0.917834	SEMA3D	ENSG00000153993	Down-regulated	-0.62162	[-] 7:84995023-84999865 | [-] 7:84995023-84999865 | [-] 7:84995023-84999865 | [-] 7:84995553-84999865 | [-] 7:84999397-84999865 | [-] 7:85006802-85006941 | [-] 7:85006802-85006941 | [-] 7:85006802-85006941 | [-] 7:85006802-85006941 | [-] 7:85006802-85006941 | [-] 7:85012782-85012846 | [-] 7:85012782-85012846 | [-] 7:85012782-85012846 | [-] 7:85012782-85012846 | [-] 7:85012782-85012846 | [-] 7:850…
	XLOC_095726	0.00175076	0.822438	AZGP1	ENSG00000160862	Down-regulated	-1.35323	[-] 7:99966397-99967286 | [-] 7:99966720-99967286 | [-] 7:99966730-99967286 | [-] 7:99966731-99967286 | [-] 7:99966738-99968430 | [-] 7:99967109-99967286 | [-] 7:99967482-99967593 | [-] 7:99967482-99968430 | [-] 7:99968155-99968177 | [-] 7:99968155-99968430 | [-] 7:99968155-99968763 | [-] 7:99971565-99972006 | [-] 7:99971746-99972006 | [-] 7:99971746-99972006 | [-] 7:99971746-99972006 | [-] 7:999…
	XLOC_095791	0.00228529	0.865488	LINC01007	ENSG00000233123	Up-regulated	0.71776	[-] 7:101560634-101563087 | [-] 7:101560634-101563087 | [-] 7:101562779-101563087 | [-] 7:101565306-101566633 | [-] 7:101565317-101567480 | [-] 7:101566486-101566633 | [-] 7:101566486-101566633 | [-] 7:101566486-101567480 | [-] 7:101568850-101568971 | [-] 7:101568850-101568976 | [-] 7:101568850-101569006 | [-] 7:101568850-101569096 | [-] 7:101568850-101569214
	XLOC_096032	0.00183196	0.822438	TSPAN12	ENSG00000106025	Down-regulated	-0.774142	[-] 7:120787166-120788897 | [-] 7:120787166-120788897 | [-] 7:120787166-120788897 | [-] 7:120787166-120788897 | [-] 7:120787166-120788897 | [-] 7:120787166-120788897 | [-] 7:120787166-120788897 | [-] 7:120787166-120788897 | [-] 7:120787166-120788897 | [-] 7:120787166-120788897 | [-] 7:120787166-120788897 | [-] 7:120787320-120788897 | [-] 7:120788322-120788897 | [-] 7:120788374-120788897 | [-] 7:1…
	XLOC_096847	0.00946505	0.999947	NA	NA	Down-regulated	-1.37595	[+] 8:2894649-2899041
	XLOC_098355	0.00260895	0.921562	OSGIN2	ENSG00000164823	Down-regulated	-0.411642	[+] 8:89901859-89902125 | [+] 8:89902534-89902837 | [+] 8:89902761-89902837 | [+] 8:89909567-89909721 | [+] 8:89909567-89909721 | [+] 8:89909567-89909721 | [+] 8:89914077-89914213 | [+] 8:89914077-89914213 | [+] 8:89914077-89914213 | [+] 8:89914555-89914746 | [+] 8:89914555-89914746 | [+] 8:89914555-89914746 | [+] 8:89921080-89921171 | [+] 8:89921080-89921171 | [+] 8:89921080-89921319 | [+] 8:899…
	XLOC_098919	0.0052243	0.999947	NA	NA	Up-regulated	1.60654	[+] 8:123477907-123480343
	XLOC_098947	0.0094123	0.999947	TRIB1	ENSG00000173334	Down-regulated	-0.539782	[+] 8:125421476-125421503 | [+] 8:125430176-125431262 | [+] 8:125430253-125431262 | [+] 8:125430321-125431262 | [+] 8:125432073-125432128 | [+] 8:125432096-125432324 | [+] 8:125432209-125432324 | [+] 8:125432424-125433086 | [+] 8:125432687-125433086 | [+] 8:125432859-125433086 | [+] 8:125433317-125433581 | [+] 8:125433317-125433609 | [+] 8:125433317-125433609 | [+] 8:125433317-125433609 | [+] 8:1…
	XLOC_100805	0.00113552	0.743838	CALB1	ENSG00000104327	Up-regulated	0.701685	[-] 8:90058536-90060286 | [-] 8:90058536-90060286 | [-] 8:90058536-90060286 | [-] 8:90058536-90060286 | [-] 8:90058536-90060286 | [-] 8:90058536-90060286 | [-] 8:90058536-90060286 | [-] 8:90058608-90060286 | [-] 8:90058608-90060286 | [-] 8:90059419-90060286 | [-] 8:90060170-90060286 | [-] 8:90060629-90060700 | [-] 8:90060629-90060700 | [-] 8:90060629-90060700 | [-] 8:90060629-90060700 | [-] 8:900…
	XLOC_100840	0.00295472	0.943314	GEM	ENSG00000164949	Down-regulated	-0.851892	[-] 8:94249170-94250587 | [-] 8:94249170-94250587 | [-] 8:94249170-94250587 | [-] 8:94249170-94250587 | [-] 8:94249253-94250587 | [-] 8:94249258-94250587 | [-] 8:94252019-94252150 | [-] 8:94252019-94252223 | [-] 8:94252019-94252223 | [-] 8:94252019-94252223 | [-] 8:94252019-94252223 | [-] 8:94252019-94252223 | [-] 8:94253036-94253112 | [-] 8:94253036-94253112 | [-] 8:94253036-94253112 | [-] 8:942…
	XLOC_101068	0.00270084	0.924153	ANGPT1	ENSG00000154188	Down-regulated	-0.82155	[-] 8:107249482-107252015 | [-] 8:107249482-107252015 | [-] 8:107249482-107252015 | [-] 8:107249482-107252015 | [-] 8:107249482-107252015 | [-] 8:107249482-107252015 | [-] 8:107249482-107252015 | [-] 8:107249482-107252015 | [-] 8:107249482-107252015 | [-] 8:107249482-107252015 | [-] 8:107249482-107252015 | [-] 8:107249482-107252015 | [-] 8:107249482-107252015 | [-] 8:107249493-107252015 | [-] 8:1…
	XLOC_101484	0.00215524	0.857645	ADCY8	ENSG00000155897	Down-regulated	-0.375433	[-] 8:130780197-130780877 | [-] 8:130780197-130780877 | [-] 8:130780197-130780877 | [-] 8:130780197-130780877 | [-] 8:130780197-130780877 | [-] 8:130780197-130780877 | [-] 8:130780197-130780877 | [-] 8:130780197-130780877 | [-] 8:130780197-130780877 | [-] 8:130780197-130780877 | [-] 8:130780197-130780877 | [-] 8:130780301-130780877 | [-] 8:130780390-130780877 | [-] 8:130783691-130783805 | [-] 8:1…
	XLOC_101600	0.000396036	0.526963	NA	NA	Up-regulated	0.888867	[-] 8:142106598-142112214 | [-] 8:142106598-142112991 | [-] 8:142106598-142114075 | [-] 8:142112874-142112991 | [-] 8:142113906-142114075 | [-] 8:142113906-142114075 | [-] 8:142180121-142185540 | [-] 8:142185162-142185540 | [-] 8:142185162-142185592 | [-] 8:142185162-142185592 | [-] 8:142189504-142190085 | [-] 8:142189504-142190085
	XLOC_101841	0.0092133	0.999947	VLDLR	ENSG00000147852	Up-regulated	0.352773	[+] 9:2621493-2622271 | [+] 9:2621585-2622271 | [+] 9:2621605-2622271 | [+] 9:2621652-2622271 | [+] 9:2621662-2622271 | [+] 9:2621834-2622271 | [+] 9:2621975-2622271 | [+] 9:2622100-2622271 | [+] 9:2635453-2635572 | [+] 9:2635453-2635572 | [+] 9:2635453-2635572 | [+] 9:2635453-2635572 | [+] 9:2635453-2635572 | [+] 9:2635453-2635572 | [+] 9:2635453-2635572 | [+] 9:2635453-2635572 | [+] 9:2639859-2…
	XLOC_102157	0.00694314	0.999947	NA	NA	Down-regulated	-0.961643	[+] 9:18301822-18310212
	XLOC_102363	0.00578475	0.999947	TMEM215	ENSG00000188133	Up-regulated	1.22218	[+] 9:32783499-32783805 | [+] 9:32783499-32783805 | [+] 9:32784126-32787399 | [+] 9:32784126-32789753
	XLOC_103882	0.00791431	0.999947	TGFBR1	ENSG00000106799	Down-regulated	-0.435147	[+] 9:99104038-99104106 | [+] 9:99104038-99104106 | [+] 9:99104038-99104106 | [+] 9:99104070-99104106 | [+] 9:99105089-99105302 | [+] 9:99105089-99105302 | [+] 9:99105111-99105302 | [+] 9:99105150-99105302 | [+] 9:99105150-99105302 | [+] 9:99105813-99107140 | [+] 9:99105963-99107140 | [+] 9:99118815-99119207 | [+] 9:99119271-99128002 | [+] 9:99123671-99128002 | [+] 9:99127775-99128002 | [+] 9:991…
	XLOC_104336	0.00311529	0.954287	NA	NA	Up-regulated	1.60157	[+] 9:121505342-121507672
	XLOC_104622	0.00832346	0.999947	NA	NA	Down-regulated	-0.51078	[+] 9:134443578-134443790 | [+] 9:134443578-134443790 | [+] 9:134443584-134443790 | [+] 9:134445233-134445320 | [+] 9:134445233-134445320 | [+] 9:134445233-134446229 | [+] 9:134466562-134475982 | [+] 9:134466562-134475982 | [+] 9:134466562-134479042 | [+] 9:134466562-134479042 | [+] 9:134466562-134479042 | [+] 9:134466562-134479042 | [+] 9:134466562-134479042 | [+] 9:134476163-134479042 | [+] 9:1…
	XLOC_105980	0.00141231	0.766361	NA	NA	Up-regulated	2.81635	[-] 9:73087942-73091997 | [-] 9:73087942-73096077 | [-] 9:73111794-73111975
	XLOC_107547	0.00224797	0.865488	SOHLH1	ENSG00000165643	Down-regulated	-0.46201	[-] 9:135693407-135693814 | [-] 9:135693407-135693814 | [-] 9:135693407-135693814 | [-] 9:135693407-135693814 | [-] 9:135693407-135694035 | [-] 9:135693407-135694457 | [-] 9:135693407-135694457 | [-] 9:135693411-135693814 | [-] 9:135693970-135694035 | [-] 9:135693970-135694457 | [-] 9:135694387-135694457 | [-] 9:135694387-135694457 | [-] 9:135694387-135694457 | [-] 9:135694387-135694457 | [-] 9:1…
	XLOC_111404	0.00432786	0.999947	NA	NA	Up-regulated	0.965462	[+] GL000219.1:114194-139722
	XLOC_112049	0.0085032	0.999947	NA	NA	Down-regulated	-2.73571	[+] X:8270260-8271012
	XLOC_112076	0.00911786	0.999947	NA	NA	Down-regulated	-1.28079	[+] X:8385791-8388843
	XLOC_112141	0.00582084	0.999947	CLCN4	ENSG00000073464	Up-regulated	0.328526	[+] X:10156945-10157100 | [+] X:10156945-10157100 | [+] X:10156945-10157100 | [+] X:10156945-10157100 | [+] X:10156984-10157100 | [+] X:10158289-10158551 | [+] X:10158289-10158551 | [+] X:10158289-10158551 | [+] X:10158289-10158551 | [+] X:10158289-10158551 | [+] X:10158448-10158551 | [+] X:10158532-10158551 | [+] X:10158879-10158906 | [+] X:10172980-10173040 | [+] X:10185022-10185176 | [+] X:101…
	XLOC_112426	0.00770716	0.999947	CXorf30	ENSG00000205081	Down-regulated	-0.985603	[+] X:36188634-36188690 | [+] X:36188634-36188690 | [+] X:36188634-36188690 | [+] X:36188634-36188690 | [+] X:36190051-36190196 | [+] X:36190051-36190196 | [+] X:36190051-36190196 | [+] X:36190051-36190196 | [+] X:36200379-36200493 | [+] X:36200379-36200493 | [+] X:36200379-36200493 | [+] X:36200379-36200493 | [+] X:36201274-36201500 | [+] X:36201274-36201500 | [+] X:36201274-36201500 | [+] X:362…
	XLOC_112583	0.000587137	0.609749	NA	NA	Up-regulated	5.11837	[+] X:48836175-48839389
	XLOC_112584	0.00646189	0.999947	NA	NA	Up-regulated	4.79519	[+] X:48840039-48842176
	XLOC_112586	0.00132528	0.763629	NA	NA	Up-regulated	3.25371	[+] X:48844758-48845969
	XLOC_112587	2.31931e-05	0.197508	NA	NA	Up-regulated	7.88009	[+] X:48846149-48861999
	XLOC_115364	0.00583023	0.999947	NA	NA	Up-regulated	0.428241	[-] X:57079097-57089243
	XLOC_116115	0.00904147	0.999947	EIF4BP7	ENSG00000225031	Up-regulated	1.21177	[-] X:111619677-111621489
	XLOC_116782	0.00320041	0.966457	NA	NA	Up-regulated	1.52045	[-] X:149903342-149906461
	XLOC_116821	0.00650866	0.999947	PNMA5	ENSG00000198883	Up-regulated	0.667869	[-] X:152988824-152991721 | [-] X:152988824-152991721 | [-] X:152988824-152991721 | [-] X:152988825-152991721 | [-] X:152988825-152991721 | [-] X:152988825-152991721 | [-] X:152991179-152991721 | [-] X:152991902-152991977 | [-] X:152991902-152991977 | [-] X:152991902-152991977 | [-] X:152991902-152992217 | [-] X:152991916-152991977 | [-] X:152991916-152991977 | [-] X:152991916-152992214 | [-] X:1…
OFC	XLOC_000017	0.00269189	0.297723	MIR6723	ENSG00000237973	Up-regulated	3.14546	[+] 1:631074-632616
(Orbitofrontal cortex)	XLOC_001514	0.00248	0.29091	NA	NA	Down-regulated	-0.750804	[+] 1:66037933-66042516
	XLOC_001515	0.00180919	0.238457	NA	NA	Down-regulated	-0.779825	[+] 1:66042679-66048823
	XLOC_001517	0.00478025	0.441977	NA	NA	Down-regulated	-0.86549	[+] 1:66050708-66056486
	XLOC_002132	0.00627698	0.506636	VCAM1	ENSG00000162692	Down-regulated	-1.13605	[+] 1:100718367-100718415 | [+] 1:100719673-100719924 | [+] 1:100719742-100719924 | [+] 1:100719742-100719924 | [+] 1:100719755-100719924 | [+] 1:100719760-100719924 | [+] 1:100719764-100719924 | [+] 1:100720476-100720565 | [+] 1:100720476-100720565 | [+] 1:100720476-100720751 | [+] 1:100720476-100720751 | [+] 1:100720476-100720751 | [+] 1:100720476-100720751 | [+] 1:100720476-100720751 | [+] 1:1…
	XLOC_002377	0.00785409	0.579215	SLC22A15	ENSG00000163393	Down-regulated	-0.347941	[+] 1:115976207-115976714 | [+] 1:115976207-115976714 | [+] 1:115976364-115976714 | [+] 1:115976498-115976714 | [+] 1:115976498-115976714 | [+] 1:115976498-115976714 | [+] 1:115976498-115976714 | [+] 1:115976498-115976714 | [+] 1:115976498-115976714 | [+] 1:115976498-115976714 | [+] 1:115976498-115976714 | [+] 1:115976498-115976714 | [+] 1:115976498-115976714 | [+] 1:115976498-115976714 | [+] 1:1…
	XLOC_003287	0.0056817	0.477244	ZBTB37	ENSG00000185278	Down-regulated	-0.352864	[+] 1:173868067-173868255 | [+] 1:173868082-173868255 | [+] 1:173868082-173868255 | [+] 1:173868082-173868255 | [+] 1:173868082-173868255 | [+] 1:173868307-173868405 | [+] 1:173868320-173868405 | [+] 1:173868329-173868405 | [+] 1:173868346-173868405 | [+] 1:173868351-173868405 | [+] 1:173868355-173868405 | [+] 1:173868355-173868405 | [+] 1:173868355-173868405 | [+] 1:173868355-173868405 | [+] 1:1…
	XLOC_004611	6.45e-06	0.00408587	OR2L13	ENSG00000196071	Up-regulated	1.0354	[+] 1:247937191-247937384 | [+] 1:247937191-247937384 | [+] 1:247937191-247937384 | [+] 1:247976071-247979842 | [+] 1:247976071-247979842 | [+] 1:247999600-248000062 | [+] 1:247999600-248000062 | [+] 1:248015274-248017941 | [+] 1:248015274-248017941 | [+] 1:248033697-248034377 | [+] 1:248048405-248050999 | [+] 1:248048405-248050999 | [+] 1:248098649-248098775 | [+] 1:248098651-248098775 | [+] 1:2…
	XLOC_004616	0.0021058	0.263533	OR2L1P	ENSG00000224227	Up-regulated	1.09323	[+] 1:247990239-247993268 | [+] 1:247990267-247991204
	XLOC_004618	0.000479045	0.10233	OR2L6P	ENSG00000232215	Up-regulated	1.02349	[+] 1:248003028-248010516 | [+] 1:248003129-248004068
	XLOC_004626	0.000450837	0.0985277	OR2M1P	ENSG00000177233	Up-regulated	1.0145	[+] 1:248121615-248136539 | [+] 1:248121932-248122882
	XLOC_004627	3.18e-05	0.0133434	OR2M5	ENSG00000162727	Up-regulated	1.52878	[+] 1:248136739-248149231 | [+] 1:248145148-248146086
	XLOC_004634	0.00457037	NA	NA	NA	Up-regulated	2.99165	[+] 1:248172624-248173885
	XLOC_004635	0.00184199	0.239079	NA	NA	Up-regulated	1.82181	[+] 1:248174020-248179803
	XLOC_004637	0.00530674	0.464649	NA	NA	Up-regulated	1.2698	[+] 1:248189427-248195763
	XLOC_004640	0.000301555	0.0762472	OR2M3	ENSG00000228198	Up-regulated	2.014	[+] 1:248202883-248209961 | [+] 1:248203068-248204006
	XLOC_004650	0.00324187	0.333321	OR2M4	ENSG00000171180	Up-regulated	1.18464	[+] 1:248235323-248241745 | [+] 1:248238929-248239864
	XLOC_004879	0.00776628	NA	NA	NA	Down-regulated	-3.97338	[-] 1:5703120-5703826
	XLOC_005184	0.00789304	0.580361	TCEA3	ENSG00000204219	Up-regulated	0.690053	[-] 1:23379968-23381225 | [-] 1:23379968-23381474 | [-] 1:23379968-23381474 | [-] 1:23379968-23381474 | [-] 1:23381061-23381474 | [-] 1:23381346-23381474 | [-] 1:23383302-23384068 | [-] 1:23383302-23384068 | [-] 1:23383302-23384068 | [-] 1:23383302-23384068 | [-] 1:23383433-23384068 | [-] 1:23384346-23384417 | [-] 1:23384346-23384417 | [-] 1:23384346-23384417 | [-] 1:23384346-23384417 | [-] 1:233…
	XLOC_006060	0.00586184	0.485788	PPAP2B	ENSG00000162407	Down-regulated	-0.408328	[-] 1:56494616-56496676 | [-] 1:56494616-56496676 | [-] 1:56494616-56496676 | [-] 1:56494616-56496676 | [-] 1:56494747-56496676 | [-] 1:56496276-56496676 | [-] 1:56496434-56496676 | [-] 1:56511976-56512152 | [-] 1:56511976-56512152 | [-] 1:56511976-56512152 | [-] 1:56511976-56512152 | [-] 1:56511976-56512152 | [-] 1:56511976-56513771 | [-] 1:56511976-56513771 | [-] 1:56516889-56517006 | [-] 1:565…
	XLOC_006209	0.00254048	NA	RPE65	ENSG00000116745	Down-regulated	-2.07418	[-] 1:68428211-68429927 | [-] 1:68428211-68429927 | [-] 1:68428211-68429927 | [-] 1:68428822-68429927 | [-] 1:68431065-68431176 | [-] 1:68431065-68431176 | [-] 1:68431065-68431176 | [-] 1:68431065-68431176 | [-] 1:68431282-68431376 | [-] 1:68431282-68431376 | [-] 1:68431282-68431376 | [-] 1:68431282-68431376 | [-] 1:68431471-68431585 | [-] 1:68431471-68431585 | [-] 1:68431471-68431585 | [-] 1:684…
	XLOC_006415	0.00920674	0.639031	TTLL7-IT1	ENSG00000233061	Down-regulated	-0.439799	[-] 1:83977278-83981569 | [-] 1:83979118-83981569 | [-] 1:83983832-83984300 | [-] 1:83983832-83986337
	XLOC_007211	0.00353871	0.353828	NA	NA	Up-regulated	1.85272	[-] 1:120637137-120639649
	XLOC_007766	0.00116592	0.184014	ADAMTS4	ENSG00000158859	Down-regulated	-0.604946	[-] 1:161184094-161191564 | [-] 1:161184094-161191564 | [-] 1:161184094-161191564 | [-] 1:161184094-161192240 | [-] 1:161184308-161191564 | [-] 1:161192065-161192240 | [-] 1:161192065-161192240 | [-] 1:161192065-161192240 | [-] 1:161192065-161192240 | [-] 1:161193213-161193388 | [-] 1:161193213-161193388 | [-] 1:161193213-161193388 | [-] 1:161193213-161193826 | [-] 1:161193640-161193826 | [-] 1:1…
	XLOC_008361	0.00773	0.573203	ZNF101P2	ENSG00000234473	Down-regulated	-0.371829	[-] 1:192972575-193010254 | [-] 1:192993449-192994677
	XLOC_008479	0.00153747	0.216968	MIR181A1HG	ENSG00000229989	Down-regulated	-0.495794	[-] 1:198807493-198808243 | [-] 1:198807658-198808243 | [-] 1:198827026-198827216 | [-] 1:198873520-198900569 | [-] 1:198898466-198900569 | [-] 1:198900411-198900569 | [-] 1:198937226-198937410 | [-] 1:198937226-198937429 | [-] 1:198937226-198937444
	XLOC_008608	0.00256	NA	NA	NA	Up-regulated	2.59152	[-] 1:203510294-203510754 | [-] 1:203510294-203510754 | [-] 1:203510294-203511211 | [-] 1:203512050-203512181 | [-] 1:203512050-203512181 | [-] 1:203513512-203514860 | [-] 1:203516043-203516485 | [-] 1:203516043-203518823 | [-] 1:203516043-203520161 | [-] 1:203516590-203521977 | [-] 1:203521823-203521926 | [-] 1:203521823-203521974 | [-] 1:203521823-203521974
	XLOC_008650	0.00754347	0.571548	SLC45A3	ENSG00000158715	Down-regulated	-0.95167	[-] 1:205654105-205659671 | [-] 1:205654105-205659671 | [-] 1:205654105-205659671 | [-] 1:205654105-205659671 | [-] 1:205654105-205659671 | [-] 1:205654105-205659671 | [-] 1:205654105-205659671 | [-] 1:205654105-205659671 | [-] 1:205654105-205659671 | [-] 1:205654105-205659671 | [-] 1:205654105-205659671 | [-] 1:205654105-205663618 | [-] 1:205657851-205659671 | [-] 1:205657851-205659671 | [-] 1:2…
	XLOC_008997	0.00166	0.224184	NA	NA	Up-regulated	1.20476	[-] 1:223091649-223093421 | [-] 1:223091649-223093421 | [-] 1:223091649-223093421 | [-] 1:223091649-223093421 | [-] 1:223091649-223094209 | [-] 1:223091649-223094264 | [-] 1:223091649-223094264 | [-] 1:223091649-223094474 | [-] 1:223091649-223095087 | [-] 1:223094088-223094264 | [-] 1:223094088-223094264 | [-] 1:223094088-223094474 | [-] 1:223094088-223103357 | [-] 1:223094383-223094474 | [-] 1:2…
	XLOC_009067	0.00362	0.357579	NA	NA	Down-regulated	-0.706533	[-] 1:225841471-225845206
	XLOC_010310	0.0032036	0.330758	LINC00839	ENSG00000185904	Up-regulated	0.873989	[+] 10:42475537-42475880 | [+] 10:42475543-42475880 | [+] 10:42475543-42475880 | [+] 10:42475543-42475964 | [+] 10:42475628-42475964 | [+] 10:42476021-42476530 | [+] 10:42477261-42477442 | [+] 10:42477261-42477442 | [+] 10:42477261-42477442 | [+] 10:42477261-42477442 | [+] 10:42477261-42477442 | [+] 10:42477261-42477442 | [+] 10:42486979-42487126 | [+] 10:42486979-42487126 | [+] 10:42486979-42487…
	XLOC_010616	0.00150003	0.213617	REEP3	ENSG00000165476	Down-regulated	-0.477249	[+] 10:63521363-63521577 | [+] 10:63521363-63521577 | [+] 10:63521363-63521577 | [+] 10:63521363-63521577 | [+] 10:63522208-63522302 | [+] 10:63566338-63566410 | [+] 10:63566338-63566410 | [+] 10:63566338-63566410 | [+] 10:63566338-63566410 | [+] 10:63566338-63566410 | [+] 10:63594778-63594854 | [+] 10:63594778-63594854 | [+] 10:63594778-63594854 | [+] 10:63594778-63594854 | [+] 10:63594778-63594…
	XLOC_010887	2.28e-05	0.011076	ADAMTS14	ENSG00000138316	Down-regulated	-1.94343	[+] 10:70672477-70672884 | [+] 10:70672497-70672884 | [+] 10:70672517-70672884 | [+] 10:70672521-70672884 | [+] 10:70672521-70672884 | [+] 10:70672719-70672884 | [+] 10:70672719-70672884 | [+] 10:70672731-70672884 | [+] 10:70672759-70672884 | [+] 10:70672790-70672884 | [+] 10:70672790-70672884 | [+] 10:70672790-70672884 | [+] 10:70672803-70672884 | [+] 10:70672803-70672884 | [+] 10:70672803-70672…
	XLOC_012133	0.000445869	0.0985277	NA	NA	Up-regulated	1.77056	[+] 10:133566278-133566303 | [+] 10:133608144-133610600
	XLOC_012139	0.000459975	0.0991106	NA	NA	Up-regulated	1.27161	[+] 10:133586662-133593585
	XLOC_012140	0.0057099	0.477992	NA	NA	Up-regulated	1.30925	[+] 10:133593711-133601859
	XLOC_012141	0.00051176	0.106824	NA	NA	Up-regulated	1.43063	[+] 10:133601934-133607703
	XLOC_012142	0.0010837	0.17551	NA	NA	Up-regulated	1.29201	[+] 10:133611109-133622217
	XLOC_012447	0.00828215	0.596357	ITGA8	ENSG00000077943	Up-regulated	0.946769	[-] 10:15513949-15517244 | [-] 10:15513949-15517244 | [-] 10:15513949-15517244 | [-] 10:15519290-15519412 | [-] 10:15519290-15519412 | [-] 10:15519290-15519412 | [-] 10:15531050-15531151 | [-] 10:15531050-15531151 | [-] 10:15531050-15531151 | [-] 10:15548455-15548568 | [-] 10:15548455-15548568 | [-] 10:15558074-15558202 | [-] 10:15558074-15558202 | [-] 10:15558074-15558202 | [-] 10:15572211-15572…
	XLOC_012617	0.00487464	0.443202	MPP7	ENSG00000150054	Up-regulated	0.419783	[-] 10:28050260-28054244 | [-] 10:28050260-28054244 | [-] 10:28050260-28054244 | [-] 10:28050260-28054244 | [-] 10:28050260-28054244 | [-] 10:28050260-28054244 | [-] 10:28050260-28054244 | [-] 10:28050260-28054244 | [-] 10:28050260-28054244 | [-] 10:28050260-28054244 | [-] 10:28050260-28054244 | [-] 10:28050260-28054244 | [-] 10:28050260-28054244 | [-] 10:28050260-28054244 | [-] 10:28050260-28054…
	XLOC_012837	3.66e-06	NA	NA	NA	Up-regulated	7.15045	[-] 10:42078302-42080767
	XLOC_012842	0.000706	0.134898	NA	NA	Up-regulated	1.50665	[-] 10:42321475-42329501
	XLOC_012843	1.92e-05	0.0105767	RP11-313J2.1	ENSG00000215146	Up-regulated	1.63847	[-] 10:42329816-42337917 | [-] 10:42329816-42338240 | [-] 10:42329816-42338240 | [-] 10:42329816-42338240 | [-] 10:42329816-42338240 | [-] 10:42329816-42338240 | [-] 10:42331866-42338240 | [-] 10:42336101-42338240 | [-] 10:42337783-42338240 | [-] 10:42340501-42340556 | [-] 10:42340501-42340556 | [-] 10:42352800-42352992 | [-] 10:42352939-42352992 | [-] 10:42352939-42353011 | [-] 10:42352939-42353…
	XLOC_013022	5.07e-05	NA	NA	NA	Down-regulated	-5.80116	[-] 10:50661928-50662918
	XLOC_013194	0.00347353	0.351826	SLC16A9	ENSG00000165449	Down-regulated	-0.686131	[-] 10:59650761-59652950 | [-] 10:59650761-59652950 | [-] 10:59650761-59652950 | [-] 10:59650761-59652950 | [-] 10:59650765-59652950 | [-] 10:59653675-59654589 | [-] 10:59653675-59654589 | [-] 10:59653675-59654589 | [-] 10:59653675-59654589 | [-] 10:59653675-59654589 | [-] 10:59664227-59664322 | [-] 10:59664227-59664322 | [-] 10:59664227-59664322 | [-] 10:59664227-59664322 | [-] 10:59664227-59664…
	XLOC_013252	0.00139552	0.203409	EGR2	ENSG00000122877	Down-regulated	-1.16186	[-] 10:62811996-62814468 | [-] 10:62811996-62814468 | [-] 10:62811996-62814468 | [-] 10:62812003-62814468 | [-] 10:62812003-62814468 | [-] 10:62814433-62814468 | [-] 10:62815321-62815614 | [-] 10:62815861-62815969 | [-] 10:62815861-62815969 | [-] 10:62815861-62815969 | [-] 10:62815861-62816069 | [-] 10:62815861-62816355 | [-] 10:62816070-62816366 | [-] 10:62818541-62818647 | [-] 10:62818541-62818…
	XLOC_013279	3.8e-06	0.00254733	CTNNA3	ENSG00000183230	Down-regulated	-0.966134	[-] 10:65912441-65920617 | [-] 10:65912441-65920617 | [-] 10:65912441-65920617 | [-] 10:65912518-65920617 | [-] 10:65920111-65920617 | [-] 10:65966612-65966746 | [-] 10:65966612-65966746 | [-] 10:65966612-65966746 | [-] 10:65966612-65966746 | [-] 10:65966612-65966746 | [-] 10:65988692-65988797 | [-] 10:65988692-65988797 | [-] 10:65988692-65988797 | [-] 10:65988692-65988797 | [-] 10:65988692-65988…
	XLOC_013283	2.02e-12	5.01e-08	NA	NA	Down-regulated	-1.80229	[-] 10:66932610-66957388
	XLOC_013284	1.81e-11	1.5e-07	NA	NA	Down-regulated	-1.66661	[-] 10:66957455-66978501
	XLOC_013285	4.66e-08	8.89e-05	NA	NA	Down-regulated	-1.7622	[-] 10:66978578-66989349 | [-] 10:66978578-67015261 | [-] 10:66990729-67015335
	XLOC_013286	0.00124671	0.191396	NA	NA	Down-regulated	-1.2118	[-] 10:67015398-67025846
	XLOC_013287	8.14e-12	1.01e-07	NA	NA	Down-regulated	-1.4968	[-] 10:67026424-67054676
	XLOC_013288	8.88e-07	0.000854574	NA	NA	Down-regulated	-1.41028	[-] 10:67054972-67074356
	XLOC_013290	1.82e-05	0.0102366	NA	NA	Down-regulated	-1.32423	[-] 10:67078666-67097649
	XLOC_013291	3.73e-07	0.000440672	NA	NA	Down-regulated	-1.31589	[-] 10:67317403-67334184
	XLOC_013292	5.51e-08	9.65e-05	NA	NA	Down-regulated	-1.09151	[-] 10:67334816-67370912
	XLOC_014181	0.00222	0.274095	GFRA1	ENSG00000151892	Down-regulated	-0.610316	[-] 10:116056590-116064544 | [-] 10:116056590-116064544 | [-] 10:116056590-116064544 | [-] 10:116056590-116064544 | [-] 10:116056590-116064544 | [-] 10:116056590-116064544 | [-] 10:116056925-116064544 | [-] 10:116056933-116064544 | [-] 10:116063764-116064544 | [-] 10:116064401-116064544 | [-] 10:116065573-116065626 | [-] 10:116065573-116065626 | [-] 10:116065573-116065626 | [-] 10:116065573-11606…
	XLOC_014190	0.008574	0.610503	NA	NA	Down-regulated	-0.64337	[-] 10:116887404-116888402
	XLOC_014196	0.00349284	0.351826	NA	NA	Down-regulated	-0.686462	[-] 10:116895566-116896605
	XLOC_014588	1.81e-06	0.00136006	NA	NA	Up-regulated	6.3949	[+] 11:3062060-3066666
	XLOC_014828	0.00135366	0.200853	SPON1	ENSG00000262655	Down-regulated	-0.527217	[+] 11:13962623-13963142 | [+] 11:13962623-13963142 | [+] 11:13962689-13963142 | [+] 11:13962689-13963142 | [+] 11:13965020-13965045 | [+] 11:13967056-13967161 | [+] 11:13982847-13982953 | [+] 11:13982847-13982953 | [+] 11:13982847-13982953 | [+] 11:13982847-13982953 | [+] 11:13982847-13982953 | [+] 11:13982847-13982953 | [+] 11:14041521-14041654 | [+] 11:14041521-14041654 | [+] 11:14041521-14041…
	XLOC_015019	0.000369888	0.0864665	FIBIN	ENSG00000176971	Down-regulated	-0.724402	[+] 11:26993879-27000012 | [+] 11:26994184-26996121
	XLOC_015050	8.85e-05	0.0316247	NA	NA	Down-regulated	-0.903176	[+] 11:30730296-30730362 | [+] 11:30730303-30730362 | [+] 11:30741415-30741586 | [+] 11:30741415-30743366 | [+] 11:30771719-30773077 | [+] 11:30771719-30773918 | [+] 11:30771719-30773918 | [+] 11:30771719-30773918 | [+] 11:30771719-30776163 | [+] 11:30773544-30776163 | [+] 11:30774123-30774187 | [+] 11:30774125-30774187 | [+] 11:30774125-30774187 | [+] 11:30774125-30776163 | [+] 11:30791702-30793…
	XLOC_015072	0.00848302	0.605766	NA	NA	Down-regulated	-1.23227	[+] 11:30809450-30812578
	XLOC_015140	0.000188519	0.0536931	CD44	ENSG00000026508	Down-regulated	-1.09395	[+] 11:35138870-35139370 | [+] 11:35138882-35139370 | [+] 11:35139140-35139370 | [+] 11:35139140-35139370 | [+] 11:35139140-35139370 | [+] 11:35139140-35139370 | [+] 11:35139140-35139370 | [+] 11:35139140-35139370 | [+] 11:35139140-35139370 | [+] 11:35139170-35139370 | [+] 11:35139171-35139370 | [+] 11:35139181-35139370 | [+] 11:35139182-35139370 | [+] 11:35139182-35139370 | [+] 11:35139182-35139…
	XLOC_015176	0.00238	0.287158	PRR5L	ENSG00000135362	Down-regulated	-0.822745	[+] 11:36296288-36296438 | [+] 11:36296288-36296438 | [+] 11:36296288-36296438 | [+] 11:36296288-36296438 | [+] 11:36296288-36296438 | [+] 11:36296288-36296438 | [+] 11:36297371-36297431 | [+] 11:36300961-36301070 | [+] 11:36329118-36329341 | [+] 11:36349868-36350065 | [+] 11:36349868-36350065 | [+] 11:36362108-36362181 | [+] 11:36362108-36362181 | [+] 11:36362108-36362181 | [+] 11:36376005-36376…
	XLOC_015538	8.97e-07	0.000854574	MYRF	ENSG00000124920	Down-regulated	-1.23584	[+] 11:61752621-61752790 | [+] 11:61752642-61752790 | [+] 11:61752642-61752790 | [+] 11:61752642-61752790 | [+] 11:61752649-61752790 | [+] 11:61755389-61755442 | [+] 11:61765625-61765712 | [+] 11:61765625-61765712 | [+] 11:61765625-61765712 | [+] 11:61765625-61765712 | [+] 11:61765625-61765712 | [+] 11:61765625-61766867 | [+] 11:61765958-61766221 | [+] 11:61765958-61766221 | [+] 11:61765958-61766…
	XLOC_015539	0.0092746	0.641942	NA	NA	Down-regulated	-1.58141	[+] 11:61773206-61773857
	XLOC_015751	1.96e-08	4.41e-05	NPAS4	ENSG00000174576	Down-regulated	-2.73325	[+] 11:66421004-66421354 | [+] 11:66421004-66421354 | [+] 11:66421004-66421354 | [+] 11:66421004-66421354 | [+] 11:66421004-66421354 | [+] 11:66421004-66422271 | [+] 11:66421004-66422941 | [+] 11:66421091-66421354 | [+] 11:66422120-66422271 | [+] 11:66422120-66422271 | [+] 11:66422120-66422271 | [+] 11:66422120-66422271 | [+] 11:66422120-66422271 | [+] 11:66422120-66422271 | [+] 11:66422451-66422…
	XLOC_015789	1.36e-06	0.00116486	CARNS1	ENSG00000172508	Down-regulated	-1.38508	[+] 11:67414968-67415216 | [+] 11:67415361-67415517 | [+] 11:67415368-67415486 | [+] 11:67415678-67415763 | [+] 11:67415678-67415763 | [+] 11:67415678-67415763 | [+] 11:67415678-67415763 | [+] 11:67415678-67415763 | [+] 11:67416086-67416202 | [+] 11:67416176-67416202 | [+] 11:67416176-67416202 | [+] 11:67416176-67416202 | [+] 11:67416176-67417677 | [+] 11:67416176-67417677 | [+] 11:67416196-67417…
	XLOC_016725	0.00654144	NA	NA	NA	Down-regulated	-3.99559	[+] 11:119770968-119771902
	XLOC_017142	0.00978062	0.665808	NA	NA	Up-regulated	1.09349	[-] 11:1386721-1389084
	XLOC_017379	0.000106473	0.0366431	MRVI1	ENSG00000072952	Up-regulated	0.556245	[-] 11:10573091-10576575 | [-] 11:10573091-10576575 | [-] 11:10573091-10576575 | [-] 11:10573091-10576575 | [-] 11:10573091-10576575 | [-] 11:10573091-10576575 | [-] 11:10573091-10576575 | [-] 11:10573091-10576575 | [-] 11:10573091-10576575 | [-] 11:10573091-10576575 | [-] 11:10573091-10576575 | [-] 11:10573091-10576575 | [-] 11:10573095-10576575 | [-] 11:10575760-10576575 | [-] 11:10576005-10576…
	XLOC_017508	0.00811592	0.591483	USH1C	ENSG00000006611	Down-regulated	-1.41027	[-] 11:17493895-17494376 | [-] 11:17493895-17494376 | [-] 11:17493895-17494376 | [-] 11:17493895-17494376 | [-] 11:17493895-17494376 | [-] 11:17493895-17494376 | [-] 11:17493895-17494376 | [-] 11:17493895-17494376 | [-] 11:17493895-17494376 | [-] 11:17493897-17494376 | [-] 11:17493900-17494376 | [-] 11:17493900-17495093 | [-] 11:17493965-17494376 | [-] 11:17494162-17494376 | [-] 11:17494332-17494…
	XLOC_017661	0.00259999	0.293363	BDNF	ENSG00000176697	Down-regulated	-0.604496	[-] 11:27654893-27658585 | [-] 11:27654893-27658585 | [-] 11:27654893-27658585 | [-] 11:27654893-27658585 | [-] 11:27654893-27658585 | [-] 11:27654893-27658585 | [-] 11:27654893-27658585 | [-] 11:27654893-27658585 | [-] 11:27654893-27658585 | [-] 11:27654893-27658585 | [-] 11:27654893-27658585 | [-] 11:27654893-27658585 | [-] 11:27654893-27658585 | [-] 11:27654893-27658585 | [-] 11:27654893-27658…
	XLOC_017835	0.00248892	0.29091	SLC1A2	ENSG00000110436	Down-regulated	-0.590709	[-] 11:35246355-35254808 | [-] 11:35246355-35260965 | [-] 11:35246355-35260965 | [-] 11:35246355-35260965 | [-] 11:35246355-35260965 | [-] 11:35246355-35260965 | [-] 11:35246355-35260965 | [-] 11:35251206-35260965 | [-] 11:35251225-35260965 | [-] 11:35251225-35260965 | [-] 11:35254421-35254808 | [-] 11:35260871-35260965 | [-] 11:35261670-35261740 | [-] 11:35261670-35261740 | [-] 11:35265394-35265…
	XLOC_018159	0.000718616	0.134898	FOLH1	ENSG00000086205	Down-regulated	-1.19698	[-] 11:49137448-49146945 | [-] 11:49137448-49146945 | [-] 11:49137448-49146945 | [-] 11:49137448-49146945 | [-] 11:49137448-49146945 | [-] 11:49137448-49146945 | [-] 11:49137448-49146945 | [-] 11:49137448-49146945 | [-] 11:49137448-49146945 | [-] 11:49137448-49146945 | [-] 11:49137448-49146945 | [-] 11:49137448-49146945 | [-] 11:49137448-49146945 | [-] 11:49137448-49146945 | [-] 11:49137448-49146…
	XLOC_019606	0.00130077	0.194168	TMEM123	ENSG00000152558	Down-regulated	-0.612612	[-] 11:102396319-102398891 | [-] 11:102396319-102398891 | [-] 11:102396319-102398891 | [-] 11:102396319-102398891 | [-] 11:102396319-102398891 | [-] 11:102396319-102398891 | [-] 11:102396332-102398891 | [-] 11:102396336-102398891 | [-] 11:102398824-102398891 | [-] 11:102398856-102398891 | [-] 11:102401539-102401692 | [-] 11:102401539-102401692 | [-] 11:102401539-102401692 | [-] 11:102401539-10240…
	XLOC_020478	0.00261645	0.293363	CACNA1C-IT3	ENSG00000256721	Up-regulated	0.424629	[+] 12:2222356-2269941 | [+] 12:2222356-2269941 | [+] 12:2222356-2283829 | [+] 12:2269776-2269941 | [+] 12:2283894-2379809 | [+] 12:2288019-2288204 | [+] 12:2288019-2288204 | [+] 12:2288019-2325986 | [+] 12:2288668-2288937 | [+] 12:2288668-2379809 | [+] 12:2326047-2379809
	XLOC_020948	0.00239207	0.287318	SSPN	ENSG00000123096	Down-regulated	-0.547852	[+] 12:26121991-26122152 | [+] 12:26121991-26122152 | [+] 12:26122052-26122152 | [+] 12:26134964-26135030 | [+] 12:26134964-26135030 | [+] 12:26134967-26135030 | [+] 12:26179996-26181284 | [+] 12:26195340-26195531 | [+] 12:26195340-26195951 | [+] 12:26195356-26195531 | [+] 12:26195496-26195951 | [+] 12:26195673-26195951 | [+] 12:26224293-26224379 | [+] 12:26224293-26224379 | [+] 12:26224293-26224…
	XLOC_021146	0.00620418	0.502397	RP11-493L12.4	ENSG00000258181	Down-regulated	-1.36708	[+] 12:47248124-47248301 | [+] 12:47248124-47248301 | [+] 12:47249135-47249231 | [+] 12:47249135-47249285 | [+] 12:47249136-47249231 | [+] 12:47249326-47249428 | [+] 12:47249326-47249428 | [+] 12:47257462-47257539 | [+] 12:47257462-47262930
	XLOC_021518	3.25e-06	0.00230094	NA	NA	Down-regulated	-2.30473	[+] 12:59328839-59343358
	XLOC_021519	1.52e-06	0.00125929	NA	NA	Down-regulated	-1.57704	[+] 12:59343438-59396868
	XLOC_021530	0.00436501	0.412685	NA	NA	Down-regulated	-1.75431	[+] 12:59443307-59466063
	XLOC_022780	0.00691974	0.542389	WASH7P	ENSG00000226210	Up-regulated	0.942079	[-] 12:14462-14944 | [-] 12:14462-14944 | [-] 12:14462-14944 | [-] 12:14462-14944 | [-] 12:14462-14944 | [-] 12:14462-14944 | [-] 12:14462-14944 | [-] 12:14462-14944 | [-] 12:14462-14944 | [-] 12:14462-14944 | [-] 12:14462-14944 | [-] 12:14462-14944 | [-] 12:14462-14944 | [-] 12:14522-14944 | [-] 12:15085-15153 | [-] 12:15085-15153 | [-] 12:15085-15153 | [-] 12:15085-15153 | [-] 12:15085-15153 | …
	XLOC_022844	0.00732876	0.558767	NA	NA	Up-regulated	0.488912	[-] 12:3345372-3345983 | [-] 12:3345372-3362616 | [-] 12:3362677-3365879 | [-] 12:3363638-3365879
	XLOC_023724	0.00564184	0.47713	GALNT6	ENSG00000139629	Down-regulated	-0.903075	[-] 12:51351247-51354492 | [-] 12:51351247-51354492 | [-] 12:51351247-51354492 | [-] 12:51351247-51354492 | [-] 12:51351247-51354492 | [-] 12:51351247-51354492 | [-] 12:51351247-51354492 | [-] 12:51351247-51354492 | [-] 12:51351247-51354492 | [-] 12:51351247-51354492 | [-] 12:51351247-51354492 | [-] 12:51351247-51354492 | [-] 12:51351247-51354492 | [-] 12:51351247-51354492 | [-] 12:51351247-51354…
	XLOC_024250	0.00469767	0.435969	RP11-81H3.2	ENSG00000251138	Down-regulated	-1.49376	[-] 12:74132945-74133216 | [-] 12:74132945-74133216 | [-] 12:74132945-74133216 | [-] 12:74132945-74133216 | [-] 12:74132945-74133216 | [-] 12:74132945-74133216 | [-] 12:74132945-74133216 | [-] 12:74132945-74133216 | [-] 12:74133166-74133216 | [-] 12:74151002-74151050 | [-] 12:74151002-74151050 | [-] 12:74151002-74151050 | [-] 12:74151002-74151050 | [-] 12:74151002-74151050 | [-] 12:74151002-74151…
	XLOC_024442	0.00306657	0.326123	DUSP6	ENSG00000139318	Down-regulated	-0.58701	[-] 12:89346993-89349561 | [-] 12:89346993-89349561 | [-] 12:89346993-89349561 | [-] 12:89346993-89349561 | [-] 12:89347232-89349561 | [-] 12:89348369-89349561 | [-] 12:89349072-89349561 | [-] 12:89349482-89349561 | [-] 12:89350588-89351025 | [-] 12:89350588-89351025 | [-] 12:89350588-89351025 | [-] 12:89350588-89351025 | [-] 12:89350588-89351025 | [-] 12:89350588-89351171 | [-] 12:89351424-89351…
	XLOC_024602	0.00527458	NA	NA	NA	Down-regulated	-2.42802	[-] 12:101296654-101300166
	XLOC_025601	3.15e-07	0.000390156	FREM2	ENSG00000150893	Down-regulated	-1.00027	[+] 13:38687037-38687464 | [+] 13:38687057-38692517 | [+] 13:38687067-38692517 | [+] 13:38687067-38692517 | [+] 13:38687129-38692517 | [+] 13:38687129-38692517 | [+] 13:38688059-38692517 | [+] 13:38697698-38697787 | [+] 13:38697698-38697787 | [+] 13:38697698-38697787 | [+] 13:38697698-38697787 | [+] 13:38697698-38697787 | [+] 13:38697698-38697787 | [+] 13:38764304-38764450 | [+] 13:38764304-38764…
	XLOC_025924	0.00540372	0.465058	FAM124A	ENSG00000150510	Down-regulated	-0.406028	[+] 13:51222318-51222569 | [+] 13:51222333-51222569 | [+] 13:51222334-51222569 | [+] 13:51222334-51222569 | [+] 13:51222334-51222569 | [+] 13:51222367-51222569 | [+] 13:51222371-51222569 | [+] 13:51222377-51222569 | [+] 13:51225121-51225356 | [+] 13:51227247-51227429 | [+] 13:51231348-51231379 | [+] 13:51231348-51231379 | [+] 13:51231348-51231379 | [+] 13:51231348-51231379 | [+] 13:51231348-51231…
	XLOC_026953	1.57e-09	7.78e-06	NA	NA	Up-regulated	2.36949	[-] 13:19240518-19256120
	XLOC_027066	0.000788576	0.141393	AMER2	ENSG00000165566	Down-regulated	-0.445512	[-] 13:25159598-25169272 | [-] 13:25159598-25170481 | [-] 13:25159598-25170481 | [-] 13:25159598-25171719 | [-] 13:25159598-25171719 | [-] 13:25161684-25170481 | [-] 13:25169091-25172287 | [-] 13:25169537-25171719 | [-] 13:25170839-25171719 | [-] 13:25170839-25171719 | [-] 13:25170839-25171719 | [-] 13:25171913-25172288 | [-] 13:25171913-25172352 | [-] 13:25172003-25172311 | [-] 13:25172131-25172…
	XLOC_027699	0.0027034	0.297723	NEK3	ENSG00000136098	Down-regulated	-0.807318	[-] 13:52132639-52133226 | [-] 13:52132639-52133226 | [-] 13:52132639-52133226 | [-] 13:52132643-52133226 | [-] 13:52132643-52133226 | [-] 13:52132644-52133226 | [-] 13:52132645-52133226 | [-] 13:52132651-52133226 | [-] 13:52133173-52133226 | [-] 13:52133689-52133815 | [-] 13:52133689-52133815 | [-] 13:52133689-52133815 | [-] 13:52133689-52133815 | [-] 13:52133689-52133815 | [-] 13:52133689-52133…
	XLOC_028031	1.71e-06	0.00132778	EDNRB	ENSG00000136160	Down-regulated	-0.662159	[-] 13:77895481-77898334 | [-] 13:77895489-77898334 | [-] 13:77899859-77899967 | [-] 13:77899859-77899967 | [-] 13:77900521-77900654 | [-] 13:77900521-77900654 | [-] 13:77901058-77901207 | [-] 13:77901058-77901207 | [-] 13:77903156-77903360 | [-] 13:77903156-77903360 | [-] 13:77903495-77903607 | [-] 13:77903495-77903607 | [-] 13:77918091-77918624 | [-] 13:77918091-77918810 | [-] 13:77918339-77918…
	XLOC_028072	0.00308262	0.326428	SPRY2	ENSG00000136158	Down-regulated	-0.427601	[-] 13:80334363-80337756 | [-] 13:80334363-80337756 | [-] 13:80335976-80337756 | [-] 13:80335976-80337756 | [-] 13:80336172-80337756 | [-] 13:80338733-80338837 | [-] 13:80338733-80339659 | [-] 13:80338733-80339659 | [-] 13:80340622-80340951 | [-] 13:80340622-80341296
	XLOC_028627	0.00847769	0.605766	RP11-282A11.4	ENSG00000277863	Down-regulated	-1.37979	[-] 13:106902628-106906723 | [-] 13:106902628-106906723 | [-] 13:106903150-106904099 | [-] 13:106908686-106916421 | [-] 13:106908708-106916421
	XLOC_028776	0.00893967	0.623989	NA	NA	Up-regulated	0.744284	[-] 13:113932511-113943135 | [-] 13:113932511-113945538 | [-] 13:113944420-113945538
	XLOC_029262	0.000716244	0.134898	NA	NA	Down-regulated	-1.53044	[+] 14:36122845-36136137
	XLOC_029263	0.00288769	0.311104	NA	NA	Down-regulated	-1.85891	[+] 14:36136406-36138897
	XLOC_029264	0.00767958	0.57317	NA	NA	Down-regulated	-1.75176	[+] 14:36139111-36141466
	XLOC_029267	0.0013507	NA	NA	NA	Down-regulated	-2.49251	[+] 14:36149251-36150871
	XLOC_029268	0.000414974	0.0938417	NA	NA	Down-regulated	-1.79134	[+] 14:36150951-36156605
	XLOC_029274	0.00632733	0.508989	NA	NA	Down-regulated	-1.77901	[+] 14:36179024-36182641
	XLOC_029275	0.0075913	0.571747	NA	NA	Down-regulated	-1.49196	[+] 14:36182696-36186643
	XLOC_029277	0.000539181	0.110416	NA	NA	Down-regulated	-1.86268	[+] 14:36190659-36194634
	XLOC_029897	9.36e-05	0.0326722	PLEKHH1	ENSG00000054690	Down-regulated	-0.923946	[+] 14:67532908-67533398 | [+] 14:67532972-67533398 | [+] 14:67532972-67533398 | [+] 14:67533048-67533398 | [+] 14:67533078-67533398 | [+] 14:67533079-67533398 | [+] 14:67533080-67533398 | [+] 14:67533080-67533398 | [+] 14:67533080-67533398 | [+] 14:67533080-67533398 | [+] 14:67533080-67533398 | [+] 14:67533092-67533398 | [+] 14:67533093-67533398 | [+] 14:67533095-67533398 | [+] 14:67533095-67533…
	XLOC_030115	0.00184285	0.239079	NA	NA	Down-regulated	-1.75154	[+] 14:78080974-78087210
	XLOC_030934	0.00475538	NA	NA	NA	Down-regulated	-3.16916	[-] 14:28255924-28263561
	XLOC_031114	0.000854214	0.14699	CLEC14A	ENSG00000176435	Down-regulated	-0.610495	[-] 14:38231903-38259134 | [-] 14:38254103-38256369
	XLOC_031115	0.00360902	0.357579	NA	NA	Down-regulated	-0.748403	[-] 14:38259515-38274581
	XLOC_031121	0.00158039	0.219512	NA	NA	Down-regulated	-0.832874	[-] 14:38298747-38325662
	XLOC_031133	0.000131215	0.0416844	NA	NA	Down-regulated	-0.97207	[-] 14:38398985-38438647
	XLOC_031136	8.44e-06	0.0051004	NA	NA	Down-regulated	-0.962935	[-] 14:38447714-38472500 | [-] 14:38447714-38542720 | [-] 14:38473253-38542720
	XLOC_031137	1.56e-08	3.87e-05	NA	NA	Down-regulated	-1.15312	[-] 14:38543470-38543499 | [-] 14:38543470-38546111 | [-] 14:38544355-38545584 | [-] 14:38549090-38558456 | [-] 14:38549957-38550006 | [-] 14:38558522-38605320 | [-] 14:38565845-38605320
	XLOC_031140	0.00015294	0.046216	NA	NA	Down-regulated	-1.30816	[-] 14:38640877-38673292
	XLOC_031141	2.89e-05	0.0123614	NA	NA	Down-regulated	-1.30482	[-] 14:38673355-38685833
	XLOC_031142	4.53e-07	0.000509759	NA	NA	Down-regulated	-1.3692	[-] 14:38686054-38714728
	XLOC_031144	2.32e-05	0.011076	LINC00639	ENSG00000259070	Down-regulated	-1.26029	[-] 14:38728416-38745299 | [-] 14:38728416-38745299 | [-] 14:38728416-38745299 | [-] 14:38728416-38745299 | [-] 14:38728416-38745299 | [-] 14:38728416-38745299 | [-] 14:38728416-38745299 | [-] 14:38728416-38745299 | [-] 14:38728416-38745299 | [-] 14:38745428-38745544 | [-] 14:38745428-38745544 | [-] 14:38745428-38745544 | [-] 14:38749159-38749654 | [-] 14:38749159-38749654 | [-] 14:38749159-38749…
	XLOC_032521	0.00314101	0.329046	NA	NA	Up-regulated	3.53826	[+] 15:24271049-24271568 | [+] 15:24430497-24437819 | [+] 15:24437800-24437819
	XLOC_032547	0.00347285	NA	NA	NA	Up-regulated	4.25721	[+] 15:24428075-24430284
	XLOC_032558	0.00774942	0.573203	NA	NA	Up-regulated	5.71122	[+] 15:24470197-24473193 | [+] 15:24491466-24491494
	XLOC_032823	2.54e-05	0.011671	GREM1	ENSG00000166923	Down-regulated	-1.18046	[+] 15:32717974-32718161 | [+] 15:32717974-32718161 | [+] 15:32717974-32718161 | [+] 15:32718004-32718161 | [+] 15:32718004-32718161 | [+] 15:32718672-32718702 | [+] 15:32730690-32730794 | [+] 15:32730690-32730794 | [+] 15:32730690-32730804 | [+] 15:32730690-32730804 | [+] 15:32730690-32745107 | [+] 15:32730690-32765600 | [+] 15:32730916-32731275 | [+] 15:32730916-32765600 | [+] 15:32730928-32733…
	XLOC_033054	0.00513369	0.459234	RP11-627D16.1	ENSG00000259255	Down-regulated	-1.35216	[+] 15:46410165-46426820 | [+] 15:46410198-46410353 | [+] 15:46410198-46410353 | [+] 15:46410198-46410353 | [+] 15:46410209-46410353 | [+] 15:46410209-46410353 | [+] 15:46410235-46410353 | [+] 15:46410251-46410353 | [+] 15:46410699-46426820 | [+] 15:46562833-46573671 | [+] 15:46562833-46589659 | [+] 15:46575127-46589659 | [+] 15:46578207-46578341 | [+] 15:46578207-46578341 | [+] 15:46578207-46578…
	XLOC_033059	0.0048	NA	NA	NA	Down-regulated	-2.05825	[+] 15:46470220-46476768
	XLOC_033062	0.00120431	0.18651	NA	NA	Down-regulated	-2.03078	[+] 15:46479263-46499650
	XLOC_033066	0.00745629	NA	NA	NA	Down-regulated	-2.20592	[+] 15:46516586-46521903
	XLOC_033067	5.57e-05	0.0215157	NA	NA	Down-regulated	-2.31612	[+] 15:46521974-46532938
	XLOC_033076	0.00192349	0.245681	NA	NA	Down-regulated	-1.67111	[+] 15:46589772-46608642
	XLOC_033217	0.00597364	0.490135	GLDN	ENSG00000186417	Down-regulated	-0.675503	[+] 15:51341629-51342047 | [+] 15:51341629-51342085 | [+] 15:51341798-51342047 | [+] 15:51341874-51342047 | [+] 15:51341946-51342085 | [+] 15:51356141-51360537 | [+] 15:51359984-51360537 | [+] 15:51360254-51360537 | [+] 15:51360254-51360537 | [+] 15:51377258-51377297 | [+] 15:51377258-51377297 | [+] 15:51377258-51377500 | [+] 15:51377348-51377500 | [+] 15:51377352-51377500 | [+] 15:51377449-51377…
	XLOC_033218	0.00581065	0.483161	NA	NA	Down-regulated	-0.644218	[+] 15:51342095-51345847 | [+] 15:51349976-51355470 | [+] 15:51352611-51355470
	XLOC_033222	0.00419917	0.40645	SCG3	ENSG00000104112	Down-regulated	-0.365331	[+] 15:51681353-51681837 | [+] 15:51681353-51681837 | [+] 15:51681353-51681837 | [+] 15:51681353-51681837 | [+] 15:51681492-51681837 | [+] 15:51681532-51681837 | [+] 15:51682517-51682569 | [+] 15:51682517-51682569 | [+] 15:51683079-51683124 | [+] 15:51683079-51683124 | [+] 15:51683079-51683124 | [+] 15:51683079-51683124 | [+] 15:51683079-51683124 | [+] 15:51683079-51683124 | [+] 15:51683219-51683…
	XLOC_033821	0.00176224	0.234766	PDE8A	ENSG00000073417	Down-regulated	-0.544371	[+] 15:84980440-84980502 | [+] 15:84980440-84980502 | [+] 15:84980440-84980502 | [+] 15:84980440-84980502 | [+] 15:84980440-84980502 | [+] 15:84980440-84980502 | [+] 15:84980440-84980502 | [+] 15:84980440-84980502 | [+] 15:84980440-84980502 | [+] 15:84980440-84980685 | [+] 15:84980513-84980685 | [+] 15:84981974-84982348 | [+] 15:84981974-84982348 | [+] 15:84981974-84982348 | [+] 15:84981974-84982…
	XLOC_033915	0.0014175	0.204494	NA	NA	Up-regulated	0.74398	[+] 15:90371361-90384604
	XLOC_034146	0.00681315	0.537653	NA	NA	Up-regulated	0.927868	[-] 15:20359147-20368436
	XLOC_034182	0.000933407	0.156276	NA	NA	Up-regulated	1.38986	[-] 15:21263134-21268484 | [-] 15:21263134-21278057 | [-] 15:21270769-21274158
	XLOC_034190	0.00432203	0.410328	RP11-32B5.7	ENSG00000247765	Up-regulated	1.67696	[-] 15:21296630-21300143 | [-] 15:21298233-21300143 | [-] 15:21324988-21325241 | [-] 15:21324988-21325241
	XLOC_035415	0.00495599	0.448191	CSPG4	ENSG00000173546	Up-regulated	0.823696	[-] 15:75672611-75677384 | [-] 15:75672611-75677384 | [-] 15:75672611-75677384 | [-] 15:75674322-75677384 | [-] 15:75677703-75677886 | [-] 15:75677703-75677886 | [-] 15:75677703-75677886 | [-] 15:75677703-75677886 | [-] 15:75682293-75682459 | [-] 15:75682293-75682459 | [-] 15:75682293-75682459 | [-] 15:75682293-75682459 | [-] 15:75682607-75682741 | [-] 15:75682607-75682741 | [-] 15:75682607-75682…
	XLOC_035471	0.00062782	0.123466	CTSH	ENSG00000103811	Down-regulated	-0.769373	[-] 15:78921026-78922205 | [-] 15:78921026-78922205 | [-] 15:78921026-78922205 | [-] 15:78921026-78922205 | [-] 15:78921026-78922205 | [-] 15:78921026-78922205 | [-] 15:78921026-78922205 | [-] 15:78921058-78922205 | [-] 15:78921765-78922205 | [-] 15:78921769-78922205 | [-] 15:78921775-78922205 | [-] 15:78922117-78922205 | [-] 15:78922130-78922205 | [-] 15:78922993-78923118 | [-] 15:78922993-78923…
	XLOC_036185	0.00525337	0.461608	RP11-468I15.1	ENSG00000260835	Up-regulated	0.36963	[+] 16:6557125-6573890 | [+] 16:6573767-6573890 | [+] 16:6576912-6577359 | [+] 16:6576912-6582245
	XLOC_036188	0.00204737	0.257521	NA	NA	Up-regulated	0.366012	[+] 16:7052100-7059272 | [+] 16:7052100-7126358 | [+] 16:7060629-7126358 | [+] 16:7080083-7081055 | [+] 16:7082552-7126358
	XLOC_036189	0.00166471	0.224184	NA	NA	Up-regulated	0.339258	[+] 16:7126572-7129124 | [+] 16:7126572-7129124 | [+] 16:7126572-7129124 | [+] 16:7126572-7186166 | [+] 16:7130853-7130966 | [+] 16:7130853-7139512 | [+] 16:7130853-7186166 | [+] 16:7135987-7186166 | [+] 16:7185215-7185306 | [+] 16:7185397-7186166
	XLOC_036899	5.84e-08	9.65e-05	NA	NA	Up-regulated	3.09687	[+] 16:32117309-32117369 | [+] 16:32126047-32132936
	XLOC_037210	0.0072945	0.558767	CPNE2	ENSG00000140848	Down-regulated	-0.498523	[+] 16:57092403-57092790 | [+] 16:57092537-57092790 | [+] 16:57092537-57092790 | [+] 16:57092537-57092790 | [+] 16:57092537-57092790 | [+] 16:57092537-57092790 | [+] 16:57092537-57092790 | [+] 16:57092537-57092790 | [+] 16:57092537-57092790 | [+] 16:57092537-57092790 | [+] 16:57092607-57092790 | [+] 16:57093950-57094091 | [+] 16:57093950-57094091 | [+] 16:57104146-57106174 | [+] 16:57106051-57106…
	XLOC_038682	0.00893865	0.623989	NA	NA	Down-regulated	-0.744364	[-] 16:27649253-27650687 | [-] 16:27662084-27669684 | [-] 16:27662084-27677780 | [-] 16:27670375-27677780 | [-] 16:27670375-27677780
	XLOC_038683	0.000134643	0.0417041	CTD-2049O4.1	ENSG00000261329	Down-regulated	-1.37729	[-] 16:27678940-27679079 | [-] 16:27681194-27681392 | [-] 16:27685266-27685383 | [-] 16:27708421-27708918 | [-] 16:27708421-27709151 | [-] 16:27708426-27708918 | [-] 16:27713863-27718455 | [-] 16:27718243-27718294 | [-] 16:27718334-27718455 | [-] 16:27718334-27718455 | [-] 16:27718713-27718776 | [-] 16:27718713-27718783 | [-] 16:27718713-27718806 | [-] 16:27718713-27718853
	XLOC_038688	0.00127566	0.191574	NA	NA	Down-regulated	-1.30667	[-] 16:27709344-27713634
	XLOC_038842	5.64e-05	0.0215157	HERC2P4	ENSG00000230267	Up-regulated	2.66067	[-] 16:32103245-32103471 | [-] 16:32103245-32103471 | [-] 16:32103245-32103471 | [-] 16:32117105-32117290 | [-] 16:32117105-32117290 | [-] 16:32117105-32117290 | [-] 16:32117387-32117463 | [-] 16:32117387-32117463 | [-] 16:32117387-32117463 | [-] 16:32118282-32118409 | [-] 16:32118282-32118409 | [-] 16:32118282-32118409 | [-] 16:32151719-32152344 | [-] 16:32151719-32152344 | [-] 16:32151719-32152…
	XLOC_039552	0.00755739	0.571548	NA	NA	Up-regulated	0.832223	[-] 16:74434645-74442780
	XLOC_040068	0.00446952	0.417926	ASPA	ENSG00000108381	Down-regulated	-0.83623	[+] 17:3472374-3472462 | [+] 17:3472374-3472462 | [+] 17:3472374-3472462 | [+] 17:3472374-3472462 | [+] 17:3474053-3474174 | [+] 17:3474053-3474174 | [+] 17:3474053-3474174 | [+] 17:3474053-3474174 | [+] 17:3474053-3474174 | [+] 17:3475418-3475629 | [+] 17:3475418-3475629 | [+] 17:3475418-3475629 | [+] 17:3475418-3475629 | [+] 17:3475418-3475629 | [+] 17:3475419-3475629 | [+] 17:3476002-3476395 |…
	XLOC_040732	0.005497	0.468076	TMEM98	ENSG00000006042	Down-regulated	-0.792347	[+] 17:32925865-32925888 | [+] 17:32927818-32928237 | [+] 17:32927890-32928237 | [+] 17:32927892-32928237 | [+] 17:32927910-32928237 | [+] 17:32927910-32928237 | [+] 17:32927910-32928237 | [+] 17:32927910-32928237 | [+] 17:32927910-32928237 | [+] 17:32927910-32928237 | [+] 17:32927910-32928237 | [+] 17:32927910-32928237 | [+] 17:32927937-32928237 | [+] 17:32928045-32928237 | [+] 17:32928071-32928…
	XLOC_040794	0.000581454	0.115263	CCL4	ENSG00000275302	Down-regulated	-3.54296	[+] 17:36103590-36103981 | [+] 17:36103590-36104642 | [+] 17:36103827-36103981 | [+] 17:36103841-36105614 | [+] 17:36104528-36104642 | [+] 17:36105225-36105621 | [+] 17:36105225-36105621 | [+] 17:36105225-36105621
	XLOC_040974	0.00774301	0.573203	CNP	ENSG00000173786	Down-regulated	-0.581242	[+] 17:41966741-41966887 | [+] 17:41966763-41966887 | [+] 17:41966795-41966887 | [+] 17:41966798-41966887 | [+] 17:41966798-41966887 | [+] 17:41966815-41966887 | [+] 17:41966882-41967013 | [+] 17:41967333-41967429 | [+] 17:41967333-41967429 | [+] 17:41967693-41967753 | [+] 17:41967693-41968175 | [+] 17:41967783-41967953 | [+] 17:41968068-41968486 | [+] 17:41968068-41968503 | [+] 17:41968068-41968…
	XLOC_041689	0.00412116	0.40204	KCNJ16	ENSG00000153822	Down-regulated	-0.520186	[+] 17:70053429-70053620 | [+] 17:70053429-70053620 | [+] 17:70075225-70075390 | [+] 17:70075225-70075390 | [+] 17:70075225-70075390 | [+] 17:70075246-70075390 | [+] 17:70075321-70075390 | [+] 17:70096640-70096926 | [+] 17:70100658-70100766 | [+] 17:70100658-70100766 | [+] 17:70100658-70100766 | [+] 17:70100658-70102210 | [+] 17:70104535-70105075 | [+] 17:70104567-70105075 | [+] 17:70104790-70105…
	XLOC_041729	0.00717749	0.554053	TTYH2	ENSG00000141540	Down-regulated	-0.534031	[+] 17:74213514-74213716 | [+] 17:74213514-74213716 | [+] 17:74213514-74213716 | [+] 17:74213514-74213716 | [+] 17:74213514-74213716 | [+] 17:74213514-74213716 | [+] 17:74213514-74213716 | [+] 17:74215616-74215712 | [+] 17:74215616-74215712 | [+] 17:74215616-74215712 | [+] 17:74222485-74222657 | [+] 17:74222485-74222657 | [+] 17:74222485-74222657 | [+] 17:74222485-74222657 | [+] 17:74222485-74222…
	XLOC_041827	0.00127522	0.191574	RP11-13K12.1	ENSG00000267506	Up-regulated	0.834709	[+] 17:77546940-77547092 | [+] 17:77546940-77547092 | [+] 17:77546940-77547092 | [+] 17:77546940-77547092 | [+] 17:77546940-77547092 | [+] 17:77546940-77547092 | [+] 17:77546941-77547092 | [+] 17:77546941-77547092 | [+] 17:77546941-77547092 | [+] 17:77546941-77547092 | [+] 17:77547971-77547994 | [+] 17:77547971-77548158 | [+] 17:77547971-77548158 | [+] 17:77547971-77548158 | [+] 17:77547971-77548…
	XLOC_041846	4.34e-08	8.89e-05	TMEM235	ENSG00000204278	Down-regulated	-1.43208	[+] 17:78231020-78231341 | [+] 17:78231028-78231341 | [+] 17:78231167-78231341 | [+] 17:78231173-78231341 | [+] 17:78231197-78231341 | [+] 17:78231197-78231341 | [+] 17:78231222-78231341 | [+] 17:78231251-78231341 | [+] 17:78231252-78232213 | [+] 17:78231310-78231341 | [+] 17:78231310-78231341 | [+] 17:78231310-78231341 | [+] 17:78231310-78231341 | [+] 17:78231310-78231341 | [+] 17:78231310-78231…
	XLOC_042642	0.00705266	0.54946	NA	NA	Down-regulated	-1.23536	[-] 17:29189846-29194193
	XLOC_042644	0.000167929	0.0498728	NA	NA	Down-regulated	-1.45364	[-] 17:29206182-29211660
	XLOC_042958	0.00659252	0.52526	NR1D1	ENSG00000126368	Up-regulated	0.542692	[-] 17:40092787-40093282 | [-] 17:40093912-40094122 | [-] 17:40094935-40095120 | [-] 17:40095444-40096087 | [-] 17:40096443-40096587 | [-] 17:40096691-40096779 | [-] 17:40097065-40097403 | [-] 17:40100064-40100725
	XLOC_043881	0.00118134	0.185269	ABCA8	ENSG00000141338	Down-regulated	-1.0079	[-] 17:68865455-68868183 | [-] 17:68865455-68868183 | [-] 17:68865455-68868183 | [-] 17:68865455-68868183 | [-] 17:68865455-68868183 | [-] 17:68865455-68868183 | [-] 17:68865455-68868183 | [-] 17:68865455-68868183 | [-] 17:68865455-68868183 | [-] 17:68865455-68868183 | [-] 17:68865455-68868183 | [-] 17:68867292-68868183 | [-] 17:68867292-68868183 | [-] 17:68868052-68868183 | [-] 17:68868301-68868…
	XLOC_044078	0.00597115	0.490135	NA	NA	Up-regulated	0.505051	[-] 17:79522999-79535918
	XLOC_044094	0.00354	0.353828	NA	NA	Up-regulated	0.542387	[-] 17:79572888-79580218
	XLOC_044097	0.00213556	0.265914	NA	NA	Up-regulated	0.501097	[-] 17:79585456-79595072
	XLOC_044098	0.00685742	0.539428	CH17-351M24.1	ENSG00000263278	Up-regulated	0.561743	[-] 17:79595135-79602074 | [-] 17:79595135-79608832 | [-] 17:79598032-79602074 | [-] 17:79598618-79601292 | [-] 17:79603761-79603921 | [-] 17:79603761-79608832
	XLOC_044155	0.000134354	0.0417041	RP11-1055B8.3	ENSG00000262223	Down-regulated	-0.808998	[-] 17:81374749-81376173 | [-] 17:81374749-81376173 | [-] 17:81374749-81376173 | [-] 17:81374749-81376173 | [-] 17:81374749-81376173 | [-] 17:81374749-81376173 | [-] 17:81374749-81376173 | [-] 17:81374749-81376173 | [-] 17:81374749-81376173 | [-] 17:81374749-81376173 | [-] 17:81376001-81376173 | [-] 17:81376019-81376173 | [-] 17:81376022-81376173 | [-] 17:81376092-81376173 | [-] 17:81377180-81377…
	XLOC_044589	0.00120113	0.18651	CABLES1	ENSG00000134508	Up-regulated	0.40208	[+] 18:23134564-23134651 | [+] 18:23134564-23134651 | [+] 18:23134564-23134651 | [+] 18:23134564-23134670 | [+] 18:23134564-23134670 | [+] 18:23135452-23135545 | [+] 18:23135452-23135545 | [+] 18:23135763-23136607 | [+] 18:23136424-23136607 | [+] 18:23136459-23136607 | [+] 18:23136493-23136607 | [+] 18:23136524-23136607 | [+] 18:23136524-23136607 | [+] 18:23136549-23136607 | [+] 18:23149709-23149…
	XLOC_045645	0.000569973	0.113898	PIEZO2	ENSG00000154864	Down-regulated	-0.856543	[-] 18:10666483-10666813 | [-] 18:10666483-10666813 | [-] 18:10669639-10671779 | [-] 18:10669639-10671779 | [-] 18:10669639-10671779 | [-] 18:10669639-10671779 | [-] 18:10669639-10671779 | [-] 18:10669639-10671779 | [-] 18:10669639-10671779 | [-] 18:10669639-10671779 | [-] 18:10669639-10671779 | [-] 18:10669639-10671779 | [-] 18:10669639-10671779 | [-] 18:10669639-10671779 | [-] 18:10669639-10671…
	XLOC_045859	0.000349592	0.0841024	AQP4	ENSG00000171885	Down-regulated	-0.797761	[-] 18:26852038-26856489 | [-] 18:26852038-26856489 | [-] 18:26852038-26856489 | [-] 18:26852038-26856489 | [-] 18:26852038-26856489 | [-] 18:26852038-26856489 | [-] 18:26852038-26856489 | [-] 18:26855817-26856489 | [-] 18:26856211-26856489 | [-] 18:26856211-26856489 | [-] 18:26856289-26856489 | [-] 18:26860691-26860852 | [-] 18:26860772-26860852 | [-] 18:26860772-26860852 | [-] 18:26860772-26860…
	XLOC_046559	0.00546561	0.467008	FAM69C	ENSG00000187773	Down-regulated	-0.868965	[-] 18:74432142-74436719 | [-] 18:74434099-74436719 | [-] 18:74435728-74436719 | [-] 18:74441952-74442116 | [-] 18:74441952-74442116 | [-] 18:74441952-74442116 | [-] 18:74446606-74447283 | [-] 18:74446606-74447283 | [-] 18:74457062-74457268 | [-] 18:74457062-74457268 | [-] 18:74457773-74457944
	XLOC_046730	0.00932759	0.643812	MIDN	ENSG00000167470	Down-regulated	-0.499155	[+] 19:1248519-1248660 | [+] 19:1248553-1248660 | [+] 19:1248553-1248660 | [+] 19:1248553-1248660 | [+] 19:1248553-1248660 | [+] 19:1249737-1249801 | [+] 19:1249888-1250529 | [+] 19:1249890-1250529 | [+] 19:1249890-1250529 | [+] 19:1249890-1250529 | [+] 19:1249890-1250529 | [+] 19:1249890-1250529 | [+] 19:1249890-1250529 | [+] 19:1251261-1251649 | [+] 19:1251261-1251649 | [+] 19:1251261-1251649 |…
	XLOC_047882	0.000208869	0.0581524	NA	NA	Down-regulated	-0.956321	[+] 19:46040702-46052579
	XLOC_048038	0.00386972	NA	MYBPC2	ENSG00000086967	Down-regulated	-3.24366	[+] 19:50432903-50432972 | [+] 19:50435161-50435250 | [+] 19:50435776-50435862 | [+] 19:50436012-50436160 | [+] 19:50436617-50436734 | [+] 19:50437473-50437521 | [+] 19:50437659-50437718 | [+] 19:50440880-50441076 | [+] 19:50442181-50442313 | [+] 19:50443494-50443618 | [+] 19:50443711-50443816 | [+] 19:50445880-50446052 | [+] 19:50448225-50448390 | [+] 19:50450829-50450935 | [+] 19:50451280-50451…
	XLOC_048229	0.00464834	0.433012	RPS9	ENSG00000170889	Up-regulated	0.397051	[+] 19:54200742-54200888 | [+] 19:54200742-54200888 | [+] 19:54200809-54200888 | [+] 19:54200858-54200888 | [+] 19:54200871-54200893 | [+] 19:54200872-54200961 | [+] 19:54200872-54200961 | [+] 19:54200872-54200961 | [+] 19:54200874-54200888 | [+] 19:54200879-54200893 | [+] 19:54201133-54201281 | [+] 19:54201160-54201281 | [+] 19:54201160-54201281 | [+] 19:54201160-54201281 | [+] 19:54201160-54201…
	XLOC_048416	0.0052469	0.461608	PPAP2C	ENSG00000141934	Down-regulated	-0.749063	[-] 19:259975-259996 | [-] 19:281038-281537 | [-] 19:281038-281537 | [-] 19:281038-281537 | [-] 19:281038-281537 | [-] 19:281038-281537 | [-] 19:281038-281537 | [-] 19:281038-281537 | [-] 19:281038-281537 | [-] 19:281038-281537 | [-] 19:281038-281537 | [-] 19:281040-281537 | [-] 19:281040-281537 | [-] 19:281043-281537 | [-] 19:281046-281537 | [-] 19:281358-281537 | [-] 19:282056-282310 | [-] 19:2…
	XLOC_048728	0.00425838	0.407422	COL5A3	ENSG00000080573	Up-regulated	0.56886	[-] 19:10001524-10001670 | [-] 19:10001524-10001670 | [-] 19:10001524-10001670 | [-] 19:10001524-10001670 | [-] 19:10001524-10001670 | [-] 19:10001524-10001670 | [-] 19:10001524-10001670 | [-] 19:10001768-10001881 | [-] 19:10001768-10001881 | [-] 19:10001768-10001881 | [-] 19:10001768-10001881 | [-] 19:10001768-10001881 | [-] 19:10001768-10001881 | [-] 19:10001768-10001881 | [-] 19:10003565-10003…
	XLOC_049060	0.0036677	NA	NA	NA	Down-regulated	-2.71472	[-] 19:21711498-21714357
	XLOC_049061	0.00154108	0.216968	VN1R84P	ENSG00000268117	Down-regulated	-2.17456	[-] 19:21715146-21720240 | [-] 19:21719801-21720035
	XLOC_049062	0.000861737	0.147262	ZNF100	ENSG00000197020	Down-regulated	-0.653207	[-] 19:21722766-21727989 | [-] 19:21722766-21727989 | [-] 19:21722766-21727989 | [-] 19:21722766-21727989 | [-] 19:21726193-21727989 | [-] 19:21726529-21727989 | [-] 19:21727931-21727989 | [-] 19:21743078-21743223 | [-] 19:21744017-21744112 | [-] 19:21744017-21744112 | [-] 19:21744017-21744112 | [-] 19:21744017-21744112 | [-] 19:21744017-21744112 | [-] 19:21744017-21744115 | [-] 19:21744017-21744…
	XLOC_049136	0.00867789	0.61437	CTC-459F4.1	ENSG00000261770	Up-regulated	0.726578	[-] 19:27756997-27758687 | [-] 19:27757184-27760849 | [-] 19:27767579-27771431
	XLOC_049400	0.00076161	0.138688	NA	NA	Down-regulated	-1.61827	[-] 19:39069706-39084516
	XLOC_050140	0.00599653	0.490389	NA	NA	Up-regulated	3.90342	[+] 2:878218-885630
	XLOC_050141	0.00634722	0.508989	NA	NA	Up-regulated	3.80813	[+] 2:885812-898592
	XLOC_050696	0.00164255	0.224184	RASGRP3	ENSG00000152689	Down-regulated	-0.898717	[+] 2:33436324-33436591 | [+] 2:33436324-33436591 | [+] 2:33436324-33436591 | [+] 2:33436324-33436591 | [+] 2:33436326-33436591 | [+] 2:33436413-33436591 | [+] 2:33436567-33436591 | [+] 2:33447820-33447943 | [+] 2:33447820-33447943 | [+] 2:33447820-33447943 | [+] 2:33447820-33447943 | [+] 2:33447820-33447943 | [+] 2:33447820-33447943 | [+] 2:33447820-33447943 | [+] 2:33458046-33458130 | [+] 2:334…
	XLOC_050725	1.32e-07	0.000181557	AC012593.1	ENSG00000226994	Down-regulated	-1.69529	[+] 2:34799850-34799899 | [+] 2:34799850-34799899 | [+] 2:34831363-34831492 | [+] 2:34831363-34832166 | [+] 2:34831378-34831492 | [+] 2:34831378-34831492 | [+] 2:34831378-34831492 | [+] 2:34831378-34831492 | [+] 2:34831378-34831492 | [+] 2:34831378-34831492 | [+] 2:34852805-34868490 | [+] 2:34868297-34868490 | [+] 2:34868394-34868490 | [+] 2:35159084-35159155 | [+] 2:35159084-35159155 | [+] 2:351…
	XLOC_053694	0.00185754	0.239729	ITGAV	ENSG00000138448	Down-regulated	-0.463858	[+] 2:186590065-186590523 | [+] 2:186590080-186590523 | [+] 2:186600205-186600381 | [+] 2:186600205-186600381 | [+] 2:186602021-186602151 | [+] 2:186602021-186602151 | [+] 2:186602021-186602151 | [+] 2:186602021-186602151 | [+] 2:186622339-186622430 | [+] 2:186622339-186622430 | [+] 2:186622339-186622430 | [+] 2:186622339-186622430 | [+] 2:186625473-186625587 | [+] 2:186625473-186625587 | [+] 2:1…
	XLOC_054668	0.00317653	0.329868	NA	NA	Up-regulated	4.3806	[-] 2:710213-713553
	XLOC_054676	0.00075314	0.138688	NA	NA	Up-regulated	4.71441	[-] 2:754720-758019
	XLOC_054677	0.00486293	0.443202	NA	NA	Up-regulated	4.56694	[-] 2:758144-773572
	XLOC_054678	0.00103104	0.170321	LINC01115	ENSG00000237667	Up-regulated	5.472	[-] 2:774264-780591 | [-] 2:774264-780591 | [-] 2:779840-780591 | [-] 2:780351-780591 | [-] 2:788569-792427 | [-] 2:792846-795158 | [-] 2:792846-795158 | [-] 2:806029-806249 | [-] 2:806029-806249 | [-] 2:806029-806249 | [-] 2:806029-806249 | [-] 2:806029-806249 | [-] 2:806029-806249 | [-] 2:806029-806249 | [-] 2:853979-854215 | [-] 2:853979-854215 | [-] 2:853979-854215 | [-] 2:868118-868191 | [-]…
	XLOC_054708	0.00447708	NA	NA	NA	Up-regulated	3.85156	[-] 2:3651391-3652184
	XLOC_056047	0.000403964	0.0926835	AC104135.2	ENSG00000236209	Up-regulated	6.58977	[-] 2:74918396-74920286 | [-] 2:74919555-74920286 | [-] 2:74924816-74924846 | [-] 2:74924816-74928306
	XLOC_056142	0.00438017	0.412685	NA	NA	Down-regulated	-1.02085	[-] 2:77839748-77839890 | [-] 2:77874980-77875062 | [-] 2:77938952-77939886 | [-] 2:77938952-77939886 | [-] 2:77940035-77940080 | [-] 2:77940117-77940162 | [-] 2:77949459-77951533 | [-] 2:77949459-77952945 | [-] 2:77951038-77951533 | [-] 2:77951038-77952945 | [-] 2:77951038-77952945 | [-] 2:77951038-77952945 | [-] 2:77971590-77989029 | [-] 2:77986471-77989029 | [-] 2:77986471-77989029
	XLOC_056188	0.000234211	0.063775	NA	NA	Down-regulated	-1.9788	[-] 2:78120132-78127542
	XLOC_056190	0.000169091	0.0498728	NA	NA	Down-regulated	-1.6949	[-] 2:78130062-78140507
	XLOC_056193	0.00231918	0.283088	NA	NA	Down-regulated	-2.02108	[-] 2:78142334-78151191
	XLOC_056195	0.00372955	0.366725	NA	NA	Down-regulated	-1.84402	[-] 2:78153759-78159828
	XLOC_056196	0.000307649	0.0770024	NA	NA	Down-regulated	-2.01921	[-] 2:78160105-78164838
	XLOC_056199	0.00118979	NA	NA	NA	Down-regulated	-2.17958	[-] 2:78172578-78176291
	XLOC_056200	0.000366561	0.0864665	NA	NA	Down-regulated	-1.51927	[-] 2:78176586-78189177
	XLOC_056201	0.00401805	NA	NA	NA	Down-regulated	-2.15704	[-] 2:78189251-78192015
	XLOC_056203	0.00881	NA	NA	NA	Down-regulated	-1.68464	[-] 2:78194024-78198348
	XLOC_056206	3.94e-05	0.0160188	NA	NA	Down-regulated	-3.00937	[-] 2:78213652-78217705
	XLOC_056208	2.61e-05	0.0117366	NA	NA	Down-regulated	-1.5721	[-] 2:78219244-78242311
	XLOC_056209	7.07e-10	4.38e-06	NA	NA	Down-regulated	-1.70227	[-] 2:78242797-78267791
	XLOC_056210	8.93e-05	0.0316247	NA	NA	Down-regulated	-1.6976	[-] 2:78267974-78275160
	XLOC_056212	3.54e-05	0.0146318	NA	NA	Down-regulated	-1.76473	[-] 2:78277000-78288057
	XLOC_056375	0.00675931	NA	NA	NA	Up-regulated	3.46696	[-] 2:87322935-87323696 | [-] 2:87322935-87323696 | [-] 2:87322935-87323696 | [-] 2:87339645-87345262 | [-] 2:87339899-87345262 | [-] 2:87345117-87345262 | [-] 2:87348659-87348688 | [-] 2:87348659-87348898 | [-] 2:87348659-87348898 | [-] 2:87348659-87348898
	XLOC_057582	1.31e-07	0.000181557	LRP2	ENSG00000081479	Down-regulated	-1.3614	[-] 2:169127055-169128830 | [-] 2:169127055-169128830 | [-] 2:169127055-169128830 | [-] 2:169127055-169128830 | [-] 2:169127109-169128830 | [-] 2:169129013-169129084 | [-] 2:169129013-169129084 | [-] 2:169129013-169129084 | [-] 2:169129013-169129084 | [-] 2:169129013-169129084 | [-] 2:169132324-169132345 | [-] 2:169132574-169132681 | [-] 2:169132574-169132681 | [-] 2:169132574-169132681 | [-] 2:1…
	XLOC_057589	0.00819951	0.593278	CCDC173	ENSG00000154479	Up-regulated	0.982068	[-] 2:169645322-169646182 | [-] 2:169645322-169646182 | [-] 2:169645322-169646182 | [-] 2:169645322-169646182 | [-] 2:169645322-169646182 | [-] 2:169645322-169646182 | [-] 2:169645322-169646182 | [-] 2:169645322-169646182 | [-] 2:169645322-169646182 | [-] 2:169645322-169646182 | [-] 2:169645322-169646182 | [-] 2:169645322-169646182 | [-] 2:169645425-169646182 | [-] 2:169649182-169649346 | [-] 2:1…
	XLOC_058025	0.000757921	0.138688	NA	NA	Up-regulated	0.980298	[-] 2:196093305-196113710 | [-] 2:196093305-196125799 | [-] 2:196120597-196124355 | [-] 2:196125682-196125800
	XLOC_058092	0.00273246	0.299171	NA	NA	Down-regulated	-1.69602	[-] 2:200657213-200670689
	XLOC_058095	0.000141155	0.0431812	AC007163.3	ENSG00000237166	Down-regulated	-1.18066	[-] 2:200700320-200714130 | [-] 2:200700320-200714130 | [-] 2:200712305-200714130 | [-] 2:200716335-200716417 | [-] 2:200716335-200716417 | [-] 2:200717558-200717674 | [-] 2:200725500-200727378 | [-] 2:200727061-200727344 | [-] 2:200735037-200735177 | [-] 2:200735037-200735177 | [-] 2:200735037-200735188
	XLOC_058096	0.00536433	0.464935	NA	NA	Down-regulated	-1.5979	[-] 2:200719028-200722584
	XLOC_058195	0.00165746	0.224184	NA	NA	Down-regulated	-1.47744	[-] 2:206979350-206995462
	XLOC_059361	7.36e-05	0.0272363	FRG1B	ENSG00000149531	Up-regulated	1.01605	[+] 20:30377019-30377425 | [+] 20:30377173-30377425 | [+] 20:30377173-30377425 | [+] 20:30377175-30377425 | [+] 20:30377175-30377721 | [+] 20:30377175-30377721 | [+] 20:30377176-30377425 | [+] 20:30377176-30377425 | [+] 20:30377176-30377721 | [+] 20:30377176-30377721 | [+] 20:30377177-30377425 | [+] 20:30377178-30377721 | [+] 20:30377180-30377721 | [+] 20:30377181-30377425 | [+] 20:30377181-30377…
	XLOC_059364	0.00589118	NA	NA	NA	Up-regulated	4.68392	[+] 20:30407762-30408191
	XLOC_059365	8.39e-06	NA	NA	NA	Up-regulated	4.72821	[+] 20:30410744-30412684
	XLOC_060082	0.0026	0.293363	FLJ16779	ENSG00000275620	Up-regulated	1.10148	[+] 20:63253844-63256590 | [+] 20:63253901-63256590 | [+] 20:63253915-63256590 | [+] 20:63253962-63256590 | [+] 20:63253978-63261615 | [+] 20:63256683-63256814 | [+] 20:63256683-63258218 | [+] 20:63256732-63256808 | [+] 20:63256732-63262074 | [+] 20:63258127-63258218 | [+] 20:63258127-63262074 | [+] 20:63258759-63262074 | [+] 20:63258759-63262074
	XLOC_060085	0.00315	0.329046	COL20A1	ENSG00000101203	Up-regulated	0.822709	[+] 20:63293178-63293275 | [+] 20:63293186-63293275 | [+] 20:63293186-63293275 | [+] 20:63293186-63293275 | [+] 20:63293186-63293275 | [+] 20:63293186-63293275 | [+] 20:63293224-63293275 | [+] 20:63295040-63295189 | [+] 20:63295098-63295189 | [+] 20:63295098-63295189 | [+] 20:63295098-63295189 | [+] 20:63295098-63295189 | [+] 20:63295098-63295189 | [+] 20:63295098-63295189 | [+] 20:63295098-63295…
	XLOC_060117	0.00259476	0.293363	MYT1	ENSG00000196132	Up-regulated	0.561842	[+] 20:64102477-64102555 | [+] 20:64151697-64151910 | [+] 20:64151717-64151910 | [+] 20:64151736-64151910 | [+] 20:64151740-64151910 | [+] 20:64151791-64151910 | [+] 20:64151791-64151910 | [+] 20:64164226-64164739 | [+] 20:64164280-64164739 | [+] 20:64164374-64164739 | [+] 20:64164474-64164739 | [+] 20:64164474-64164739 | [+] 20:64164474-64164739 | [+] 20:64164474-64164739 | [+] 20:64164612-64164…
	XLOC_060470	0.000274	0.0708	NA	NA	Down-regulated	-1.11564	[-] 20:21461750-21477825
	XLOC_061074	0.00756559	0.571548	NA	NA	Down-regulated	-0.418328	[-] 20:51586867-51593275
	XLOC_062056	0.00509768	0.457664	COL6A1	ENSG00000142156	Up-regulated	0.561865	[+] 21:45981737-45981947 | [+] 21:45981737-45981947 | [+] 21:45981737-45981947 | [+] 21:45981769-45981947 | [+] 21:45982634-45982763 | [+] 21:45982634-45982763 | [+] 21:45982634-45982763 | [+] 21:45982634-45982763 | [+] 21:45984269-45984469 | [+] 21:45984269-45984469 | [+] 21:45984269-45984469 | [+] 21:45984269-45984469 | [+] 21:45986526-45986685 | [+] 21:45986526-45986685 | [+] 21:45986526-45986…
	XLOC_062286	0.00941898	0.648314	LINC00320	ENSG00000224924	Down-regulated	-0.523778	[-] 21:20736002-20741832 | [-] 21:20742549-20743833 | [-] 21:20742565-20743833 | [-] 21:20742565-20743833 | [-] 21:20742565-20743833 | [-] 21:20742565-20743833 | [-] 21:20742565-20743833 | [-] 21:20742565-20743833 | [-] 21:20742590-20743833 | [-] 21:20742595-20743833 | [-] 21:20742921-20743833 | [-] 21:20742921-20743833 | [-] 21:20743739-20743833 | [-] 21:20757311-20757417 | [-] 21:20757311-20757…
	XLOC_062817	0.00174339	0.233511	ICOSLG	ENSG00000160223	Down-regulated	-0.891224	[-] 21:44222588-44229044 | [-] 21:44222588-44230089 | [-] 21:44222588-44230089 | [-] 21:44222588-44230089 | [-] 21:44222991-44223078 | [-] 21:44222991-44229044 | [-] 21:44226834-44229044 | [-] 21:44226834-44230089 | [-] 21:44230054-44230089 | [-] 21:44230054-44230089 | [-] 21:44230054-44230089 | [-] 21:44230054-44230089 | [-] 21:44231280-44231444 | [-] 21:44231280-44231444 | [-] 21:44231280-44231…
	XLOC_063236	0.000685538	NA	DDTL	ENSG00000099974	Down-regulated	-4.89942	[+] 22:23966901-23967022 | [+] 22:23967386-23967561 | [+] 22:23971286-23972532
	XLOC_063447	0.00188988	0.242639	RP1-90G24.11	ENSG00000273325	Up-regulated	0.955756	[+] 22:32279191-32285785 | [+] 22:32284683-32285131
	XLOC_064105	0.000312731	0.0774916	GSTT2B	ENSG00000133433	Down-regulated	-1.61495	[-] 22:23957205-23957932 | [-] 22:23957205-23957932 | [-] 22:23957205-23957932 | [-] 22:23957205-23957932 | [-] 22:23957414-23957932 | [-] 22:23957619-23957932 | [-] 22:23958285-23958458 | [-] 22:23958285-23958458 | [-] 22:23958327-23958458 | [-] 22:23958327-23958458 | [-] 22:23958327-23958458 | [-] 22:23958327-23958458 | [-] 22:23958551-23958701 | [-] 22:23958551-23958701 | [-] 22:23958551-23958…
	XLOC_065013	0.00088356	0.149957	KCNH8	ENSG00000183960	Down-regulated	-0.857952	[+] 3:19148196-19148306 | [+] 3:19148454-19148795 | [+] 3:19148454-19148795 | [+] 3:19148454-19148795 | [+] 3:19148454-19148795 | [+] 3:19148534-19148795 | [+] 3:19148605-19148795 | [+] 3:19220626-19220711 | [+] 3:19253654-19253887 | [+] 3:19253654-19253887 | [+] 3:19253654-19253887 | [+] 3:19253654-19253887 | [+] 3:19253654-19253887 | [+] 3:19253654-19253887 | [+] 3:19253654-19253887 | [+] 3:192…
	XLOC_065787	0.000928856	0.156276	PXK	ENSG00000168297	Down-regulated	-0.555763	[+] 3:58332876-58333090 | [+] 3:58332880-58333090 | [+] 3:58332880-58333090 | [+] 3:58332880-58333090 | [+] 3:58332880-58333090 | [+] 3:58332880-58333090 | [+] 3:58332880-58333090 | [+] 3:58332880-58333090 | [+] 3:58332880-58333090 | [+] 3:58332880-58333090 | [+] 3:58332880-58333090 | [+] 3:58332885-58333090 | [+] 3:58332890-58333090 | [+] 3:58332898-58333090 | [+] 3:58332903-58333090 | [+] 3:583…
	XLOC_066366	0.00201663	0.25495	ALCAM	ENSG00000170017	Down-regulated	-0.405414	[+] 3:105366867-105367481 | [+] 3:105366909-105367481 | [+] 3:105366909-105367481 | [+] 3:105366918-105367481 | [+] 3:105367343-105367481 | [+] 3:105439338-105439485 | [+] 3:105439338-105439485 | [+] 3:105439338-105439485 | [+] 3:105440812-105440865 | [+] 3:105440812-105440865 | [+] 3:105440812-105440865 | [+] 3:105513325-105513362 | [+] 3:105513325-105513362 | [+] 3:105513325-105513362 | [+] 3:1…
	XLOC_066389	5.96e-07	0.000615681	NA	NA	Up-regulated	2.43351	[+] 3:107318680-107321026
	XLOC_066793	0.000241	0.0648124	RP11-404G16.2	ENSG00000244062	Down-regulated	-1.52627	[+] 3:133760300-133761379 | [+] 3:133761527-133762363
	XLOC_067147	0.00765698	0.57317	RP11-788A4.1	ENSG00000244545	Down-regulated	-0.872601	[+] 3:152549371-152549416 | [+] 3:152648067-152648544 | [+] 3:152648146-152648544 | [+] 3:152648146-152648544 | [+] 3:152648146-152648544 | [+] 3:152650360-152650447 | [+] 3:152650360-152650601 | [+] 3:152650360-152650601 | [+] 3:152650360-152650601 | [+] 3:152650360-152650601 | [+] 3:152651806-152651984 | [+] 3:152651806-152651984 | [+] 3:152651806-152677903 | [+] 3:152651806-152687542 | [+] 3:1…
	XLOC_067330	0.00442964	0.415765	NA	NA	Up-regulated	0.608416	[+] 3:158888381-158924389 | [+] 3:158888381-158924389 | [+] 3:158888381-158924389 | [+] 3:158888381-158957324 | [+] 3:158925075-158925264 | [+] 3:158925075-158926286 | [+] 3:158925075-158957324 | [+] 3:158926241-158957324 | [+] 3:158926448-158926475 | [+] 3:158926986-158957324 | [+] 3:158926990-158957324
	XLOC_067630	0.00114	0.181641	CLDN11	ENSG00000013297	Down-regulated	-1.12289	[+] 3:170418865-170419292 | [+] 3:170418868-170419292 | [+] 3:170418875-170419292 | [+] 3:170421218-170421337 | [+] 3:170421218-170421337 | [+] 3:170421240-170421337 | [+] 3:170421245-170421337 | [+] 3:170421280-170421337 | [+] 3:170423163-170423327 | [+] 3:170423163-170423327 | [+] 3:170423163-170423327 | [+] 3:170423163-170423327 | [+] 3:170423163-170423327 | [+] 3:170423163-170423327 | [+] 3:1…
	XLOC_067838	0.00806	0.590233	SOX2	ENSG00000181449	Down-regulated	-0.557776	[+] 3:181711924-181714436
	XLOC_068052	0.00540526	0.465058	HES1	ENSG00000114315	Down-regulated	-1.08151	[+] 3:194136133-194136488 | [+] 3:194136142-194136488 | [+] 3:194136145-194136488 | [+] 3:194136145-194136488 | [+] 3:194136148-194136488 | [+] 3:194136617-194136712 | [+] 3:194136617-194136712 | [+] 3:194136617-194137048 | [+] 3:194136617-194137284 | [+] 3:194136617-194138946 | [+] 3:194136961-194137048 | [+] 3:194136961-194138946 | [+] 3:194137683-194138732 | [+] 3:194137683-194138946
	XLOC_068085	0.00237368	0.287158	NA	NA	Up-regulated	1.26516	[+] 3:195741322-195746830
	XLOC_068869	0.000702	0.134898	ALS2CL	ENSG00000178038	Up-regulated	0.750253	[-] 3:46668859-46671064 | [-] 3:46668859-46671064 | [-] 3:46668859-46671064 | [-] 3:46668859-46671064 | [-] 3:46668859-46671064 | [-] 3:46668859-46671064 | [-] 3:46668859-46671064 | [-] 3:46668859-46671064 | [-] 3:46668859-46671064 | [-] 3:46668859-46671064 | [-] 3:46668859-46671064 | [-] 3:46668859-46671064 | [-] 3:46668859-46671064 | [-] 3:46668859-46671064 | [-] 3:46668859-46671064 | [-] 3:466…
	XLOC_069190	0.000448	0.0985277	FRMD4B	ENSG00000114541	Down-regulated	-0.885268	[-] 3:69168619-69171981 | [-] 3:69168619-69171981 | [-] 3:69168619-69171981 | [-] 3:69168619-69171981 | [-] 3:69168619-69171981 | [-] 3:69168619-69171981 | [-] 3:69168619-69171981 | [-] 3:69168619-69171981 | [-] 3:69168619-69171981 | [-] 3:69168619-69171981 | [-] 3:69168619-69171981 | [-] 3:69169990-69171981 | [-] 3:69170807-69171981 | [-] 3:69176524-69176656 | [-] 3:69176524-69176656 | [-] 3:691…
	XLOC_069694	0.00872966	0.616274	LINC01279	ENSG00000272761	Down-regulated	-1.06	[-] 3:112596794-112601902
	XLOC_070298	0.00247338	0.29091	PLSCR4	ENSG00000114698	Down-regulated	-0.523425	[-] 3:146192339-146194455 | [-] 3:146192339-146194455 | [-] 3:146192339-146194455 | [-] 3:146192339-146194455 | [-] 3:146192339-146194455 | [-] 3:146192339-146194455 | [-] 3:146192339-146194455 | [-] 3:146192339-146194455 | [-] 3:146192339-146194455 | [-] 3:146192339-146194455 | [-] 3:146192339-146194455 | [-] 3:146192339-146194455 | [-] 3:146192339-146194455 | [-] 3:146192405-146194455 | [-] 3:1…
	XLOC_070678	0.00953675	NA	RP11-373E16.4	ENSG00000239739	Down-regulated	-1.65931	[-] 3:170689225-170693383 | [-] 3:170689225-170693383 | [-] 3:170689225-170693383 | [-] 3:170733847-170733892 | [-] 3:170735926-170736109 | [-] 3:170737892-170740533 | [-] 3:170740351-170740533 | [-] 3:170741286-170741309 | [-] 3:170741286-170741365 | [-] 3:170741286-170741365
	XLOC_070981	0.00516418	0.4603	YEATS2-AS1	ENSG00000233885	Down-regulated	-1.75924	[-] 3:183806457-183808112 | [-] 3:183806457-183808112 | [-] 3:183806457-183808112 | [-] 3:183807908-183808112 | [-] 3:183807908-183808112 | [-] 3:183808730-183808828 | [-] 3:183808730-183808828 | [-] 3:183808730-183808852 | [-] 3:183808730-183808852 | [-] 3:183808730-183809515 | [-] 3:183810019-183810548 | [-] 3:183810019-183810783 | [-] 3:183810019-183810783 | [-] 3:183810019-183810783
	XLOC_071331	0.0086712	0.61437	NA	NA	Up-regulated	1.34064	[+] 4:3975902-3984524
	XLOC_071609	0.000256	0.0666622	CD38	ENSG00000004468	Down-regulated	-0.995536	[+] 4:15778255-15778647 | [+] 4:15778255-15778647 | [+] 4:15778275-15778647 | [+] 4:15778275-15778647 | [+] 4:15778278-15778647 | [+] 4:15778298-15778647 | [+] 4:15778312-15778647 | [+] 4:15816511-15816640 | [+] 4:15816511-15816640 | [+] 4:15816511-15816640 | [+] 4:15816511-15816640 | [+] 4:15816511-15816640 | [+] 4:15816511-15816640 | [+] 4:15816511-15816754 | [+] 4:15816596-15816640 | [+] 4:158…
	XLOC_072206	6.37e-06	0.00408587	NA	NA	Down-regulated	-0.787102	[+] 4:55404191-55410856 | [+] 4:55422914-55423031
	XLOC_072426	0.00559087	0.474439	SLC4A4	ENSG00000080493	Down-regulated	-0.472623	[+] 4:71186615-71187401 | [+] 4:71186766-71187401 | [+] 4:71187286-71187401 | [+] 4:71187286-71187401 | [+] 4:71187327-71187401 | [+] 4:71236079-71236100 | [+] 4:71236121-71236231 | [+] 4:71236576-71236649 | [+] 4:71236576-71236649 | [+] 4:71236576-71236649 | [+] 4:71236576-71236649 | [+] 4:71236576-71236649 | [+] 4:71236576-71236649 | [+] 4:71236576-71236649 | [+] 4:71255218-71255399 | [+] 4:712…
	XLOC_072985	2.84e-07	0.00037066	NA	NA	Down-regulated	-2.18103	[+] 4:114703562-114713641
	XLOC_072986	0.00011488	0.038438	NA	NA	Down-regulated	-2.25224	[+] 4:114714869-114721993
	XLOC_072987	2.39e-06	0.0017389	NA	NA	Down-regulated	-2.46238	[+] 4:114734690-114751650
	XLOC_074708	0.00142362	NA	NA	NA	Up-regulated	4.95698	[-] 4:13044629-13045955
	XLOC_075148	0.002867	0.310225	GABRG1	ENSG00000163285	Down-regulated	-0.433422	[-] 4:46035769-46041254 | [-] 4:46051310-46051339 | [-] 4:46051424-46051638 | [-] 4:46051424-46051638 | [-] 4:46058217-46058369 | [-] 4:46058217-46058369 | [-] 4:46058485-46058622 | [-] 4:46058485-46058622 | [-] 4:46064441-46064523 | [-] 4:46064441-46064523 | [-] 4:46065364-46065584 | [-] 4:46065364-46065584 | [-] 4:46083986-46084053 | [-] 4:46083986-46084053 | [-] 4:46097201-46097349 | [-] 4:460…
	XLOC_075941	0.00542605	0.465232	NA	NA	Down-regulated	-1.46181	[-] 4:104184832-104202348
	XLOC_075944	0.00982756	0.66717	NA	NA	Down-regulated	-1.27566	[-] 4:104211616-104229498
	XLOC_076701	0.0053663	0.464935	DCHS2	ENSG00000197410	Down-regulated	-0.614769	[-] 4:154222565-154237159 | [-] 4:154222565-154237159 | [-] 4:154222565-154237159 | [-] 4:154222565-154237159 | [-] 4:154222565-154237159 | [-] 4:154222565-154237159 | [-] 4:154222565-154237159 | [-] 4:154222565-154237159 | [-] 4:154222565-154237159 | [-] 4:154222565-154237159 | [-] 4:154222565-154237159 | [-] 4:154222565-154237159 | [-] 4:154232037-154237159 | [-] 4:154234375-154237159 | [-] 4:1…
	XLOC_077203	0.00141947	0.204494	NA	NA	Down-regulated	-1.18421	[-] 4:183461122-183464694 | [-] 4:183464778-183464928
	XLOC_077637	0.000364571	0.0864665	NA	NA	Down-regulated	-1.82769	[+] 5:25963730-25983469
	XLOC_077930	0.00488294	0.443202	ITGA2	ENSG00000164171	Down-regulated	-1.07892	[+] 5:52989317-52989532 | [+] 5:52989326-52989532 | [+] 5:52989326-52989532 | [+] 5:52989326-52989532 | [+] 5:52989326-52989532 | [+] 5:52989326-52989532 | [+] 5:52989326-52989532 | [+] 5:52989326-52989532 | [+] 5:52989340-52989532 | [+] 5:52989440-52989532 | [+] 5:52989440-52989532 | [+] 5:52989440-52989532 | [+] 5:52989440-52989532 | [+] 5:53026748-53026868 | [+] 5:53026748-53026868 | [+] 5:530…
	XLOC_078231	0.00113659	0.181641	RP11-98J23.2	ENSG00000198237	Up-regulated	2.91846	[+] 5:69875271-69875319 | [+] 5:69910375-69910562 | [+] 5:69914158-69914242 | [+] 5:69916081-69916255 | [+] 5:69920732-69920867
	XLOC_078245	0.00532659	0.464745	SMN2	ENSG00000205571	Up-regulated	2.04455	[+] 5:70049612-70049766 | [+] 5:70049612-70049766 | [+] 5:70049612-70049766 | [+] 5:70049612-70049766 | [+] 5:70049612-70049766 | [+] 5:70049612-70049766 | [+] 5:70049612-70049766 | [+] 5:70049612-70049766 | [+] 5:70049638-70049766 | [+] 5:70049657-70049766 | [+] 5:70049664-70049766 | [+] 5:70049686-70049766 | [+] 5:70049686-70049766 | [+] 5:70063411-70063486 | [+] 5:70063415-70063486 | [+] 5:700…
	XLOC_078546	0.00916186	0.637701	NA	NA	Down-regulated	-0.504672	[+] 5:84551185-84572083 | [+] 5:84551185-84572083 | [+] 5:84551185-84595813 | [+] 5:84556580-84556727 | [+] 5:84556699-84556727 | [+] 5:84566746-84595813 | [+] 5:84572286-84590656 | [+] 5:84572286-84595813 | [+] 5:84601630-84601999 | [+] 5:84601864-84601999 | [+] 5:84601864-84601999 | [+] 5:84603858-84604161 | [+] 5:84604073-84617006 | [+] 5:84604906-84617006 | [+] 5:84604906-84617006 | [+] 5:846…
	XLOC_078589	0.00444197	NA	NA	NA	Down-regulated	-3.26756	[+] 5:87469809-87471545
	XLOC_079346	0.000515854	0.106824	EGR1	ENSG00000120738	Down-regulated	-0.855165	[+] 5:138465490-138466068 | [+] 5:138466757-138469315
	XLOC_079553	0.00106492	0.173604	CTC-529P8.1	ENSG00000250072	Down-regulated	-1.5858	[+] 5:149063229-149063674 | [+] 5:149063250-149063674 | [+] 5:149063250-149063674 | [+] 5:149063265-149063674 | [+] 5:149063267-149063674 | [+] 5:149063285-149063674 | [+] 5:149063317-149063674 | [+] 5:149063455-149063674 | [+] 5:149063486-149063674 | [+] 5:149063503-149063674 | [+] 5:149063609-149063674 | [+] 5:149064067-149064174 | [+] 5:149064067-149064174 | [+] 5:149064067-149064174 | [+] 5:1…
	XLOC_079570	0.000766786	0.138688	SLC26A2	ENSG00000155850	Down-regulated	-0.900411	[+] 5:149960737-149960979 | [+] 5:149960785-149960979 | [+] 5:149961993-149962272 | [+] 5:149977628-149977722 | [+] 5:149977628-149978351 | [+] 5:149977980-149978351 | [+] 5:149980293-149987405 | [+] 5:149993210-149993455
	XLOC_079616	3.53e-09	1.28e-05	NA	NA	Down-regulated	-1.50335	[+] 5:152374855-152375213 | [+] 5:152374855-152375213 | [+] 5:152374855-152375213 | [+] 5:152374855-152375213 | [+] 5:152422493-152426282 | [+] 5:152422493-152429146 | [+] 5:152426219-152426282 | [+] 5:152537306-152537809 | [+] 5:152537306-152553496 | [+] 5:152537704-152537809 | [+] 5:152537704-152537809 | [+] 5:152537704-152553496 | [+] 5:152537704-152553496 | [+] 5:152537704-152553496 | [+] 5:1…
	XLOC_079617	0.00235135	NA	NA	NA	Down-regulated	-2.48812	[+] 5:152375369-152381306
	XLOC_079630	0.000251958	0.0664177	NA	NA	Down-regulated	-1.46952	[+] 5:152461604-152478598
	XLOC_079651	0.00416807	0.405022	NA	NA	Down-regulated	-1.68555	[+] 5:152553630-152608187
	XLOC_079652	0.00012441	0.0400357	NA	NA	Down-regulated	-1.71192	[+] 5:152608242-152610657 | [+] 5:152608242-152614985 | [+] 5:152610867-152614985
	XLOC_079656	3.61e-09	1.28e-05	NA	NA	Down-regulated	-1.67128	[+] 5:152658752-152696866
	XLOC_080231	0.00194489	0.247141	LINC01411	ENSG00000249306	Down-regulated	-1.27581	[+] 5:174336031-174336576 | [+] 5:174336126-174336576 | [+] 5:174336295-174336576 | [+] 5:174336354-174336576 | [+] 5:174336495-174336576 | [+] 5:174427639-174427750 | [+] 5:174427639-174427750 | [+] 5:174427639-174427750 | [+] 5:174427639-174427750 | [+] 5:174427639-174427750 | [+] 5:174503638-174503990 | [+] 5:174503638-174503990 | [+] 5:174503683-174503990 | [+] 5:174503683-174503990 | [+] 5:1…
	XLOC_080386	0.000699529	0.134898	BTNL9	ENSG00000165810	Up-regulated	0.875502	[+] 5:181040082-181040432 | [+] 5:181040212-181040432 | [+] 5:181040225-181040432 | [+] 5:181040225-181040432 | [+] 5:181040225-181040432 | [+] 5:181040225-181040432 | [+] 5:181040225-181040432 | [+] 5:181040225-181040432 | [+] 5:181040225-181040432 | [+] 5:181040225-181040432 | [+] 5:181040225-181040432 | [+] 5:181040225-181040432 | [+] 5:181040225-181040432 | [+] 5:181040225-181040432 | [+] 5:1…
	XLOC_080728	0.00281188	0.305595	NA	NA	Up-regulated	1.33668	[-] 5:10012301-10021936
	XLOC_080730	0.00126676	0.191574	NA	NA	Up-regulated	1.0052	[-] 5:10024439-10048141
	XLOC_080745	0.00481599	0.442458	NA	NA	Up-regulated	1.00957	[-] 5:10106904-10109861 | [-] 5:10138309-10140267 | [-] 5:10138309-10143145 | [-] 5:10141132-10143145 | [-] 5:10141132-10143145
	XLOC_080746	0.00575248	0.479935	NA	NA	Up-regulated	0.831642	[-] 5:10110106-10129039
	XLOC_080751	2.74e-05	0.0121168	CTD-2199O4.5	ENSG00000280368	Up-regulated	0.765551	[-] 5:10153454-10184322 | [-] 5:10171030-10171214
	XLOC_081516	0.00358238	0.356497	CTC-537E7.2	ENSG00000248359	Down-regulated	-0.57873	[-] 5:68529943-68531917 | [-] 5:68531690-68531917 | [-] 5:68533419-68533530 | [-] 5:68533419-68554350
	XLOC_081517	0.00240021	0.287318	NA	NA	Down-regulated	-0.528173	[-] 5:68554403-68599673
	XLOC_081518	0.00950157	0.652187	CTC-340D7.1	ENSG00000249335	Down-regulated	-0.372124	[-] 5:68600516-68608534 | [-] 5:68600516-68608534 | [-] 5:68608709-68617515 | [-] 5:68608709-68617515 | [-] 5:68608709-68617515 | [-] 5:68608709-68617515 | [-] 5:68617483-68617515 | [-] 5:68617483-68617515 | [-] 5:68704990-68714789 | [-] 5:68704990-68714789 | [-] 5:68704990-68718242 | [-] 5:68722233-68752697 | [-] 5:68725165-68745531 | [-] 5:68725165-68752642 | [-] 5:68781080-68782719 | [-] 5:687…
	XLOC_081692	0.00425854	0.407422	NA	NA	Down-regulated	-0.656679	[-] 5:75658621-75662222 | [-] 5:75658621-75663943 | [-] 5:75658621-75664392 | [-] 5:75664224-75664392 | [-] 5:75664224-75664392 | [-] 5:75666020-75666134 | [-] 5:75666020-75666134 | [-] 5:75666020-75671038 | [-] 5:75666903-75671038 | [-] 5:75666903-75671038
	XLOC_082293	0.00318166	0.329868	SEMA6A	ENSG00000092421	Down-regulated	-0.527495	[-] 5:116443555-116447811 | [-] 5:116443555-116447811 | [-] 5:116443555-116447811 | [-] 5:116443555-116447811 | [-] 5:116443555-116447811 | [-] 5:116443555-116447811 | [-] 5:116443555-116447811 | [-] 5:116443555-116447811 | [-] 5:116443555-116447811 | [-] 5:116443555-116447811 | [-] 5:116443555-116447811 | [-] 5:116443616-116447811 | [-] 5:116445750-116447811 | [-] 5:116446134-116447811 | [-] 5:1…
	XLOC_082405	0.004569	NA	NA	NA	Down-regulated	-2.34393	[-] 5:124094410-124100895
	XLOC_082407	0.00721554	0.55526	NA	NA	Down-regulated	-1.04634	[-] 5:124105663-124131998 | [-] 5:124105663-124133139 | [-] 5:124105663-124133139 | [-] 5:124134424-124134500 | [-] 5:124134424-124134500 | [-] 5:124134424-124135124 | [-] 5:124135040-124135124 | [-] 5:124135040-124135124 | [-] 5:124137212-124137322 | [-] 5:124137212-124137435 | [-] 5:124137212-124173897
	XLOC_082412	0.000974093	0.161994	NA	NA	Down-regulated	-1.48844	[-] 5:124198905-124214983
	XLOC_082421	0.000853995	0.14699	NA	NA	Down-regulated	-1.93863	[-] 5:124411007-124425041
	XLOC_082991	0.00378139	NA	NA	NA	Down-regulated	-4.75091	[-] 5:148814233-148819062
	XLOC_082994	0.00520195	0.461608	NA	NA	Down-regulated	-2.13008	[-] 5:148857277-148876370
	XLOC_082995	0.000251769	0.0664177	NA	NA	Down-regulated	-1.85549	[-] 5:148876509-148918184
	XLOC_084277	4.34e-05	0.0173522	ID4	ENSG00000172201	Down-regulated	-0.564105	[+] 6:19837275-19838195 | [+] 6:19837377-19838642 | [+] 6:19837386-19838195 | [+] 6:19837441-19838195 | [+] 6:19838584-19838642 | [+] 6:19838584-19838642 | [+] 6:19838584-19838642 | [+] 6:19839210-19839430 | [+] 6:19839210-19840684 | [+] 6:19839210-19842437 | [+] 6:19839210-19842437
	XLOC_084738	0.00265895	0.296784	HLA-DPB1	ENSG00000223865	Down-regulated	-0.578456	[+] 6:33073669-33073669 | [+] 6:33075926-33076141 | [+] 6:33075926-33076141 | [+] 6:33076010-33076141 | [+] 6:33080386-33080534 | [+] 6:33080386-33080534 | [+] 6:33080386-33080534 | [+] 6:33080386-33080534 | [+] 6:33080443-33080534 | [+] 6:33080443-33080935 | [+] 6:33080487-33080534 | [+] 6:33080672-33080935 | [+] 6:33080672-33080935 | [+] 6:33080672-33080935 | [+] 6:33080672-33080935 | [+] 6:330…
	XLOC_085354	0.00267176	0.296877	OGFRL1	ENSG00000119900	Down-regulated	-0.385171	[+] 6:71288371-71288586 | [+] 6:71288803-71289170 | [+] 6:71288803-71289170 | [+] 6:71289597-71289811 | [+] 6:71290963-71291338 | [+] 6:71291200-71291338 | [+] 6:71291347-71292020 | [+] 6:71291362-71292020 | [+] 6:71291362-71292020 | [+] 6:71293293-71293379 | [+] 6:71293293-71293379 | [+] 6:71293293-71293379 | [+] 6:71293293-71293379 | [+] 6:71293293-71293379 | [+] 6:71293293-71293379 | [+] 6:712…
	XLOC_085608	0.00427953	0.407856	NT5E	ENSG00000135318	Down-regulated	-0.630623	[+] 6:85449584-85450478 | [+] 6:85449584-85450478 | [+] 6:85450091-85450478 | [+] 6:85450091-85450478 | [+] 6:85467060-85467282 | [+] 6:85467060-85467282 | [+] 6:85467060-85467282 | [+] 6:85467060-85467282 | [+] 6:85471237-85471425 | [+] 6:85471237-85471425 | [+] 6:85471237-85471425 | [+] 6:85471237-85471599 | [+] 6:85471381-85471425 | [+] 6:85485235-85485432 | [+] 6:85485235-85485432 | [+] 6:854…
	XLOC_087352	0.00305333	0.326114	SYNJ2	ENSG00000078269	Down-regulated	-0.373324	[+] 6:157981237-157981314 | [+] 6:157981801-157982088 | [+] 6:157981861-157982088 | [+] 6:157981887-157982088 | [+] 6:157982038-157982088 | [+] 6:158011128-158011259 | [+] 6:158017204-158017290 | [+] 6:158017204-158017290 | [+] 6:158017204-158017290 | [+] 6:158017204-158017290 | [+] 6:158017204-158017290 | [+] 6:158017204-158017290 | [+] 6:158017465-158017795 | [+] 6:158017465-158017795 | [+] 6:1…
	XLOC_087429	0.00260264	0.293363	QKI	ENSG00000112531	Down-regulated	-0.507987	[+] 6:163414000-163415335 | [+] 6:163414000-163415335 | [+] 6:163414000-163415335 | [+] 6:163414000-163415335 | [+] 6:163414643-163415335 | [+] 6:163414643-163415335 | [+] 6:163414643-163415335 | [+] 6:163414643-163415335 | [+] 6:163415170-163415335 | [+] 6:163415194-163415335 | [+] 6:163415238-163415335 | [+] 6:163416315-163416486 | [+] 6:163423134-163423213 | [+] 6:163423134-163423213 | [+] 6:1…
	XLOC_087430	0.0081897	0.593278	RP1-230L10.1	ENSG00000235538	Down-regulated	-1.55771	[+] 6:163671623-163671696 | [+] 6:163703904-163704005 | [+] 6:163703906-163704005 | [+] 6:163756331-163756349 | [+] 6:163759225-163759429 | [+] 6:163759225-163759841 | [+] 6:163759225-163760638 | [+] 6:163897886-163898956 | [+] 6:163902580-163903623 | [+] 6:163902580-163903623 | [+] 6:163903148-163903623 | [+] 6:163903492-163904288 | [+] 6:163904122-163904288 | [+] 6:163904122-163904288 | [+] 6:1…
	XLOC_087508	0.00588245	0.48587	NA	NA	Down-regulated	-1.02328	[+] 6:164061445-164084086
	XLOC_087511	0.00245418	0.29091	NA	NA	Down-regulated	-0.910062	[+] 6:164109627-164134026 | [+] 6:164109627-164136922 | [+] 6:164134602-164136922
	XLOC_087512	0.00297737	0.319377	NA	NA	Down-regulated	-0.89565	[+] 6:164137370-164150498 | [+] 6:164137370-164170193 | [+] 6:164151927-164170193
	XLOC_087644	0.00216403	0.268112	NA	NA	Down-regulated	-1.35814	[+] 6:166308625-166309817 | [+] 6:166308625-166309822 | [+] 6:166308625-166311594 | [+] 6:166312126-166318779 | [+] 6:166314889-166318779 | [+] 6:166314894-166318779
	XLOC_088242	0.00125131	0.191396	HIST1H1C	ENSG00000187837	Up-regulated	0.473276	[-] 6:26055787-26056428
	XLOC_088599	4.44e-05	0.0174528	FKBP5	ENSG00000096060	Up-regulated	0.769111	[-] 6:35573376-35575942 | [-] 6:35573376-35575942 | [-] 6:35573376-35575942 | [-] 6:35573376-35575942 | [-] 6:35573376-35575942 | [-] 6:35573376-35575942 | [-] 6:35573376-35575942 | [-] 6:35573376-35575942 | [-] 6:35573376-35575942 | [-] 6:35573585-35575942 | [-] 6:35573585-35575942 | [-] 6:35573590-35575942 | [-] 6:35576994-35577233 | [-] 6:35576994-35577233 | [-] 6:35576994-35577233 | [-] 6:355…
	XLOC_090051	0.00482116	0.442458	NA	NA	Down-regulated	-1.15045	[-] 6:116060963-116075629
	XLOC_090133	0.000383344	0.0887746	NA	NA	Down-regulated	-1.68946	[-] 6:122816016-122824765
	XLOC_090135	0.000811376	0.141585	NA	NA	Down-regulated	-1.4563	[-] 6:122825871-122833409
	XLOC_090342	0.00314717	0.329046	NA	NA	Down-regulated	-2.59397	[-] 6:130769334-130790840
	XLOC_090343	0.00156341	NA	NA	NA	Down-regulated	-2.33846	[-] 6:130791451-130801678
	XLOC_090344	0.00019614	0.0552291	NA	NA	Down-regulated	-0.959878	[-] 6:130803360-130824853 | [-] 6:130803360-130827460 | [-] 6:130827271-130827470
	XLOC_090397	0.000798862	0.141393	NA	NA	Down-regulated	-1.35666	[-] 6:134672197-134687378
	XLOC_090883	0.000811303	0.141585	PRR18	ENSG00000176381	Down-regulated	-0.928259	[-] 6:166305300-166308172 | [-] 6:166305300-166308383 | [-] 6:166307793-166308172 | [-] 6:166308249-166308448 | [-] 6:166308249-166308448
	XLOC_091313	0.00954335	0.653245	ITGB8	ENSG00000105855	Down-regulated	-0.477381	[+] 7:20329511-20329513 | [+] 7:20329512-20329513 | [+] 7:20330179-20330369 | [+] 7:20330542-20330808 | [+] 7:20330702-20330808 | [+] 7:20330702-20331558 | [+] 7:20330702-20331558 | [+] 7:20330702-20331933 | [+] 7:20331102-20331933 | [+] 7:20331123-20331933 | [+] 7:20331496-20331558 | [+] 7:20331496-20331933 | [+] 7:20331496-20331933 | [+] 7:20331650-20331933 | [+] 7:20331650-20331933 | [+] 7:203…
	XLOC_091452	0.000331198	0.0804584	CREB5	ENSG00000146592	Down-regulated	-0.941394	[+] 7:28299159-28299441 | [+] 7:28299321-28299441 | [+] 7:28299321-28299441 | [+] 7:28409245-28409423 | [+] 7:28409335-28409423 | [+] 7:28409335-28409423 | [+] 7:28409335-28409423 | [+] 7:28409335-28409423 | [+] 7:28409335-28409423 | [+] 7:28409367-28409423 | [+] 7:28409376-28409423 | [+] 7:28409387-28409423 | [+] 7:28409658-28410753 | [+] 7:28409658-28410770 | [+] 7:28409896-28410014 | [+] 7:284…
	XLOC_092095	0.00821237	0.593278	NA	NA	Up-regulated	3.46914	[+] 7:63795092-63805033
	XLOC_092104	0.00158572	0.219512	NA	NA	Up-regulated	3.15002	[+] 7:63833690-63838130
	XLOC_092781	0.00797544	NA	NA	NA	Up-regulated	4.0019	[+] 7:95396363-95398300
	XLOC_093183	6.6e-06	0.00408587	RP4-630C24.3	ENSG00000241345	Down-regulated	-2.45754	[+] 7:123994613-123994717 | [+] 7:123994613-123994717 | [+] 7:123994613-123995102 | [+] 7:123994622-123994717 | [+] 7:123994622-123994717 | [+] 7:123994622-123994717 | [+] 7:123994622-123994717 | [+] 7:123994631-123994717 | [+] 7:123994928-123995102 | [+] 7:123994928-123995102 | [+] 7:123994928-123995102 | [+] 7:123994928-123995102 | [+] 7:123994928-123995102 | [+] 7:123994928-123995412 | [+] 7:1…
	XLOC_093371	0.0067791	0.536675	NA	NA	Up-regulated	5.85299	[+] 7:134103970-134110801
	XLOC_093496	0.00707364	0.54946	MGAM	ENSG00000257335	Down-regulated	-1.31969	[+] 7:141907813-141907868 | [+] 7:141907813-141907868 | [+] 7:141907813-141907868 | [+] 7:141907813-141907868 | [+] 7:141907813-141907868 | [+] 7:141907833-141907868 | [+] 7:141929777-141930020 | [+] 7:141931575-141931849 | [+] 7:141945821-141945997 | [+] 7:141945821-141945997 | [+] 7:141945821-141945997 | [+] 7:141945821-141945997 | [+] 7:141945821-141945997 | [+] 7:141988979-141989004 | [+] 7:1…
	XLOC_095337	0.000111877	0.0379752	SEMA3C	ENSG00000075223	Down-regulated	-0.774858	[-] 7:80742448-80745307 | [-] 7:80742448-80745307 | [-] 7:80742448-80745307 | [-] 7:80742448-80745307 | [-] 7:80742538-80745307 | [-] 7:80744868-80745307 | [-] 7:80748898-80749028 | [-] 7:80748898-80749028 | [-] 7:80748898-80749028 | [-] 7:80748898-80749028 | [-] 7:80748898-80749028 | [-] 7:80748898-80749028 | [-] 7:80751269-80751336 | [-] 7:80751269-80751336 | [-] 7:80751269-80751336 | [-] 7:807…
	XLOC_095726	0.00645416	0.515896	AZGP1	ENSG00000160862	Down-regulated	-1.08941	[-] 7:99966397-99967286 | [-] 7:99966720-99967286 | [-] 7:99966730-99967286 | [-] 7:99966731-99967286 | [-] 7:99966738-99968430 | [-] 7:99967109-99967286 | [-] 7:99967482-99967593 | [-] 7:99967482-99968430 | [-] 7:99968155-99968177 | [-] 7:99968155-99968430 | [-] 7:99968155-99968763 | [-] 7:99971565-99972006 | [-] 7:99971746-99972006 | [-] 7:99971746-99972006 | [-] 7:99971746-99972006 | [-] 7:999…
	XLOC_095787	0.00183572	0.239079	NA	NA	Up-regulated	1.19867	[-] 7:101352849-101357117
	XLOC_095881	0.00261646	0.293363	IMMP2L	ENSG00000184903	Up-regulated	0.559223	[-] 7:110663051-110663721 | [-] 7:110663051-110663721 | [-] 7:110663051-110663721 | [-] 7:110663051-110663721 | [-] 7:110663054-110663721 | [-] 7:110663208-110663721 | [-] 7:110663301-110663721 | [-] 7:110663416-110663721 | [-] 7:110663426-110663721 | [-] 7:110664824-110665012 | [-] 7:110664824-110665012 | [-] 7:110886593-110886695 | [-] 7:110886593-110886695 | [-] 7:110886593-110886695 | [-] 7:1…
	XLOC_096201	0.0050471	0.454771	NA	NA	Up-regulated	0.413031	[-] 7:130893414-130908127
	XLOC_096410	0.00257758	0.293363	TRPV6	ENSG00000165125	Down-regulated	-2.08799	[-] 7:142871113-142871989 | [-] 7:142871113-142871989 | [-] 7:142871113-142871989 | [-] 7:142871113-142871989 | [-] 7:142871113-142871989 | [-] 7:142871113-142871989 | [-] 7:142871113-142871989 | [-] 7:142871113-142871989 | [-] 7:142871113-142871989 | [-] 7:142871203-142871989 | [-] 7:142871209-142871989 | [-] 7:142871213-142871989 | [-] 7:142871214-142871989 | [-] 7:142872372-142872478 | [-] 7:1…
	XLOC_096414	0.00156186	0.218651	NA	NA	Down-regulated	-1.85539	[-] 7:142933897-142939556
	XLOC_096418	0.00941781	NA	NA	NA	Down-regulated	-1.92922	[-] 7:142965902-142969065
	XLOC_096421	0.00111077	0.178726	NA	NA	Down-regulated	-1.104	[-] 7:142977870-142988130 | [-] 7:142999697-143011492 | [-] 7:143011043-143011252 | [-] 7:143011341-143011404 | [-] 7:143011557-143012665 | [-] 7:143011557-143014107 | [-] 7:143014225-143018233 | [-] 7:143039392-143039415
	XLOC_096422	2.1e-05	0.011076	NA	NA	Down-regulated	-1.54236	[-] 7:142988170-142999620
	XLOC_096424	0.00246039	0.29091	OR9A2	ENSG00000179468	Down-regulated	-1.41807	[-] 7:143023872-143028653 | [-] 7:143026158-143027195
	XLOC_096428	2.3e-05	0.011076	OR6W1P	ENSG00000179420	Down-regulated	-1.43463	[-] 7:143053288-143063386 | [-] 7:143062330-143063386 | [-] 7:143062330-143063429 | [-] 7:143063545-143063585 | [-] 7:143063545-143072696
	XLOC_096429	0.000759809	0.138688	NA	NA	Down-regulated	-1.64518	[-] 7:143074027-143083527 | [-] 7:143083599-143091088
	XLOC_096430	0.000798163	0.141393	NA	NA	Down-regulated	-1.77982	[-] 7:143094381-143107842
	XLOC_096434	1.03e-05	0.00604854	NA	NA	Down-regulated	-1.58162	[-] 7:143123332-143139578
	XLOC_096436	0.000327767	0.0804133	NA	NA	Down-regulated	-1.50777	[-] 7:143142853-143160381
	XLOC_096438	2.21e-05	0.011076	NA	NA	Down-regulated	-1.77273	[-] 7:143163657-143183486
	XLOC_096439	0.00144573	0.207073	NA	NA	Down-regulated	-1.87812	[-] 7:143184370-143187279
	XLOC_096440	5.08e-09	1.57e-05	RP11-556I13.2	ENSG00000268170	Down-regulated	-1.58709	[-] 7:143187418-143222267 | [-] 7:143220468-143222267
	XLOC_096441	0.00138068	0.202558	RP11-556I13.1	ENSG00000279223	Down-regulated	-1.74647	[-] 7:143223023-143230867 | [-] 7:143224042-143224234
	XLOC_096442	1.24e-08	3.4e-05	AC073342.12	ENSG00000231840	Down-regulated	-1.67587	[-] 7:143231166-143255421 | [-] 7:143231166-143255421 | [-] 7:143255264-143255421 | [-] 7:143285718-143285838 | [-] 7:143285718-143285838 | [-] 7:143285718-143285838 | [-] 7:143285720-143285838 | [-] 7:143285977-143286171 | [-] 7:143285977-143286171 | [-] 7:143286546-143286663 | [-] 7:143286546-143286663 | [-] 7:143287043-143287380 | [-] 7:143287043-143287380
	XLOC_096835	1.67e-06	0.00132778	GS1-57L11.1	ENSG00000253853	Down-regulated	-2.35933	[+] 8:2726900-2727493 | [+] 8:2726962-2727493 | [+] 8:2726963-2727493 | [+] 8:2726967-2727493 | [+] 8:2727318-2727493 | [+] 8:2799588-2799883 | [+] 8:2804586-2804709 | [+] 8:2804586-2804709 | [+] 8:2804586-2804709 | [+] 8:2804586-2804709 | [+] 8:2804586-2805061 | [+] 8:2808367-2808434 | [+] 8:2808367-2808434 | [+] 8:2819267-2819419 | [+] 8:2819267-2819419 | [+] 8:2822394-2822482 | [+] 8:2822394-2…
	XLOC_096837	0.00441915	NA	NA	NA	Down-regulated	-3.09983	[+] 8:2829439-2830992
	XLOC_096838	0.00384286	NA	NA	NA	Down-regulated	-3.77939	[+] 8:2831270-2831960
	XLOC_096840	1.25e-07	0.000181557	NA	NA	Down-regulated	-2.54812	[+] 8:2835631-2836918 | [+] 8:2837730-2848793
	XLOC_096842	1.2e-06	0.0011044	NA	NA	Down-regulated	-2.55161	[+] 8:2855903-2866417
	XLOC_096843	5.24e-07	0.000564514	NA	NA	Down-regulated	-2.49563	[+] 8:2866482-2881577
	XLOC_096844	0.00257434	0.293363	NA	NA	Down-regulated	-2.10429	[+] 8:2882183-2886760
	XLOC_096845	0.0056894	NA	NA	NA	Down-regulated	-2.54282	[+] 8:2886903-2888971
	XLOC_096846	0.000293242	0.0749096	NA	NA	Down-regulated	-2.40381	[+] 8:2889282-2894502
	XLOC_096847	6.53e-05	0.0245093	NA	NA	Down-regulated	-2.74587	[+] 8:2894649-2899041
	XLOC_096848	3.55e-06	0.00244141	NA	NA	Down-regulated	-2.22637	[+] 8:2899154-2913911
	XLOC_096849	1.14e-05	0.006555	NA	NA	Down-regulated	-2.23817	[+] 8:2914067-2916569 | [+] 8:2914067-2922140 | [+] 8:2919187-2922140
	XLOC_096850	0.00210321	NA	NA	NA	Down-regulated	-2.92485	[+] 8:2922375-2924551
	XLOC_096851	0.00573686	NA	NA	NA	Down-regulated	-2.17013	[+] 8:2924719-2927551 | [+] 8:2925786-2925811 | [+] 8:2926150-2927551
	XLOC_096852	0.00146241	NA	NA	NA	Down-regulated	-2.42996	[+] 8:2928453-2930873
	XLOC_096853	0.000225465	0.0620756	NA	NA	Down-regulated	-2.43795	[+] 8:2930935-2935349
	XLOC_097020	0.00566997	0.477244	FAM66D	ENSG00000255052	Up-regulated	0.875788	[+] 8:12115782-12116325 | [+] 8:12115782-12116325 | [+] 8:12115782-12116325 | [+] 8:12115782-12116325 | [+] 8:12116327-12117786 | [+] 8:12121645-12122050 | [+] 8:12121987-12122050 | [+] 8:12139058-12145546 | [+] 8:12139058-12145546 | [+] 8:12144864-12144875 | [+] 8:12145423-12145546 | [+] 8:12145423-12145546 | [+] 8:12145423-12145546 | [+] 8:12145639-12145700 | [+] 8:12145639-12145700 | [+] 8:121…
	XLOC_097053	0.000174129	0.0501716	NA	NA	Up-regulated	2.2104	[+] 8:12438523-12440214
	XLOC_097164	0.00883492	0.621933	NA	NA	Down-regulated	-0.83917	[+] 8:14076129-14088473
	XLOC_099412	0.00732664	0.558767	NA	NA	Up-regulated	0.338142	[-] 8:4742237-4787399
	XLOC_100194	2.8e-05	0.0121767	ST18	ENSG00000147488	Down-regulated	-0.992795	[-] 8:52110587-52113338 | [-] 8:52110587-52113338 | [-] 8:52110587-52113338 | [-] 8:52110587-52113338 | [-] 8:52110587-52113338 | [-] 8:52110587-52113338 | [-] 8:52110587-52113338 | [-] 8:52110587-52113338 | [-] 8:52110587-52113338 | [-] 8:52110587-52113338 | [-] 8:52110587-52113338 | [-] 8:52110587-52113338 | [-] 8:52110587-52113338 | [-] 8:52110587-52113338 | [-] 8:52110587-52113338 | [-] 8:521…
	XLOC_100396	0.00603805	0.492161	CYP7B1	ENSG00000172817	Down-regulated	-0.460289	[-] 8:64587763-64587799 | [-] 8:64589802-64589844 | [-] 8:64590663-64596929 | [-] 8:64590663-64596929 | [-] 8:64590663-64596929 | [-] 8:64590663-64596929 | [-] 8:64596135-64596929 | [-] 8:64604682-64604857 | [-] 8:64604682-64604857 | [-] 8:64604682-64604857 | [-] 8:64604682-64604857 | [-] 8:64604682-64604857 | [-] 8:64604682-64604857 | [-] 8:64604983-64605094 | [-] 8:64611778-64611804 | [-] 8:646…
	XLOC_100580	0.00830312	0.596357	PMP2	ENSG00000147588	Down-regulated	-0.583183	[-] 8:81440326-81443448 | [-] 8:81440326-81443448 | [-] 8:81442413-81443448 | [-] 8:81444500-81444601 | [-] 8:81444500-81444601 | [-] 8:81444500-81444601 | [-] 8:81444817-81444989 | [-] 8:81447314-81447439 | [-] 8:81447314-81447523 | [-] 8:81447314-81447523
	XLOC_100703	0.00347643	0.351826	NA	NA	Up-regulated	1.42536	[-] 8:88965065-88971864
	XLOC_101120	0.000116343	0.038438	NA	NA	Down-regulated	-1.19724	[-] 8:110869509-110883526 | [-] 8:110869509-110888161 | [-] 8:110888532-110894184 | [-] 8:110890285-110894184
	XLOC_101121	0.00668808	0.531166	NA	NA	Down-regulated	-1.30501	[-] 8:110894300-110904603
	XLOC_101122	8.63e-05	0.0314651	NA	NA	Down-regulated	-2.00993	[-] 8:110904725-110917640
	XLOC_101123	2.19e-05	0.011076	NA	NA	Down-regulated	-2.10369	[-] 8:110917752-110924203
	XLOC_101139	0.00693883	0.542389	TRPS1	ENSG00000104447	Down-regulated	-0.334599	[-] 8:115408300-115415084 | [-] 8:115408300-115415084 | [-] 8:115408300-115415084 | [-] 8:115408300-115415084 | [-] 8:115408300-115415084 | [-] 8:115408300-115415084 | [-] 8:115408300-115415084 | [-] 8:115408300-115415084 | [-] 8:115408300-115415084 | [-] 8:115408300-115415084 | [-] 8:115408300-115415084 | [-] 8:115408300-115415084 | [-] 8:115408300-115415084 | [-] 8:115408300-115415084 | [-] 8:1…
	XLOC_101915	0.00341909	0.350089	IL33	ENSG00000137033	Down-regulated	-0.656165	[+] 9:6215170-6215202 | [+] 9:6215734-6215852 | [+] 9:6215737-6215852 | [+] 9:6215786-6215852 | [+] 9:6215786-6215852 | [+] 9:6215786-6215852 | [+] 9:6237101-6237142 | [+] 9:6241680-6241785 | [+] 9:6241682-6241785 | [+] 9:6241684-6241785 | [+] 9:6241684-6241785 | [+] 9:6241684-6241785 | [+] 9:6241684-6241785 | [+] 9:6241684-6241785 | [+] 9:6241684-6241785 | [+] 9:6241693-6241785 | [+] 9:6241695-6…
	XLOC_101954	0.0027407	0.299171	RN7SL5P	ENSG00000265735	Up-regulated	0.945071	[+] 9:9442060-9442380
	XLOC_102891	0.0089146	0.623989	KGFLP1	ENSG00000227449	Up-regulated	0.966137	[+] 9:62292547-62292656 | [+] 9:62297572-62299550 | [+] 9:62376161-62376813 | [+] 9:62376161-62376813 | [+] 9:62376161-62376813 | [+] 9:62376161-62376813 | [+] 9:62376498-62376813 | [+] 9:62376517-62376813 | [+] 9:62386774-62386883 | [+] 9:62386774-62386883 | [+] 9:62400888-62400918 | [+] 9:62432876-62432979 | [+] 9:62432876-62432979 | [+] 9:62432876-62432979 | [+] 9:62432876-62434385 | [+] 9:624…
	XLOC_103083	0.000717887	0.134898	TJP2	ENSG00000119139	Down-regulated	-0.546924	[+] 9:69121013-69121365 | [+] 9:69121196-69121365 | [+] 9:69121264-69121365 | [+] 9:69121264-69121365 | [+] 9:69121293-69121365 | [+] 9:69121308-69121365 | [+] 9:69121484-69122232 | [+] 9:69151646-69151771 | [+] 9:69151650-69151771 | [+] 9:69151651-69151771 | [+] 9:69151651-69151771 | [+] 9:69151651-69151771 | [+] 9:69151651-69151771 | [+] 9:69151651-69151771 | [+] 9:69168866-69168895 | [+] 9:691…
	XLOC_103979	0.00961541	0.656365	SLC44A1	ENSG00000070214	Down-regulated	-0.509678	[+] 9:105244604-105244904 | [+] 9:105244622-105244904 | [+] 9:105244622-105244904 | [+] 9:105244622-105244904 | [+] 9:105244622-105244904 | [+] 9:105244622-105244904 | [+] 9:105244622-105244904 | [+] 9:105294666-105294798 | [+] 9:105294666-105294798 | [+] 9:105294666-105294798 | [+] 9:105294666-105294798 | [+] 9:105294666-105294798 | [+] 9:105299220-105299309 | [+] 9:105299220-105299309 | [+] 9:1…
	XLOC_104000	0.00164584	0.224184	NA	NA	Down-regulated	-0.692125	[+] 9:106011858-106061384
	XLOC_104148	0.00049467	0.104764	SLC31A2	ENSG00000136867	Down-regulated	-0.941512	[+] 9:113150942-113151080 | [+] 9:113150942-113151080 | [+] 9:113150976-113151080 | [+] 9:113151030-113151080 | [+] 9:113151651-113152316 | [+] 9:113151651-113157382 | [+] 9:113157727-113157793 | [+] 9:113157727-113157793 | [+] 9:113158044-113158096 | [+] 9:113161509-113161698 | [+] 9:113161509-113161698 | [+] 9:113162749-113164137 | [+] 9:113162749-113164137
	XLOC_104331	0.00423528	0.407422	GSN	ENSG00000148180	Down-regulated	-0.413719	[+] 9:121207794-121207897 | [+] 9:121207794-121207897 | [+] 9:121207794-121207897 | [+] 9:121207800-121207897 | [+] 9:121209296-121209397 | [+] 9:121209296-121209397 | [+] 9:121209296-121209397 | [+] 9:121209296-121209397 | [+] 9:121210236-121210329 | [+] 9:121210236-121210329 | [+] 9:121210236-121210329 | [+] 9:121210236-121210329 | [+] 9:121210784-121210867 | [+] 9:121210784-121210867 | [+] 9:1…
	XLOC_104469	2.29e-05	0.011076	CERCAM	ENSG00000167123	Down-regulated	-1.04971	[+] 9:128408951-128409056 | [+] 9:128409740-128409800 | [+] 9:128411323-128412072 | [+] 9:128411539-128412072 | [+] 9:128411583-128412072 | [+] 9:128411700-128412072 | [+] 9:128411751-128412072 | [+] 9:128411751-128412072 | [+] 9:128411751-128412072 | [+] 9:128411751-128412072 | [+] 9:128411766-128412072 | [+] 9:128419114-128419278 | [+] 9:128419160-128419278 | [+] 9:128419160-128419278 | [+] 9:1…
	XLOC_104939	0.00106057	0.173604	LURAP1L-AS1	ENSG00000235448	Down-regulated	-1.82168	[-] 9:12700100-12700626 | [-] 9:12700100-12700626 | [-] 9:12704515-12704569 | [-] 9:12756837-12759029 | [-] 9:12759118-12759624 | [-] 9:12759552-12759624 | [-] 9:12790620-12790765 | [-] 9:12790620-12790765 | [-] 9:12814293-12814345 | [-] 9:12814293-12814345
	XLOC_105097	0.000120243	0.0392041	IFNA13	ENSG00000233816	Down-regulated	-2.16989	[-] 9:21366443-21373483 | [-] 9:21367424-21368962
	XLOC_106227	0.00710616	0.550261	SEMA4D	ENSG00000187764	Down-regulated	-0.341507	[-] 9:89359681-89362428 | [-] 9:89359681-89362428 | [-] 9:89359681-89362428 | [-] 9:89359681-89362428 | [-] 9:89359681-89362428 | [-] 9:89360787-89362428 | [-] 9:89360791-89362428 | [-] 9:89360791-89362428 | [-] 9:89361601-89362428 | [-] 9:89361601-89362428 | [-] 9:89361601-89362428 | [-] 9:89361609-89362428 | [-] 9:89361979-89362428 | [-] 9:89362239-89362428 | [-] 9:89363430-89363527 | [-] 9:893…
	XLOC_106979	0.0013815	0.202558	ZNF883	ENSG00000228623	Down-regulated	-0.579415	[-] 9:112997120-112999137 | [-] 9:112997215-112999138 | [-] 9:112999665-112999814 | [-] 9:113001994-113002073 | [-] 9:113011141-113011227 | [-] 9:113012150-113012227 | [-] 9:113050011-113050043
	XLOC_107348	0.000549375	0.111582	MIR219A2	ENSG00000207955	Down-regulated	-1.27005	[-] 9:128391950-128393585 | [-] 9:128392007-128393510
	XLOC_107588	0.00807494	0.590233	ABCA2	ENSG00000107331	Down-regulated	-0.336819	[-] 9:137005717-137007964 | [-] 9:137005717-137007964 | [-] 9:137005717-137007964 | [-] 9:137005717-137007964 | [-] 9:137005717-137007964 | [-] 9:137005717-137007964 | [-] 9:137005717-137007964 | [-] 9:137005717-137007964 | [-] 9:137005717-137007964 | [-] 9:137005717-137007964 | [-] 9:137005717-137007964 | [-] 9:137005717-137007964 | [-] 9:137005717-137007964 | [-] 9:137007227-137007964 | [-] 9:1…
	XLOC_111305	0.000270414	NA	NA	NA	Down-regulated	-4.24636	[+] GL000008.2:164853-172427
	XLOC_111306	5.47e-05	NA	NA	NA	Down-regulated	-3.46202	[+] GL000008.2:173276-173981 | [+] GL000008.2:173580-173643 | [+] GL000008.2:194396-205120 | [+] GL000008.2:202751-205120
	XLOC_111323	0.00764494	0.57317	NA	NA	Up-regulated	2.10787	[-] GL000194.1:20596-28322
	XLOC_111781	0.00251664	0.292769	MT-ND1	ENSG00000198888	Up-regulated	0.638978	[+] MT:3307-4262
	XLOC_111784	0.00051733	0.106824	MT-ND2	ENSG00000198763	Up-regulated	0.719344	[+] MT:4470-5511
	XLOC_111798	1.36e-06	0.00116486	MT-ND5	ENSG00000198786	Up-regulated	0.807409	[+] MT:12337-14148
	XLOC_111799	2.53e-05	0.011671	MT-CYB	ENSG00000198727	Up-regulated	0.70444	[+] MT:14747-15887
	XLOC_111840	0.000566954	0.113898	NA	NA	Up-regulated	1.05484	[+] X:1415654-1421732 | [+] X:1415656-1416156 | [+] X:1416469-1421732 | [+] X:1425264-1427790 | [+] X:1425264-1427790
	XLOC_112583	0.00180436	0.238457	NA	NA	Up-regulated	3.81398	[+] X:48836175-48839389
	XLOC_112584	0.00821685	NA	NA	NA	Up-regulated	3.96066	[+] X:48840039-48842176
	XLOC_112587	0.000453293	0.0985277	NA	NA	Up-regulated	9.38001	[+] X:48846149-48861999
	XLOC_113518	0.000416586	0.0938417	COL4A5	ENSG00000188153	Down-regulated	-1.04917	[+] X:108439815-108440206 | [+] X:108439815-108440206 | [+] X:108439825-108440206 | [+] X:108439844-108440206 | [+] X:108439844-108440206 | [+] X:108439844-108440206 | [+] X:108439882-108440206 | [+] X:108439882-108440206 | [+] X:108439942-108440206 | [+] X:108442891-108443091 | [+] X:108539746-108539805 | [+] X:108539746-108539805 | [+] X:108539746-108539805 | [+] X:108539746-108539805 | [+] X:1…
	XLOC_114115	0.00613007	0.498023	RP1-73A14.1	ENSG00000225660	Down-regulated	-0.753953	[+] X:146854549-146854668 | [+] X:146854549-146854668 | [+] X:146854549-146854668 | [+] X:146854550-146854668 | [+] X:146904650-146909117 | [+] X:146904650-146909117 | [+] X:146904650-146909117 | [+] X:146904650-146909117 | [+] X:146904650-146909117 | [+] X:146904650-146909117 | [+] X:146904650-146909117 | [+] X:146904650-146909117 | [+] X:146904650-146909117 | [+] X:146904650-146909117 | [+] X:1…
	XLOC_114119	0.00348433	0.351826	NA	NA	Down-regulated	-1.17731	[+] X:146866646-146882941
	XLOC_114120	0.00017108	0.0498728	NA	NA	Down-regulated	-1.19204	[+] X:146883140-146902187
	XLOC_114530	0.00227372	0.278913	KAL1	ENSG00000011201	Down-regulated	-0.505297	[-] X:8528874-8533053 | [-] X:8532995-8533053 | [-] X:8534319-8534460 | [-] X:8534319-8534460 | [-] X:8535181-8535811 | [-] X:8535591-8535811 | [-] X:8535591-8535811 | [-] X:8536771-8536936 | [-] X:8536771-8536942 | [-] X:8536771-8536942 | [-] X:8539664-8539758 | [-] X:8539664-8539758 | [-] X:8553952-8554098 | [-] X:8553952-8554098 | [-] X:8565806-8566212 | [-] X:8565806-8566212 | [-] X:8568232-8…
	XLOC_114864	0.00522537	0.461608	TMEM47	ENSG00000147027	Down-regulated	-0.380872	[-] X:34627064-34630491 | [-] X:34627064-34630491 | [-] X:34639247-34639387 | [-] X:34639247-34639387 | [-] X:34656804-34657288 | [-] X:34657000-34657288
	XLOC_115203	0.00403746	0.395432	SHROOM4	ENSG00000158352	Down-regulated	-0.497818	[-] X:50572486-50577584 | [-] X:50577750-50590678 | [-] X:50577750-50592144 | [-] X:50577750-50592144 | [-] X:50577750-50592144 | [-] X:50577750-50592144 | [-] X:50577750-50592144 | [-] X:50577750-50595781 | [-] X:50577750-50596964 | [-] X:50577750-50596964 | [-] X:50577750-50596964 | [-] X:50591266-50592144 | [-] X:50591647-50592144 | [-] X:50591647-50596964 | [-] X:50591695-50592144 | [-] X:505…
Striatal	XLOC_032558	1.62185e-20	3.53206e-16	NA	NA	Down-regulated	-5.80848	[+] 15:24470197-24473193 | [+] 15:24491466-24491494
NAC	XLOC_032521	5.04401e-16	5.49243e-12	NA	NA	Down-regulated	-3.5478	[+] 15:24271049-24271568 | [+] 15:24430497-24437819 | [+] 15:24437800-24437819
(Nucleus accumbens)	XLOC_032483	5.31947e-10	3.86158e-06	PWRN3	ENSG00000260760	Down-regulated	-1.78719	[+] 15:24088559-24088607 | [+] 15:24111358-24111519 | [+] 15:24111414-24111519 | [+] 15:24113034-24113225 | [+] 15:24113034-24113845 | [+] 15:24113951-24113974 | [+] 15:24114777-24114918 | [+] 15:24114777-24114918 | [+] 15:24114919-24123295 | [+] 15:24116571-24123295 | [+] 15:24123297-24123408 | [+] 15:24124575-24124671 | [+] 15:24197953-24198089 | [+] 15:24199616-24199718 | [+] 15:24340869-24340…
	XLOC_022445	1.26634e-09	6.89461e-06	RPS2P5	ENSG00000240342	Down-regulated	-3.54328	[+] 12:118246084-118246962 | [+] 12:118246084-118246962
	XLOC_015751	2.66925e-09	1.16262e-05	NPAS4	ENSG00000174576	Down-regulated	-2.86181	[+] 11:66421004-66421354 | [+] 11:66421004-66421354 | [+] 11:66421004-66421354 | [+] 11:66421004-66421354 | [+] 11:66421004-66421354 | [+] 11:66421004-66422271 | [+] 11:66421004-66422941 | [+] 11:66421091-66421354 | [+] 11:66422120-66422271 | [+] 11:66422120-66422271 | [+] 11:66422120-66422271 | [+] 11:66422120-66422271 | [+] 11:66422120-66422271 | [+] 11:66422120-66422271 | [+] 11:66422451-66422…
	XLOC_032547	7.15031e-09	2.59532e-05	NA	NA	Down-regulated	-6.96633	[+] 15:24428075-24430284
	XLOC_032549	1.22142e-08	3.8e-05	NA	NA	Down-regulated	-5.38992	[+] 15:24451890-24452547
	XLOC_032551	1.73872e-08	4.73323e-05	NA	NA	Down-regulated	-6.15933	[+] 15:24453046-24453707
	XLOC_032548	4.76296e-08	0.000115253	NA	NA	Down-regulated	-6.56524	[+] 15:24437872-24439558
	XLOC_032552	1.4483e-07	NA	NA	NA	Down-regulated	-7.42846	[+] 15:24454514-24455187
	XLOC_085344	2.53563e-07	0.000552209	RNU6-411P	ENSG00000207180	Up-regulated	1.87823	[+] 6:71178205-71192598 | [+] 6:71182612-71182718
	XLOC_048978	5.60331e-07	0.00110935	CRLF1	ENSG00000006016	Up-regulated	2.29824	[-] 19:18572220-18573007 | [-] 19:18583570-18583612 | [-] 19:18593237-18593579 | [-] 19:18593237-18593579 | [-] 19:18593237-18593579 | [-] 19:18594065-18594107 | [-] 19:18594065-18594107 | [-] 19:18594065-18594134 | [-] 19:18594247-18594434 | [-] 19:18594247-18594434 | [-] 19:18594247-18594435 | [-] 19:18594362-18594434 | [-] 19:18596622-18596790 | [-] 19:18596664-18596790 | [-] 19:18596664-18596…
	XLOC_114768	1.21889e-06	0.00221207	NA	NA	Up-regulated	1.7081	[-] X:25374642-25374669 | [-] X:25400299-25402384 | [-] X:25400299-25403080 | [-] X:25411777-25414192 | [-] X:25411777-25414192 | [-] X:25415605-25442788 | [-] X:25415605-25442788 | [-] X:25415605-25442788 | [-] X:25415605-25446890 | [-] X:25450635-25452158 | [-] X:25450635-25452688 | [-] X:25471539-25471860 | [-] X:25471539-25471860 | [-] X:25471740-25471860 | [-] X:25471740-25471860 | [-] X:254…
	XLOC_042458	2.17967e-06	0.00365146	SNORD3C	ENSG00000264940	Down-regulated	-1.99828	[-] 17:19189665-19190245
	XLOC_078178	2.50551e-06	0.0038975	NA	NA	Up-regulated	1.62981	[+] 5:66083155-66085507 | [+] 5:66087083-66104123
	XLOC_017245	4.60277e-06	0.00668261	HBB	ENSG00000244734	Down-regulated	-2.13708	[-] 11:5225464-5225726 | [-] 11:5225655-5225726 | [-] 11:5226263-5226799 | [-] 11:5226577-5226799 | [-] 11:5226577-5226823 | [-] 11:5226620-5226799 | [-] 11:5226930-5227039 | [-] 11:5226930-5227071 | [-] 11:5226930-5227072 | [-] 11:5227512-5227579 | [-] 11:5229252-5229395
	XLOC_058465	6.50144e-06	0.00884927	SPHKAP	ENSG00000153820	Down-regulated	-1.41345	[-] 2:227979850-227981860 | [-] 2:227979850-227981860 | [-] 2:227979850-227981860 | [-] 2:227979950-227981860 | [-] 2:227979957-227981860 | [-] 2:227990908-227991184 | [-] 2:227991000-227991184 | [-] 2:227991000-227991184 | [-] 2:227991000-227991184 | [-] 2:227991000-227991184 | [-] 2:227991000-227991184 | [-] 2:227991274-227991326 | [-] 2:227991274-227991326 | [-] 2:227991274-227991326 | [-] 2:2…
	XLOC_032561	6.96845e-06	NA	NA	NA	Down-regulated	-6.66845	[+] 15:24475142-24476438
	XLOC_095425	7.3697e-06	0.00944102	NA	NA	Up-regulated	1.64173	[-] 7:85727324-85763638
	XLOC_022361	8.49195e-06	0.0102415	RN7SKP71	ENSG00000201428	Down-regulated	-2.9429	[+] 12:112267077-112267394
	XLOC_005945	8.93507e-06	0.0102415	RAB3B	ENSG00000169213	Down-regulated	-2.111	[-] 1:51907954-51920114 | [-] 1:51907954-51920114 | [-] 1:51907954-51920114 | [-] 1:51907956-51920114 | [-] 1:51933318-51933442 | [-] 1:51933318-51933442 | [-] 1:51933318-51933442 | [-] 1:51933318-51933442 | [-] 1:51937294-51937412 | [-] 1:51937294-51937412 | [-] 1:51937294-51937412 | [-] 1:51937294-51937412 | [-] 1:51963828-51963849 | [-] 1:51976890-51977025 | [-] 1:51976890-51977117 | [-] 1:519…
	XLOC_032550	1.07447e-05	NA	NA	NA	Down-regulated	-6.60757	[+] 15:24452639-24452931
	XLOC_037319	1.3477e-05	0.0146751	NA	NA	Down-regulated	-1.66952	[+] 16:62091496-62092052 | [+] 16:62091496-62092052 | [+] 16:62091496-62092052 | [+] 16:62091496-62092052 | [+] 16:62091496-62092052 | [+] 16:62091496-62092052 | [+] 16:62091496-62098138 | [+] 16:62093967-62094013 | [+] 16:62093967-62094013 | [+] 16:62093967-62094013 | [+] 16:62093967-62098138 | [+] 16:62098349-62102331 | [+] 16:62098349-62102331 | [+] 16:62098349-62102331 | [+] 16:62098349-62102…
	XLOC_079846	1.6044e-05	0.0166384	GABRA1	ENSG00000022355	Down-regulated	-1.6064	[+] 5:161847085-161847411 | [+] 5:161847191-161847411 | [+] 5:161847416-161847466 | [+] 5:161847679-161847786 | [+] 5:161847934-161848422 | [+] 5:161847934-161848422 | [+] 5:161848191-161848422 | [+] 5:161848191-161848422 | [+] 5:161848191-161848422 | [+] 5:161848191-161848422 | [+] 5:161848444-161848612 | [+] 5:161848889-161849035 | [+] 5:161848892-161849035 | [+] 5:161849948-161850685 | [+] 5:1…
	XLOC_083667	1.72673e-05	0.0170931	NA	NA	Down-regulated	-3.94761	[+] 6:170569-175818
	XLOC_095416	1.8177e-05	0.0172113	NA	NA	Up-regulated	1.3588	[-] 7:85666956-85680174 | [-] 7:85666956-85684398 | [-] 7:85881173-85916312 | [-] 7:85881173-85966601 | [-] 7:85881173-85966601 | [-] 7:85881173-85966601 | [-] 7:85881173-85966601 | [-] 7:85881173-85966601 | [-] 7:85881173-85966601 | [-] 7:85966535-85966601 | [-] 7:85966535-85966601 | [-] 7:86118984-86119062 | [-] 7:86118984-86119062 | [-] 7:86181530-86181854 | [-] 7:86181530-86182383 | [-] 7:861…
	XLOC_095435	1.92957e-05	0.0174614	NA	NA	Up-regulated	1.56364	[-] 7:85865904-85881102
	XLOC_078101	2.00448e-05	0.0174614	RAB3C	ENSG00000152932	Down-regulated	-1.36763	[+] 5:58582159-58582414 | [+] 5:58582221-58582414 | [+] 5:58583040-58583232 | [+] 5:58617643-58617870 | [+] 5:58617643-58617870 | [+] 5:58617643-58617871 | [+] 5:58644364-58644438 | [+] 5:58647629-58647711 | [+] 5:58689260-58689330 | [+] 5:58726002-58726120 | [+] 5:58726002-58726120 | [+] 5:58726002-58726120 | [+] 5:58788279-58788372 | [+] 5:58794290-58794531 | [+] 5:58825038-58825162 | [+] 5:588…
	XLOC_032555	2.06664e-05	NA	NA	NA	Down-regulated	-6.09092	[+] 15:24466168-24467384
	XLOC_116085	2.65856e-05	0.0222685	RNA28S5	ENSG00000226958	Down-regulated	-5.44643	[-] X:109054131-109054562
	XLOC_094334	3.48948e-05	0.0276613	TMEM196	ENSG00000173452	Down-regulated	-1.20806	[-] 7:19719235-19722134 | [-] 7:19719235-19722134 | [-] 7:19719235-19722134 | [-] 7:19719235-19722134 | [-] 7:19719310-19722134 | [-] 7:19719316-19722134 | [-] 7:19721778-19722134 | [-] 7:19721783-19722134 | [-] 7:19721853-19722134 | [-] 7:19724280-19724351 | [-] 7:19724280-19724351 | [-] 7:19724280-19724353 | [-] 7:19724280-19724353 | [-] 7:19724280-19724353 | [-] 7:19725514-19725768 | [-] 7:197…
	XLOC_088517	3.55641e-05	0.0276613	HLA-DQB1	ENSG00000179344	Up-regulated	2.56298	[-] 6:32659467-32660097 | [-] 6:32659467-32660249 | [-] 6:32659467-32660249 | [-] 6:32659467-32660249 | [-] 6:32659467-32660249 | [-] 6:32659467-32660249 | [-] 6:32659467-32660249 | [-] 6:32659467-32660249 | [-] 6:32659467-32660249 | [-] 6:32659467-32660249 | [-] 6:32659467-32660249 | [-] 6:32659467-32660249 | [-] 6:32659467-32660249 | [-] 6:32659886-32660097 | [-] 6:32659886-32660249 | [-] 6:326…
	XLOC_045101	4.0373e-05	0.0303187	NA	NA	Up-regulated	2.21715	[+] 18:57231092-57236523 | [+] 18:57231229-57231407 | [+] 18:57231276-57231407 | [+] 18:57236794-57259979 | [+] 18:57253096-57259979 | [+] 18:57258971-57259979
	XLOC_079135	4.39519e-05	0.0319062	CTXN3	ENSG00000205279	Down-regulated	-1.81089	[+] 5:127649044-127649388 | [+] 5:127649044-127649388 | [+] 5:127653015-127653191 | [+] 5:127653049-127653191 | [+] 5:127653317-127653423 | [+] 5:127653317-127653423 | [+] 5:127653317-127653691 | [+] 5:127653317-127653691 | [+] 5:127657423-127658630 | [+] 5:127657423-127658630 | [+] 5:127657423-127658630
	XLOC_037727	4.9129e-05	0.0335247	VAT1L	ENSG00000171724	Down-regulated	-1.10032	[+] 16:77788070-77788239 | [+] 16:77788530-77788915 | [+] 16:77816921-77817050 | [+] 16:77816921-77817050 | [+] 16:77825246-77825461 | [+] 16:77825246-77825461 | [+] 16:77862748-77862890 | [+] 16:77862748-77862890 | [+] 16:77862748-77862890 | [+] 16:77876370-77876473 | [+] 16:77876370-77876473 | [+] 16:77876370-77876473 | [+] 16:77879169-77879224 | [+] 16:77879169-77879224 | [+] 16:77879169-77879…
	XLOC_095432	4.92602e-05	0.0335247	NA	NA	Up-regulated	1.33409	[-] 7:85829702-85841042 | [-] 7:85829702-85843785 | [-] 7:85843903-85859588 | [-] 7:85844330-85859588
	XLOC_045411	5.34582e-05	0.0352792	GALR1	ENSG00000166573	Down-regulated	-1.49693	[+] 18:77250549-77251214 | [+] 18:77253740-77253994 | [+] 18:77253740-77253994 | [+] 18:77256158-77256217 | [+] 18:77256158-77256223 | [+] 18:77256158-77256223 | [+] 18:77268585-77277896 | [+] 18:77268585-77277896
	XLOC_032556	5.39559e-05	NA	NA	NA	Down-regulated	-5.04417	[+] 15:24467527-24469090
	XLOC_021877	6.08204e-05	0.0389572	NTS	ENSG00000133636	Down-regulated	-2.3807	[+] 12:85874295-85874476 | [+] 12:85874297-85874476 | [+] 12:85876640-85876701 | [+] 12:85876640-85876701 | [+] 12:85878029-85878569 | [+] 12:85878345-85878569 | [+] 12:85882223-85882779 | [+] 12:85882223-85882799 | [+] 12:85882223-85882992
	XLOC_032554	7.40071e-05	NA	NA	NA	Down-regulated	-6.59832	[+] 15:24463526-24464494
	XLOC_038680	7.65032e-05	0.0476025	IL21R-AS1	ENSG00000259954	Up-regulated	2.13534	[-] 16:27446234-27449806 | [-] 16:27446234-27449806 | [-] 16:27446234-27449806 | [-] 16:27446234-27449806 | [-] 16:27447669-27449806 | [-] 16:27449998-27450055 | [-] 16:27452743-27452922 | [-] 16:27452743-27452922 | [-] 16:27452743-27452922 | [-] 16:27452743-27452922 | [-] 16:27453097-27453393 | [-] 16:27453097-27455177 | [-] 16:27455352-27457699 | [-] 16:27457768-27457792
	XLOC_019807	9.5998e-05	0.056623	TMPRSS5	ENSG00000166682	Up-regulated	1.72691	[-] 11:113687058-113688274 | [-] 11:113687058-113688274 | [-] 11:113687058-113688274 | [-] 11:113687058-113688274 | [-] 11:113687058-113688274 | [-] 11:113687058-113688274 | [-] 11:113687058-113688274 | [-] 11:113687058-113688274 | [-] 11:113687058-113688274 | [-] 11:113687058-113688274 | [-] 11:113687058-113688274 | [-] 11:113687058-113688274 | [-] 11:113687058-113688274 | [-] 11:113687058-11368…
	XLOC_010038	9.62003e-05	0.056623	GAD2	ENSG00000136750	Down-regulated	-1.11069	[+] 10:26216307-26216885 | [+] 10:26216307-26217669 | [+] 10:26216665-26216885 | [+] 10:26216733-26216885 | [+] 10:26217610-26217669 | [+] 10:26217610-26217669 | [+] 10:26217610-26217669 | [+] 10:26217842-26217991 | [+] 10:26217842-26217991 | [+] 10:26217842-26217991 | [+] 10:26217842-26217991 | [+] 10:26218193-26218325 | [+] 10:26218193-26218325 | [+] 10:26218193-26218325 | [+] 10:26219043-26219…
	XLOC_095431	0.000102259	0.0586053	NA	NA	Up-regulated	1.56811	[-] 7:85800854-85829584
	XLOC_085336	0.000108135	0.0603839	BECN1P2	ENSG00000219669	Up-regulated	1.59117	[+] 6:71068594-71107091 | [+] 6:71068594-71109211 | [+] 6:71075564-71076375 | [+] 6:71150653-71165015 | [+] 6:71161644-71165015
	XLOC_083145	0.000119758	0.0652023	GABRB2	ENSG00000145864	Down-regulated	-1.17187	[-] 5:161288179-161294428 | [-] 5:161288179-161294428 | [-] 5:161288179-161294428 | [-] 5:161288179-161294428 | [-] 5:161288179-161294428 | [-] 5:161288179-161294428 | [-] 5:161288179-161294428 | [-] 5:161288179-161294428 | [-] 5:161288179-161294428 | [-] 5:161288179-161294428 | [-] 5:161288179-161294428 | [-] 5:161288179-161294428 | [-] 5:161288179-161294428 | [-] 5:161288179-161294428 | [-] 5:1…
	XLOC_093647	0.000143938	0.0764558	RNY4	ENSG00000252316	Down-regulated	-6.3219	[+] 7:148963315-148963410
	XLOC_053201	0.00016957	0.0879048	GAD1	ENSG00000128683	Down-regulated	-1.25026	[+] 2:170813213-170813422 | [+] 2:170813213-170813422 | [+] 2:170813213-170813422 | [+] 2:170816114-170816256 | [+] 2:170816114-170816256 | [+] 2:170816114-170816256 | [+] 2:170816114-170816256 | [+] 2:170816562-170817048 | [+] 2:170816690-170817052 | [+] 2:170816728-170817048 | [+] 2:170816728-170817048 | [+] 2:170816728-170817048 | [+] 2:170816728-170817052 | [+] 2:170816912-170817048 | [+] 2:1…
	XLOC_098122	0.000173565	0.0879048	STMN2	ENSG00000104435	Down-regulated	-1.06482	[+] 8:79610814-79611214 | [+] 8:79610814-79611214 | [+] 8:79610814-79611214 | [+] 8:79611152-79611214 | [+] 8:79611735-79611791 | [+] 8:79611735-79611791 | [+] 8:79611735-79611791 | [+] 8:79611735-79611791 | [+] 8:79636802-79636897 | [+] 8:79636802-79636897 | [+] 8:79636802-79636897 | [+] 8:79636802-79636897 | [+] 8:79636802-79636897 | [+] 8:79636802-79636897 | [+] 8:79636802-79636897 | [+] 8:796…
	XLOC_016793	0.000186436	0.0916026	UBASH3B	ENSG00000154127	Down-regulated	-1.05612	[+] 11:122655675-122656210 | [+] 11:122655725-122656210 | [+] 11:122708700-122709474 | [+] 11:122709242-122709474 | [+] 11:122709262-122709474 | [+] 11:122727514-122727599 | [+] 11:122773497-122774263 | [+] 11:122774096-122774263 | [+] 11:122774096-122774263 | [+] 11:122775634-122776272 | [+] 11:122775634-122776272 | [+] 11:122776219-122776272 | [+] 11:122776219-122776272 | [+] 11:122776219-12277…
	XLOC_099883	0.000189279	0.0916026	NEFL	ENSG00000277586	Down-regulated	-1.07463	[-] 8:24950955-24952952 | [-] 8:24950955-24952952 | [-] 8:24952380-24952952 | [-] 8:24953476-24953795 | [-] 8:24953476-24953795 | [-] 8:24953476-24953795 | [-] 8:24954181-24954305 | [-] 8:24954181-24954305 | [-] 8:24954181-24954305 | [-] 8:24955225-24956721 | [-] 8:24955472-24955644 | [-] 8:24955472-24955644 | [-] 8:24955472-24957110 | [-] 8:24955924-24956612 | [-] 8:24955924-24957144
	XLOC_083672	0.000197708	0.0936018	NA	NA	Down-regulated	-5.39206	[+] 6:182131-184371 | [+] 6:184506-187784
	XLOC_101954	0.000208767	0.0967345	RN7SL5P	ENSG00000265735	Down-regulated	-3.71231	[+] 9:9442060-9442380
	XLOC_057258	0.000215238	0.0976552	NXPH2	ENSG00000144227	Down-regulated	-1.87829	[-] 2:138668873-138671665 | [-] 2:138670772-138671665 | [-] 2:138780191-138780348 | [-] 2:138780191-138780955
	XLOC_085339	0.000222662	0.0989619	NA	NA	Up-regulated	1.44758	[+] 6:71129729-71141154
	XLOC_085334	0.000238182	0.103742	NA	NA	Up-regulated	1.51185	[+] 6:71059670-71067381
	XLOC_000018	0.000244122	0.104245	RP5-857K21.7	ENSG00000229344	Up-regulated	3.74839	[+] 1:632757-633438
	XLOC_101107	0.000270221	0.113171	NA	NA	Down-regulated	-1.23475	[-] 8:109171999-109208150
	XLOC_027849	0.000309691	0.127254	KLHL1	ENSG00000150361	Down-regulated	-1.25749	[-] 13:69699599-69701761 | [-] 13:69699599-69701761 | [-] 13:69699599-69701761 | [-] 13:69699599-69701761 | [-] 13:69699599-69701761 | [-] 13:69700594-69701761 | [-] 13:69700594-69701761 | [-] 13:69702145-69702186 | [-] 13:69707625-69707796 | [-] 13:69707625-69707796 | [-] 13:69707625-69707796 | [-] 13:69707625-69707796 | [-] 13:69707625-69707796 | [-] 13:69707625-69707796 | [-] 13:69719369-69719…
	XLOC_081587	0.00036654	0.146047	NA	NA	Up-regulated	1.85676	[-] 5:71165846-71168979
	XLOC_056461	0.00036884	0.146047	NA	NA	Up-regulated	2.84876	[-] 2:90235303-90242790
	XLOC_023215	0.000389113	0.151323	BCAT1	ENSG00000060982	Down-regulated	-1.08496	[-] 12:24808177-24808201 | [-] 12:24808177-24808201 | [-] 12:24810022-24818049 | [-] 12:24810022-24818049 | [-] 12:24810022-24818049 | [-] 12:24810022-24818049 | [-] 12:24810022-24818049 | [-] 12:24810022-24818049 | [-] 12:24810022-24818049 | [-] 12:24810022-24818049 | [-] 12:24810143-24818049 | [-] 12:24810143-24818049 | [-] 12:24814803-24818049 | [-] 12:24814821-24818049 | [-] 12:24817481-24818…
	XLOC_032569	0.000413142	0.157849	NA	NA	Down-regulated	-1.56772	[+] 15:24798750-24807741
	XLOC_105013	0.000420522	0.157899	TTC39B	ENSG00000155158	Down-regulated	-1.04228	[-] 9:15162501-15172109 | [-] 9:15162501-15172109 | [-] 9:15162501-15172109 | [-] 9:15162501-15172109 | [-] 9:15162501-15172109 | [-] 9:15162501-15172109 | [-] 9:15162501-15172109 | [-] 9:15162501-15172109 | [-] 9:15162501-15172109 | [-] 9:15162501-15172109 | [-] 9:15162501-15172109 | [-] 9:15162501-15172109 | [-] 9:15163622-15172109 | [-] 9:15170845-15172109 | [-] 9:15170845-15172109 | [-] 9:151…
	XLOC_100969	0.000496192	0.181742	NCALD	ENSG00000104490	Down-regulated	-1.38191	[-] 8:101686543-101688720 | [-] 8:101686543-101689159 | [-] 8:101686543-101689406 | [-] 8:101686543-101689406 | [-] 8:101686543-101689406 | [-] 8:101686543-101689406 | [-] 8:101686543-101689406 | [-] 8:101686543-101689406 | [-] 8:101686543-101689406 | [-] 8:101686543-101689406 | [-] 8:101686543-101689406 | [-] 8:101686543-101689406 | [-] 8:101686543-101689406 | [-] 8:101686543-101689406 | [-] 8:1…
	XLOC_022451	0.000506042	0.181742	SRRM4	ENSG00000139767	Down-regulated	-0.994405	[+] 12:118981495-118982013 | [+] 12:118981495-118982013 | [+] 12:118981495-118982013 | [+] 12:119102236-119102382 | [+] 12:119102236-119102382 | [+] 12:119102236-119102382 | [+] 12:119114095-119114147 | [+] 12:119114095-119114147 | [+] 12:119114095-119114147 | [+] 12:119114095-119114147 | [+] 12:119114278-119114364 | [+] 12:119114278-119114364 | [+] 12:119114278-119114364 | [+] 12:119114278-11911…
	XLOC_076953	0.000509059	0.181742	GLRA3	ENSG00000145451	Down-regulated	-1.44091	[-] 4:174563681-174563705 | [-] 4:174636914-174644064 | [-] 4:174636914-174644064 | [-] 4:174642487-174644064 | [-] 4:174643957-174644064 | [-] 4:174656743-174656787 | [-] 4:174656743-174656787 | [-] 4:174659054-174659197 | [-] 4:174659054-174659197 | [-] 4:174659054-174659197 | [-] 4:174659054-174659197 | [-] 4:174677078-174677292 | [-] 4:174677078-174677292 | [-] 4:174677078-174677292 | [-] 4:1…
	XLOC_116721	0.000542266	0.186508	SLITRK4	ENSG00000179542	Down-regulated	-1.15463	[-] X:143608586-143624497 | [-] X:143608586-143624497 | [-] X:143608586-143631158 | [-] X:143622790-143631158 | [-] X:143624611-143631158 | [-] X:143624611-143631158 | [-] X:143628128-143631158 | [-] X:143628128-143631158 | [-] X:143634328-143634503 | [-] X:143634328-143634503 | [-] X:143634879-143635204 | [-] X:143634879-143635356 | [-] X:143635735-143635777 | [-] X:143635735-143636100
	XLOC_078619	0.000551259	0.186508	GPR98	ENSG00000164199	Up-regulated	0.911431	[+] 5:90529143-90529213 | [+] 5:90529143-90529213 | [+] 5:90529344-90529515 | [+] 5:90529344-90529515 | [+] 5:90529344-90529515 | [+] 5:90529344-90529515 | [+] 5:90529344-90529515 | [+] 5:90529344-90529515 | [+] 5:90529344-90529515 | [+] 5:90529344-90529515 | [+] 5:90529344-90529515 | [+] 5:90529344-90529515 | [+] 5:90529344-90529515 | [+] 5:90529344-90529515 | [+] 5:90558767-90558917 | [+] 5:905…
	XLOC_000233	0.00055206	0.186508	RNU5E-1	ENSG00000199347	Down-regulated	-2.26274	[+] 1:11908152-11908271
	XLOC_026536	0.000556663	0.186508	HS6ST3	ENSG00000185352	Down-regulated	-0.967969	[+] 13:96090839-96091569 | [+] 13:96832488-96839560 | [+] 13:96832490-96839562
	XLOC_105175	0.000569812	0.188021	ELAVL2	ENSG00000107105	Down-regulated	-1.25676	[-] 9:23682595-23692884 | [-] 9:23682595-23692884 | [-] 9:23682595-23692884 | [-] 9:23682595-23692884 | [-] 9:23682595-23692884 | [-] 9:23682595-23692884 | [-] 9:23682595-23692884 | [-] 9:23682595-23692884 | [-] 9:23682595-23692884 | [-] 9:23682595-23692887 | [-] 9:23690104-23692884 | [-] 9:23690104-23692887 | [-] 9:23690107-23692884 | [-] 9:23690107-23692884 | [-] 9:23691811-23692884 | [-] 9:236…
	XLOC_095427	0.000637716	0.207286	NA	NA	Up-regulated	1.67386	[-] 7:85764547-85772044
	XLOC_101628	0.000670206	0.214643	CTD-2292P10.4	ENSG00000253741	Down-regulated	-1.1751	[-] 8:142702252-142705317 | [-] 8:142702252-142705317 | [-] 8:142702252-142707579 | [-] 8:142702252-142707579 | [-] 8:142702252-142707579 | [-] 8:142702252-142707579 | [-] 8:142702252-142707579 | [-] 8:142702252-142707579 | [-] 8:142702252-142707579 | [-] 8:142707392-142707579 | [-] 8:142707392-142707579 | [-] 8:142708315-142708418 | [-] 8:142708315-142708418 | [-] 8:142708315-142708418 | [-] 8:1…
	XLOC_079581	0.000688006	0.217151	MYOZ3	ENSG00000164591	Down-regulated	-1.42967	[+] 5:150660874-150661427 | [+] 5:150660874-150661427 | [+] 5:150660882-150661079 | [+] 5:150662941-150663002 | [+] 5:150662941-150663002 | [+] 5:150662941-150663002 | [+] 5:150662941-150663002 | [+] 5:150669093-150669164 | [+] 5:150669093-150669164 | [+] 5:150669093-150669164 | [+] 5:150669928-150670638 | [+] 5:150669928-150670638 | [+] 5:150669928-150670886 | [+] 5:150670484-150670638 | [+] 5:1…
	XLOC_084970	0.000698072	NA	ANKRD66	ENSG00000230062	Up-regulated	4.51725	[+] 6:46746847-46746990 | [+] 6:46746917-46746990 | [+] 6:46746917-46746990 | [+] 6:46749896-46749979 | [+] 6:46749896-46749979 | [+] 6:46749896-46749979 | [+] 6:46751937-46752111 | [+] 6:46751937-46752111 | [+] 6:46751937-46752111 | [+] 6:46753722-46753950 | [+] 6:46753722-46753950 | [+] 6:46753722-46753950 | [+] 6:46753746-46753950 | [+] 6:46756079-46758424 | [+] 6:46756079-46758424 | [+] 6:467…
	XLOC_085340	0.000717198	0.223131	NA	NA	Up-regulated	1.52441	[+] 6:71146272-71150589
	XLOC_051739	0.000739701	0.226204	SNORD94	ENSG00000208772	Down-regulated	-1.44766	[+] 2:86135870-86136006
	XLOC_006209	0.000755565	0.226204	RPE65	ENSG00000116745	Down-regulated	-1.88402	[-] 1:68428211-68429927 | [-] 1:68428211-68429927 | [-] 1:68428211-68429927 | [-] 1:68428822-68429927 | [-] 1:68431065-68431176 | [-] 1:68431065-68431176 | [-] 1:68431065-68431176 | [-] 1:68431065-68431176 | [-] 1:68431282-68431376 | [-] 1:68431282-68431376 | [-] 1:68431282-68431376 | [-] 1:68431282-68431376 | [-] 1:68431471-68431585 | [-] 1:68431471-68431585 | [-] 1:68431471-68431585 | [-] 1:684…
	XLOC_056458	0.000758239	0.226204	NA	NA	Up-regulated	3.07615	[-] 2:90223909-90226091 | [-] 2:90223909-90232376 | [-] 2:90227473-90232376
	XLOC_090660	0.000769487	0.226458	RGS17	ENSG00000091844	Down-regulated	-1.20029	[-] 6:153003331-153011762 | [-] 6:153003331-153011762 | [-] 6:153003331-153011762 | [-] 6:153004459-153011762 | [-] 6:153010722-153011762 | [-] 6:153016703-153017184 | [-] 6:153024262-153024496 | [-] 6:153024262-153024496 | [-] 6:153024262-153024496 | [-] 6:153024262-153024496 | [-] 6:153026454-153026543 | [-] 6:153026454-153026543 | [-] 6:153026454-153026543 | [-] 6:153026454-153026543 | [-] 6:1…
	XLOC_057524	0.000811928	0.235762	KCNH7	ENSG00000184611	Down-regulated	-1.10817	[-] 2:162362201-162372095 | [-] 2:162362201-162372095 | [-] 2:162362201-162372095 | [-] 2:162362201-162372095 | [-] 2:162362201-162372095 | [-] 2:162362201-162372095 | [-] 2:162362201-162372095 | [-] 2:162362201-162372095 | [-] 2:162362201-162372095 | [-] 2:162362201-162372095 | [-] 2:162371407-162372095 | [-] 2:162371407-162372095 | [-] 2:162373470-162373662 | [-] 2:162373470-162373662 | [-] 2:1…
	XLOC_045986	0.000828421	0.237386	SYT4	ENSG00000132872	Down-regulated	-1.41741	[-] 18:43267878-43270648 | [-] 18:43267878-43270648 | [-] 18:43269667-43270561 | [-] 18:43270009-43270648 | [-] 18:43270181-43270648 | [-] 18:43270500-43270648 | [-] 18:43270552-43270648 | [-] 18:43271712-43271832 | [-] 18:43271712-43271832 | [-] 18:43271712-43271832 | [-] 18:43271712-43271832 | [-] 18:43271712-43271832 | [-] 18:43271712-43272151 | [-] 18:43271732-43271832 | [-] 18:43273580-43273…
	XLOC_019520	0.000855389	0.24154	SLC36A4	ENSG00000180773	Down-regulated	-0.975384	[-] 11:93142712-93148844 | [-] 11:93142712-93148844 | [-] 11:93142712-93148844 | [-] 11:93142712-93148844 | [-] 11:93142712-93148844 | [-] 11:93142712-93148844 | [-] 11:93142712-93148844 | [-] 11:93142712-93148844 | [-] 11:93142712-93148844 | [-] 11:93142712-93148844 | [-] 11:93142712-93148844 | [-] 11:93142712-93148844 | [-] 11:93142712-93148844 | [-] 11:93142712-93148844 | [-] 11:93142712-93148…
	XLOC_062128	0.000865098	0.24154	bP-21264C1.1	ENSG00000279208	Up-regulated	2.05833	[-] 21:9369285-9369326 | [-] 21:9369803-9369892 | [-] 21:9373947-9374166 | [-] 21:9373947-9374166 | [-] 21:9375508-9375719 | [-] 21:9375508-9375719 | [-] 21:9376352-9376645 | [-] 21:9376352-9376736
	XLOC_082782	0.000914056	0.251979	AC005753.1	ENSG00000278925	Down-regulated	-1.05991	[-] 5:141821230-141823713 | [-] 5:141821230-141823713 | [-] 5:141821230-141824412 | [-] 5:141821230-141833646 | [-] 5:141825038-141833646 | [-] 5:141825038-141833646 | [-] 5:141825092-141833646 | [-] 5:141825708-141826325
	XLOC_105757	0.000980577	0.261527	NA	NA	Up-regulated	1.19944	[-] 9:64662334-64662357 | [-] 9:64662552-64664156 | [-] 9:64930936-64970111 | [-] 9:64933229-64968237 | [-] 9:64934943-64970453 | [-] 9:64969005-64970453 | [-] 9:64970212-64970453 | [-] 9:64970553-64970794 | [-] 9:64970553-64970794 | [-] 9:64970553-64970794 | [-] 9:64970895-64973354 | [-] 9:64970895-64973354 | [-] 9:64970895-64973354 | [-] 9:64973455-64998124 | [-] 9:64973455-64998124 | [-] 9:649…
	XLOC_072558	0.000982072	0.261527	PRDM8	ENSG00000152784	Up-regulated	1.39648	[+] 4:80183615-80184055 | [+] 4:80183778-80184055 | [+] 4:80183879-80184055 | [+] 4:80183879-80184055 | [+] 4:80183879-80184055 | [+] 4:80183879-80184055 | [+] 4:80183879-80184055 | [+] 4:80183879-80184055 | [+] 4:80183881-80184055 | [+] 4:80184183-80184351 | [+] 4:80184264-80184351 | [+] 4:80184264-80184351 | [+] 4:80184285-80184351 | [+] 4:80184285-80184351 | [+] 4:80184285-80184351 | [+] 4:801…
	XLOC_023454	0.00098472	0.261527	SLC2A13	ENSG00000151229	Down-regulated	-1.08589	[-] 12:39754843-39760252 | [-] 12:39754843-39760252 | [-] 12:39754843-39760252 | [-] 12:39754843-39760252 | [-] 12:39754843-39760252 | [-] 12:39754843-39760252 | [-] 12:39754843-39760252 | [-] 12:39754843-39760252 | [-] 12:39754843-39760252 | [-] 12:39754843-39760252 | [-] 12:39754843-39760252 | [-] 12:39754843-39760252 | [-] 12:39754843-39760252 | [-] 12:39754843-39760252 | [-] 12:39754843-39760…
	XLOC_085348	0.00100029	0.262462	NA	NA	Up-regulated	1.68438	[+] 6:71199639-71209048
	XLOC_020448	0.00102222	0.265022	IQSEC3	ENSG00000120645	Down-regulated	-0.845506	[+] 12:118138-118238 | [+] 12:125633-125912 | [+] 12:125633-125912 | [+] 12:125633-125912 | [+] 12:125633-125912 | [+] 12:125633-125912 | [+] 12:138267-139354 | [+] 12:138267-139354 | [+] 12:138267-139354 | [+] 12:138267-139354 | [+] 12:138267-139354 | [+] 12:138267-139354 | [+] 12:138267-139354 | [+] 12:138267-139354 | [+] 12:138267-139354 | [+] 12:138267-139354 | [+] 12:138267-139354 | [+] 12:1…
	XLOC_079850	0.00105035	0.267488	GABRG2	ENSG00000113327	Down-regulated	-1.01964	[+] 5:162067477-162068106 | [+] 5:162067483-162068106 | [+] 5:162067523-162068106 | [+] 5:162067540-162068106 | [+] 5:162067540-162068106 | [+] 5:162067540-162068106 | [+] 5:162067775-162068106 | [+] 5:162067780-162068106 | [+] 5:162067874-162068106 | [+] 5:162068000-162068106 | [+] 5:162083501-162083621 | [+] 5:162083501-162083621 | [+] 5:162083501-162083621 | [+] 5:162093828-162093979 | [+] 5:1…
	XLOC_045085	0.0010563	0.267488	RAB27B	ENSG00000041353	Down-regulated	-1.40073	[+] 18:54717828-54717935 | [+] 18:54717860-54717935 | [+] 18:54717860-54717935 | [+] 18:54717860-54717935 | [+] 18:54717860-54717935 | [+] 18:54718067-54718141 | [+] 18:54718067-54718141 | [+] 18:54718067-54718141 | [+] 18:54718067-54718141 | [+] 18:54718067-54718145 | [+] 18:54828199-54828700 | [+] 18:54828199-54828700 | [+] 18:54828199-54828700 | [+] 18:54828481-54828700 | [+] 18:54862020-54862…
	XLOC_076707	0.00107691	0.269575	RP11-92A5.2	ENSG00000250538	Down-regulated	-2.42911	[-] 4:155202066-155207815 | [-] 4:155202066-155207815 | [-] 4:155206529-155207815 | [-] 4:155207166-155207815 | [-] 4:155208025-155208176 | [-] 4:155208025-155208176 | [-] 4:155208025-155208176 | [-] 4:155208025-155208176 | [-] 4:155208303-155208431 | [-] 4:155208303-155208538 | [-] 4:155208962-155209027 | [-] 4:155208962-155209027
	XLOC_012605	0.00110519	0.273508	LRRC37A6P	ENSG00000230445	Up-regulated	1.06987	[-] 10:27244385-27250962 | [-] 10:27244385-27251180 | [-] 10:27244385-27251180 | [-] 10:27244385-27251180 | [-] 10:27246350-27251793 | [-] 10:27250998-27251180 | [-] 10:27251104-27251180 | [-] 10:27251301-27251511 | [-] 10:27251301-27251511 | [-] 10:27251301-27251795 | [-] 10:27251301-27251795 | [-] 10:27257870-27257950 | [-] 10:27257870-27257950 | [-] 10:27257870-27257950 | [-] 10:27257870-27257…
	XLOC_057567	0.00120347	0.294486	SCN7A	ENSG00000136546	Down-regulated	-1.2672	[-] 2:166403400-166406646 | [-] 2:166403400-166406646 | [-] 2:166403400-166406646 | [-] 2:166403400-166406646 | [-] 2:166403400-166406646 | [-] 2:166403400-166406646 | [-] 2:166403400-166406646 | [-] 2:166403400-166406646 | [-] 2:166403400-166406646 | [-] 2:166403573-166406646 | [-] 2:166403573-166406646 | [-] 2:166403573-166406646 | [-] 2:166405513-166406646 | [-] 2:166409665-166409935 | [-] 2:1…
	XLOC_090915	0.00121581	NA	KIF25-AS1	ENSG00000229921	Down-regulated	-4.98403	[-] 6:167992604-167994153 | [-] 6:167992604-167994153 | [-] 6:167992604-167994153 | [-] 6:167992604-167994464 | [-] 6:167992822-167994153 | [-] 6:167994172-167994464 | [-] 6:167995513-167996103 | [-] 6:167995513-167996103 | [-] 6:167995513-167996103 | [-] 6:167995513-167996103 | [-] 6:167995513-167996103 | [-] 6:167995513-167996103 | [-] 6:167996206-167996601 | [-] 6:167996206-167997077 | [-] 6:1…
	XLOC_037331	0.00124034	0.300134	NA	NA	Down-regulated	-2.44955	[+] 16:62166311-62174986
	XLOC_032158	0.00127901	NA	NA	NA	Down-regulated	-3.70735	[-] 14:104464685-104471627
	XLOC_011832	0.00131261	0.314132	INPP5F	ENSG00000198825	Down-regulated	-1.04551	[+] 10:119726097-119726359 | [+] 10:119750872-119750942 | [+] 10:119751076-119751156 | [+] 10:119751076-119751156 | [+] 10:119781106-119781242 | [+] 10:119781117-119781242 | [+] 10:119781627-119781771 | [+] 10:119781635-119781771 | [+] 10:119781635-119781771 | [+] 10:119781635-119781771 | [+] 10:119791517-119791645 | [+] 10:119791517-119791645 | [+] 10:119791517-119791645 | [+] 10:119791517-11979…
	XLOC_032553	0.00132874	NA	NA	NA	Down-regulated	-4.69693	[+] 15:24455911-24456937
	XLOC_073155	0.00135963	0.31796	HSPA4L	ENSG00000164070	Down-regulated	-0.950902	[+] 4:127781821-127782061 | [+] 4:127781821-127782061 | [+] 4:127781821-127782061 | [+] 4:127781821-127782657 | [+] 4:127781821-127782657 | [+] 4:127781821-127782657 | [+] 4:127782140-127782657 | [+] 4:127782322-127782657 | [+] 4:127782460-127782657 | [+] 4:127782460-127782657 | [+] 4:127782460-127782657 | [+] 4:127783226-127783254 | [+] 4:127783549-127783680 | [+] 4:127783549-127783680 | [+] 4:1…
	XLOC_012935	0.00136696	0.31796	GPRIN2	ENSG00000204175	Down-regulated	-1.31482	[-] 10:46541695-46550742 | [-] 10:46541695-46550742 | [-] 10:46541695-46550742 | [-] 10:46541695-46550742 | [-] 10:46541695-46550742 | [-] 10:46549044-46550742 | [-] 10:46549049-46550744 | [-] 10:46551416-46551537 | [-] 10:46551962-46552141 | [-] 10:46554585-46554695 | [-] 10:46554585-46554695 | [-] 10:46554585-46554695 | [-] 10:46554585-46554695 | [-] 10:46554585-46554711 | [-] 10:46555375-46555…
	XLOC_085327	0.00137241	0.31796	NA	NA	Up-regulated	1.37205	[+] 6:71028574-71028775 | [+] 6:71057104-71057233 | [+] 6:71057104-71059614 | [+] 6:71057109-71057233 | [+] 6:71057704-71059614 | [+] 6:71239515-71251349
	XLOC_066717	0.00138871	0.318352	RN7SL752P	ENSG00000239437	Down-regulated	-1.72047	[+] 3:129591349-129591635
	XLOC_096008	0.00141172	0.320255	NA	NA	Up-regulated	1.06843	[-] 7:118128461-118153319 | [-] 7:118128461-118180419 | [-] 7:118155432-118169394 | [-] 7:118180894-118184009 | [-] 7:118183915-118183974
	XLOC_075759	0.00143972	0.32324	NAP1L5	ENSG00000177432	Down-regulated	-1.17827	[-] 4:88695915-88698235
	XLOC_032567	0.00145748	0.323881	NA	NA	Down-regulated	-1.0616	[+] 15:24767607-24795335
	XLOC_045209	0.00147737	0.323881	CDH7	ENSG00000081138	Down-regulated	-0.97335	[+] 18:65750252-65750380 | [+] 18:65750252-65750380 | [+] 18:65750252-65750380 | [+] 18:65750604-65751150 | [+] 18:65750653-65751150 | [+] 18:65750921-65751150 | [+] 18:65751787-65751952 | [+] 18:65751805-65751952 | [+] 18:65762647-65763052 | [+] 18:65762647-65763052 | [+] 18:65762647-65763052 | [+] 18:65762647-65763052 | [+] 18:65762647-65763052 | [+] 18:65762647-65763052 | [+] 18:65762647-65763…
	XLOC_072678	0.00148719	0.323881	RP11-10L7.1	ENSG00000246375	Up-regulated	2.02219	[+] 4:88284912-88285061 | [+] 4:88284912-88285061 | [+] 4:88284942-88285061 | [+] 4:88284942-88285061 | [+] 4:88311796-88311871 | [+] 4:88311796-88311871 | [+] 4:88311796-88311871 | [+] 4:88311796-88311871 | [+] 4:88316686-88316807 | [+] 4:88316686-88316807 | [+] 4:88316686-88316807 | [+] 4:88316686-88316807 | [+] 4:88319331-88319425 | [+] 4:88319331-88319425 | [+] 4:88319331-88319425 | [+] 4:883…
	XLOC_053620	0.00153635	0.331273	ZNF804A	ENSG00000170396	Down-regulated	-1.12567	[+] 2:184598188-184599070 | [+] 2:184598366-184599070 | [+] 2:184866365-184866512 | [+] 2:184866369-184866512 | [+] 2:184866369-184866512 | [+] 2:184933603-184933733 | [+] 2:184933603-184933733 | [+] 2:184933603-184933733 | [+] 2:184935783-184939489 | [+] 2:184935783-184939492 | [+] 2:184935783-184947206
	XLOC_032557	0.00153937	NA	NA	NA	Down-regulated	-5.7395	[+] 15:24469305-24469995
	XLOC_034146	0.00155642	0.332311	NA	NA	Up-regulated	1.2867	[-] 15:20359147-20368436
	XLOC_083664	0.00158235	0.334567	NA	NA	Down-regulated	-3.79466	[+] 6:148067-167655
	XLOC_065344	0.00163374	0.336408	STAC	ENSG00000144681	Down-regulated	-1.57261	[+] 3:36380231-36380754 | [+] 3:36380336-36380754 | [+] 3:36380344-36380754 | [+] 3:36380344-36380754 | [+] 3:36380344-36380754 | [+] 3:36380344-36380754 | [+] 3:36380344-36380754 | [+] 3:36380344-36380754 | [+] 3:36380344-36380754 | [+] 3:36380344-36380754 | [+] 3:36380344-36380754 | [+] 3:36380503-36380754 | [+] 3:36380528-36380754 | [+] 3:36380573-36380754 | [+] 3:36380669-36380754 | [+] 3:363…
	XLOC_096005	0.00163881	0.336408	NA	NA	Up-regulated	1.31864	[-] 7:118108832-118124114
	XLOC_008647	0.00164968	0.336408	NA	NA	Up-regulated	1.40489	[-] 1:205635586-205643835
	XLOC_085210	0.00165284	0.336408	NA	NA	Up-regulated	3.70795	[+] 6:66855693-66863911
	XLOC_095834	0.00169284	0.337215	RELN	ENSG00000189056	Down-regulated	-1.01803	[-] 7:103471237-103472908 | [-] 7:103471237-103472908 | [-] 7:103471237-103472908 | [-] 7:103471237-103472908 | [-] 7:103471784-103472908 | [-] 7:103471784-103472908 | [-] 7:103471784-103472918 | [-] 7:103472230-103472908 | [-] 7:103478389-103478394 | [-] 7:103478389-103478524 | [-] 7:103478389-103478524 | [-] 7:103478389-103478524 | [-] 7:103478389-103478524 | [-] 7:103478389-103478524 | [-] 7:1…
	XLOC_115661	0.00169665	0.337215	KIAA2022	ENSG00000050030	Down-regulated	-0.991291	[-] X:74732469-74737234 | [-] X:74732469-74737234 | [-] X:74732469-74737234 | [-] X:74732469-74737234 | [-] X:74732469-74739498 | [-] X:74732469-74739498 | [-] X:74732469-74744477 | [-] X:74732469-74744477 | [-] X:74732849-74739498 | [-] X:74733577-74739498 | [-] X:74737118-74737234 | [-] X:74739369-74739498 | [-] X:74739369-74739498 | [-] X:74739369-74739498 | [-] X:74739369-74744477 | [-] X:747…
	XLOC_113297	0.00170326	0.337215	DACH2	ENSG00000126733	Down-regulated	-1.15298	[+] X:86148458-86149108 | [+] X:86148458-86149108 | [+] X:86148460-86149108 | [+] X:86148621-86149108 | [+] X:86148621-86149108 | [+] X:86184233-86184350 | [+] X:86184233-86184350 | [+] X:86262968-86263011 | [+] X:86262968-86263011 | [+] X:86376824-86376862 | [+] X:86376824-86376862 | [+] X:86376824-86376862 | [+] X:86514264-86514391 | [+] X:86514279-86514391 | [+] X:86514279-86514391 | [+] X:865…
	XLOC_078039	0.00177075	0.347418	NA	NA	Down-regulated	-1.23885	[+] 5:58114523-58114759 | [+] 5:58114523-58114759 | [+] 5:58114532-58116456 | [+] 5:58114557-58114759 | [+] 5:58114557-58114759 | [+] 5:58144929-58151567 | [+] 5:58145370-58151567 | [+] 5:58194643-58194739 | [+] 5:58194643-58194739 | [+] 5:58194643-58195133 | [+] 5:58195222-58206244 | [+] 5:58197877-58206244 | [+] 5:58309766-58310009
	XLOC_092223	0.00181512	0.352944	NA	NA	Up-regulated	2.22518	[+] 7:67787339-67798252
	XLOC_070680	0.00187102	0.357532	EIF5A2	ENSG00000163577	Down-regulated	-0.99025	[-] 3:170885239-170893419 | [-] 3:170885239-170893419 | [-] 3:170885239-170893419 | [-] 3:170885239-170893419 | [-] 3:170885239-170893419 | [-] 3:170885239-170893419 | [-] 3:170888415-170893419 | [-] 3:170893136-170893419 | [-] 3:170893216-170893419 | [-] 3:170893349-170893419 | [-] 3:170894292-170894383 | [-] 3:170894292-170894383 | [-] 3:170894292-170894383 | [-] 3:170894292-170894423 | [-] 3:1…
	XLOC_081808	0.00187155	0.357532	HAPLN1	ENSG00000145681	Down-regulated	-1.57074	[-] 5:83637543-83641785 | [-] 5:83637543-83641785 | [-] 5:83637543-83641785 | [-] 5:83637543-83641785 | [-] 5:83637543-83641785 | [-] 5:83637805-83641785 | [-] 5:83644363-83644665 | [-] 5:83644363-83644665 | [-] 5:83644363-83644665 | [-] 5:83644363-83644665 | [-] 5:83644363-83644665 | [-] 5:83644363-83644665 | [-] 5:83644363-83644665 | [-] 5:83644541-83644665 | [-] 5:83644588-83644665 | [-] 5:836…
	XLOC_032559	0.00192075	NA	NA	NA	Down-regulated	-5.27401	[+] 15:24473293-24473793
	XLOC_013839	0.00197885	0.374655	MORN4	ENSG00000171160	Down-regulated	-0.911452	[-] 10:97614551-97616411 | [-] 10:97614551-97616411 | [-] 10:97614551-97616411 | [-] 10:97614551-97616411 | [-] 10:97614553-97616411 | [-] 10:97614553-97616411 | [-] 10:97616678-97616787 | [-] 10:97616678-97616787 | [-] 10:97616678-97616787 | [-] 10:97616678-97617322 | [-] 10:97616788-97617177 | [-] 10:97617208-97617322 | [-] 10:97617208-97617322 | [-] 10:97617208-97617322 | [-] 10:97617208-97617…
	XLOC_053111	0.00199559	0.374655	CSRNP3	ENSG00000178662	Down-regulated	-0.958989	[+] 2:165469647-165469740 | [+] 2:165469647-165469740 | [+] 2:165469647-165469740 | [+] 2:165469647-165469740 | [+] 2:165469698-165469740 | [+] 2:165469706-165469740 | [+] 2:165470771-165470874 | [+] 2:165494338-165494380 | [+] 2:165494759-165494928 | [+] 2:165494759-165494928 | [+] 2:165494759-165494928 | [+] 2:165494759-165494928 | [+] 2:165494759-165494928 | [+] 2:165494759-165494928 | [+] 2:1…
	XLOC_082781	0.00204391	0.380043	NA	NA	Down-regulated	-1.16263	[-] 5:141756865-141757730 | [-] 5:141756865-141757730 | [-] 5:141756865-141757730 | [-] 5:141757875-141775087 | [-] 5:141757875-141775087 | [-] 5:141757875-141780335 | [-] 5:141780573-141821067 | [-] 5:141794039-141794256
	XLOC_096351	0.00205919	0.380043	CLEC5A	ENSG00000258227	Up-regulated	2.40599	[-] 7:141927357-141930218 | [-] 7:141927357-141930218 | [-] 7:141927357-141930218 | [-] 7:141927357-141930218 | [-] 7:141927357-141930218 | [-] 7:141927357-141930218 | [-] 7:141927357-141930218 | [-] 7:141929131-141930218 | [-] 7:141929340-141930218 | [-] 7:141930015-141930218 | [-] 7:141931507-141931826 | [-] 7:141931508-141931826 | [-] 7:141931720-141931826 | [-] 7:141931720-141931826 | [-] 7:1…
	XLOC_082785	0.00211577	0.385408	PCDH12	ENSG00000113555	Up-regulated	1.38586	[-] 5:141943585-141945805 | [-] 5:141943585-141945805 | [-] 5:141949432-141949583 | [-] 5:141949432-141949583 | [-] 5:141951493-141951590 | [-] 5:141951493-141951590 | [-] 5:141954972-141958245 | [-] 5:141954972-141959062 | [-] 5:141957781-141958245 | [-] 5:141958037-141958245 | [-] 5:141958706-141958812 | [-] 5:141963091-141963214 | [-] 5:141963091-141963214 | [-] 5:141969608-141969741 | [-] 5:1…
	XLOC_082780	0.00215082	0.385408	NA	NA	Down-regulated	-1.31793	[-] 5:141702509-141714243 | [-] 5:141702509-141752524 | [-] 5:141702509-141756725 | [-] 5:141715548-141756725 | [-] 5:141752840-141753710
	XLOC_031591	0.00215104	0.385408	MAP3K9	ENSG00000006432	Down-regulated	-0.862037	[-] 14:70722420-70730864 | [-] 14:70722420-70730864 | [-] 14:70722420-70730864 | [-] 14:70722420-70730864 | [-] 14:70722420-70730864 | [-] 14:70722420-70730864 | [-] 14:70722420-70730864 | [-] 14:70722420-70730864 | [-] 14:70722420-70730864 | [-] 14:70722420-70730864 | [-] 14:70722420-70730864 | [-] 14:70722420-70730864 | [-] 14:70722420-70730864 | [-] 14:70722420-70730864 | [-] 14:70722420-70730…
	XLOC_076035	0.00215905	0.385408	COL25A1	ENSG00000188517	Down-regulated	-1.06491	[-] 4:108808579-108812256 | [-] 4:108808579-108812256 | [-] 4:108808579-108813929 | [-] 4:108808579-108813929 | [-] 4:108808579-108813929 | [-] 4:108808579-108813929 | [-] 4:108808579-108813929 | [-] 4:108808579-108813929 | [-] 4:108808579-108813929 | [-] 4:108808579-108813929 | [-] 4:108808579-108813929 | [-] 4:108808579-108813929 | [-] 4:108808579-108813929 | [-] 4:108808579-108813929 | [-] 4:1…
	XLOC_095429	0.00220426	0.39028	NA	NA	Up-regulated	1.29285	[-] 7:85787665-85799067
	XLOC_074446	0.00223774	NA	RP11-539L10.2	ENSG00000246526	Up-regulated	2.30398	[-] 4:6684159-6688896 | [-] 4:6684159-6689459 | [-] 4:6687448-6688896 | [-] 4:6689309-6689459 | [-] 4:6689309-6689459 | [-] 4:6690299-6690519 | [-] 4:6690299-6690691 | [-] 4:6690299-6690723
	XLOC_037575	0.00226579	0.397938	CALB2	ENSG00000172137	Down-regulated	-1.2943	[+] 16:71358713-71358886 | [+] 16:71358713-71358886 | [+] 16:71358713-71358886 | [+] 16:71358713-71358886 | [+] 16:71358716-71358886 | [+] 16:71358794-71358886 | [+] 16:71372153-71372229 | [+] 16:71372153-71372229 | [+] 16:71372153-71372229 | [+] 16:71372153-71372229 | [+] 16:71372153-71372229 | [+] 16:71372153-71372229 | [+] 16:71372178-71372229 | [+] 16:71374745-71374834 | [+] 16:71374745-71374…
	XLOC_089421	0.00235355	0.40866	NA	NA	Up-regulated	1.14781	[-] 6:90488796-90501450
	XLOC_085337	0.00238822	0.40866	NA	NA	Up-regulated	1.26721	[+] 6:71109398-71126950
	XLOC_002210	0.00240586	0.40866	SLC25A24P1	ENSG00000241361	Up-regulated	2.54853	[+] 1:108272943-108273321 | [+] 1:108272943-108273321 | [+] 1:108272943-108273321 | [+] 1:108273139-108273321 | [+] 1:108284240-108284351 | [+] 1:108284240-108284351 | [+] 1:108284240-108284351 | [+] 1:108284240-108284351 | [+] 1:108310485-108310643 | [+] 1:108310485-108310643 | [+] 1:108314082-108314234 | [+] 1:108314082-108314234 | [+] 1:108331171-108331278 | [+] 1:108331171-108331278 | [+] 1:1…
	XLOC_052143	0.00240794	0.40866	SLC5A7	ENSG00000115665	Down-regulated	-1.60038	[+] 2:107986249-107986763 | [+] 2:107986523-107986763 | [+] 2:107986523-107986763 | [+] 2:107986523-107986763 | [+] 2:107986539-107986763 | [+] 2:107988105-107988333 | [+] 2:107988108-107988333 | [+] 2:107988108-107988333 | [+] 2:107988108-107988333 | [+] 2:107988108-107988333 | [+] 2:107992106-107992219 | [+] 2:107992106-107992219 | [+] 2:107992106-107992219 | [+] 2:107992106-107992219 | [+] 2:1…
	XLOC_095507	0.00242403	0.40866	NA	NA	Up-regulated	1.2088	[-] 7:86444581-86456832
	XLOC_094859	0.00243943	0.40866	IGFBP3	ENSG00000146674	Up-regulated	1.66996	[-] 7:45912204-45913641 | [-] 7:45912204-45913641 | [-] 7:45912204-45913834 | [-] 7:45912204-45913834 | [-] 7:45912204-45913834 | [-] 7:45912204-45913834 | [-] 7:45912204-45913834 | [-] 7:45912245-45913834 | [-] 7:45912251-45913834 | [-] 7:45912598-45913834 | [-] 7:45913773-45913834 | [-] 7:45913805-45913834 | [-] 7:45914101-45914548 | [-] 7:45914101-45914945 | [-] 7:45914470-45914945 | [-] 7:459…
	XLOC_091415	0.0024651	0.409809	SNX10	ENSG00000086300	Down-regulated	-1.21116	[+] 7:26291895-26292086 | [+] 7:26291895-26292133 | [+] 7:26291921-26292086 | [+] 7:26291923-26292086 | [+] 7:26292011-26292086 | [+] 7:26293054-26293158 | [+] 7:26346420-26346466 | [+] 7:26346420-26346466 | [+] 7:26346420-26346466 | [+] 7:26346420-26346466 | [+] 7:26346420-26346466 | [+] 7:26346420-26346466 | [+] 7:26354057-26354184 | [+] 7:26354057-26354184 | [+] 7:26357007-26357127 | [+] 7:263…
	XLOC_099292	0.00249721	0.412001	MAPK15	ENSG00000181085	Up-regulated	1.6644	[+] 8:143716259-143716443 | [+] 8:143716259-143716443 | [+] 8:143716259-143716443 | [+] 8:143716259-143716443 | [+] 8:143716259-143716443 | [+] 8:143716259-143716443 | [+] 8:143716259-143716443 | [+] 8:143716259-143716443 | [+] 8:143716259-143716443 | [+] 8:143716259-143716443 | [+] 8:143716259-143716443 | [+] 8:143716259-143716443 | [+] 8:143716259-143716443 | [+] 8:143716340-143716443 | [+] 8:1…
	XLOC_101972	0.00254922	0.41742	LURAP1L	ENSG00000153714	Down-regulated	-1.21469	[+] 9:12774964-12776027 | [+] 9:12774996-12776027 | [+] 9:12775021-12776027 | [+] 9:12775668-12776027 | [+] 9:12777200-12777379 | [+] 9:12777200-12777578 | [+] 9:12821386-12822131 | [+] 9:12821386-12824538 | [+] 9:12821386-12824538
	XLOC_093003	0.00260492	NA	NA	NA	Up-regulated	2.41216	[+] 7:106043895-106050276
	XLOC_099452	0.00261155	0.419844	ANGPT2	ENSG00000091879	Up-regulated	1.63597	[-] 8:6499636-6503261 | [-] 8:6499636-6503261 | [-] 8:6499651-6503261 | [-] 8:6503080-6503261 | [-] 8:6507564-6509062 | [-] 8:6508932-6509062 | [-] 8:6508932-6509062 | [-] 8:6508932-6509062 | [-] 8:6508932-6509062 | [-] 8:6513678-6513844 | [-] 8:6513678-6513844 | [-] 8:6513678-6513844 | [-] 8:6513678-6513844 | [-] 8:6513678-6513844 | [-] 8:6514677-6514778 | [-] 8:6514677-6514778 | [-] 8:6514677-6…
	XLOC_041280	0.0026318	0.419844	ABCC3	ENSG00000108846	Up-regulated	2.136	[+] 17:50634777-50634810 | [+] 17:50634777-50634810 | [+] 17:50634777-50634810 | [+] 17:50634777-50634810 | [+] 17:50634777-50634810 | [+] 17:50634814-50634981 | [+] 17:50634857-50634981 | [+] 17:50634857-50634981 | [+] 17:50634901-50634981 | [+] 17:50634901-50634981 | [+] 17:50634922-50634981 | [+] 17:50634922-50634981 | [+] 17:50634922-50634981 | [+] 17:50634922-50634981 | [+] 17:50634922-50634…
	XLOC_003208	0.00264918	0.419844	NA	NA	Down-regulated	-1.26181	[+] 1:169589558-169602658
	XLOC_084364	0.00265331	0.419844	NRSN1	ENSG00000152954	Down-regulated	-0.947455	[+] 6:24126122-24126340 | [+] 6:24126122-24126340 | [+] 6:24126186-24126340 | [+] 6:24126211-24126340 | [+] 6:24126231-24126340 | [+] 6:24126240-24126340 | [+] 6:24128128-24128200 | [+] 6:24128128-24128200 | [+] 6:24128128-24128200 | [+] 6:24128128-24128200 | [+] 6:24128128-24128200 | [+] 6:24128128-24128200 | [+] 6:24128143-24128200 | [+] 6:24128717-24129312 | [+] 6:24129305-24129697 | [+] 6:241…
	XLOC_095505	0.00268419	0.419844	NA	NA	Up-regulated	1.05215	[-] 7:86381339-86403436
	XLOC_103142	0.0027106	0.419844	ANXA1	ENSG00000135046	Up-regulated	1.13863	[+] 9:73151757-73151924 | [+] 9:73151757-73151924 | [+] 9:73151757-73151924 | [+] 9:73151757-73151924 | [+] 9:73151757-73151924 | [+] 9:73151865-73151924 | [+] 9:73151865-73151924 | [+] 9:73151902-73151924 | [+] 9:73154198-73154340 | [+] 9:73154198-73154340 | [+] 9:73154198-73154342 | [+] 9:73154198-73154342 | [+] 9:73157654-73158601 | [+] 9:73158522-73158601 | [+] 9:73158522-73158601 | [+] 9:731…
	XLOC_016682	0.00273532	0.419844	ABCG4	ENSG00000172350	Down-regulated	-1.05697	[+] 11:119148851-119149280 | [+] 11:119149012-119149280 | [+] 11:119149012-119149280 | [+] 11:119149012-119149280 | [+] 11:119149012-119149363 | [+] 11:119149012-119149363 | [+] 11:119149253-119149280 | [+] 11:119149377-119149688 | [+] 11:119149513-119149688 | [+] 11:119149513-119149688 | [+] 11:119149513-119149688 | [+] 11:119149896-119150203 | [+] 11:119149954-119150203 | [+] 11:119149954-11915…
	XLOC_113853	0.00275403	0.419844	ARHGAP36	ENSG00000147256	Down-regulated	-1.96303	[+] X:131056501-131056531 | [+] X:131058242-131058444 | [+] X:131058357-131058444 | [+] X:131072869-131073011 | [+] X:131072988-131073011 | [+] X:131078717-131078754 | [+] X:131081524-131081918 | [+] X:131081760-131081918 | [+] X:131081760-131081918 | [+] X:131081760-131081918 | [+] X:131081760-131081918 | [+] X:131081760-131081918 | [+] X:131083165-131083230 | [+] X:131083165-131083230 | [+] X:1…
	XLOC_076459	0.00277184	0.419844	FREM3	ENSG00000183090	Down-regulated	-2.17405	[-] 4:143573616-143577852 | [-] 4:143577302-143577852 | [-] 4:143585844-143585993 | [-] 4:143585844-143585993 | [-] 4:143601714-143601958 | [-] 4:143601819-143601958 | [-] 4:143611279-143611527 | [-] 4:143611279-143611527 | [-] 4:143611279-143611527 | [-] 4:143611279-143611527 | [-] 4:143621037-143621052 | [-] 4:143621037-143621162 | [-] 4:143621037-143621162 | [-] 4:143621037-143621162 | [-] 4:1…
	XLOC_095510	0.00277395	0.419844	NA	NA	Up-regulated	1.03627	[-] 7:86485674-86524337
	XLOC_095428	0.00277608	0.419844	NA	NA	Up-regulated	1.18578	[-] 7:85772122-85787306
	XLOC_078279	0.00285815	0.42744	CARTPT	ENSG00000164326	Down-regulated	-1.40258	[+] 5:71719163-71719452 | [+] 5:71719579-71719963 | [+] 5:71719880-71719963 | [+] 5:71720508-71721048 | [+] 5:71720508-71721048
	XLOC_103071	0.00286556	0.42744	PIP5K1B	ENSG00000107242	Down-regulated	-1.19478	[+] 9:68705254-68705762 | [+] 9:68705321-68705762 | [+] 9:68705414-68705762 | [+] 9:68705414-68705762 | [+] 9:68705700-68705762 | [+] 9:68705985-68706222 | [+] 9:68705986-68706222 | [+] 9:68707603-68708141 | [+] 9:68727596-68727683 | [+] 9:68728765-68728934 | [+] 9:68739230-68739892 | [+] 9:68739828-68739892 | [+] 9:68739834-68739892 | [+] 9:68739834-68739892 | [+] 9:68741424-68741645 | [+] 9:687…
	XLOC_008648	0.00291518	0.431883	NA	NA	Up-regulated	1.55689	[-] 1:205643986-205651222
	XLOC_056355	0.00301971	0.442302	REEP1	ENSG00000068615	Down-regulated	-1.00139	[-] 2:86213904-86217110 | [-] 2:86213904-86217110 | [-] 2:86213904-86217110 | [-] 2:86213993-86217110 | [-] 2:86213999-86217110 | [-] 2:86213999-86217110 | [-] 2:86213999-86217110 | [-] 2:86219970-86220537 | [-] 2:86223075-86223103 | [-] 2:86232624-86232802 | [-] 2:86232625-86232802 | [-] 2:86232625-86232802 | [-] 2:86232625-86232802 | [-] 2:86232625-86232802 | [-] 2:86232625-86232802 | [-] 2:862…
	XLOC_060082	0.00302612	0.442302	FLJ16779	ENSG00000275620	Down-regulated	-0.953911	[+] 20:63253844-63256590 | [+] 20:63253901-63256590 | [+] 20:63253915-63256590 | [+] 20:63253962-63256590 | [+] 20:63253978-63261615 | [+] 20:63256683-63256814 | [+] 20:63256683-63258218 | [+] 20:63256732-63256808 | [+] 20:63256732-63262074 | [+] 20:63258127-63258218 | [+] 20:63258127-63262074 | [+] 20:63258759-63262074 | [+] 20:63258759-63262074
	XLOC_074425	0.0031168	0.450101	NA	NA	Up-regulated	1.05332	[-] 4:5997158-6003578 | [-] 4:6003898-6004219
	XLOC_013587	0.0031352	0.450101	NA	NA	Up-regulated	2.75399	[-] 10:84167011-84172091
	XLOC_077495	0.00314149	0.450101	RP11-143A12.3	ENSG00000250198	Up-regulated	1.20979	[+] 5:8839717-8846494 | [+] 5:8839732-8839958 | [+] 5:8839759-8842460 | [+] 5:8839765-8839958 | [+] 5:8868967-8869018 | [+] 5:8873736-8873859 | [+] 5:8880888-8881051 | [+] 5:8880888-8881525 | [+] 5:8881136-8881240
	XLOC_112448	0.00318987	0.4537	LANCL3	ENSG00000147036	Down-regulated	-1.24476	[+] X:37571531-37572443 | [+] X:37571569-37572443 | [+] X:37571569-37572443 | [+] X:37571569-37572443 | [+] X:37571569-37572443 | [+] X:37571652-37572443 | [+] X:37655688-37655811 | [+] X:37655688-37655811 | [+] X:37655688-37655811 | [+] X:37655688-37655811 | [+] X:37655688-37655811 | [+] X:37655688-37655811 | [+] X:37659462-37659659 | [+] X:37659462-37659659 | [+] X:37659462-37659659 | [+] X:376…
	XLOC_095511	0.00320827	0.4537	NA	NA	Up-regulated	0.815877	[-] 7:86526300-86547591 | [-] 7:86526300-86549547 | [-] 7:86555207-86560112 | [-] 7:86555207-86574345 | [-] 7:86574444-86576993 | [-] 7:86574444-86576993 | [-] 7:86574444-86594427 | [-] 7:86574444-86594427 | [-] 7:86594169-86594427 | [-] 7:86594311-86594427 | [-] 7:86594311-86594427 | [-] 7:86596987-86597049 | [-] 7:86596987-86597049 | [-] 7:86596987-86597049 | [-] 7:86596987-86606676 | [-] 7:865…
	XLOC_076806	0.00326915	0.457519	FSTL5	ENSG00000168843	Down-regulated	-1.05353	[-] 4:161379237-161386449 | [-] 4:161379237-161386449 | [-] 4:161379237-161386449 | [-] 4:161379237-161386449 | [-] 4:161379237-161386449 | [-] 4:161383897-161386449 | [-] 4:161383899-161386449 | [-] 4:161385747-161386449 | [-] 4:161455004-161455128 | [-] 4:161455004-161455128 | [-] 4:161455004-161455128 | [-] 4:161455004-161455128 | [-] 4:161455004-161455128 | [-] 4:161455004-161455128 | [-] 4:1…
	XLOC_011528	0.0032773	0.457519	INA	ENSG00000148798	Down-regulated	-0.832648	[+] 10:103277102-103277352 | [+] 10:103277163-103278276 | [+] 10:103277167-103278276 | [+] 10:103278145-103278276 | [+] 10:103287035-103287159 | [+] 10:103287035-103287159 | [+] 10:103287035-103287159 | [+] 10:103288360-103290342 | [+] 10:103288360-103290351 | [+] 10:103288360-103290483
	XLOC_100601	0.00329268	NA	RP11-653B10.1	ENSG00000253503	Down-regulated	-3.03992	[-] 8:82509777-82512205 | [-] 8:82509777-82512205 | [-] 8:82514568-82514661 | [-] 8:82514568-82514661 | [-] 8:82514568-82514661 | [-] 8:82523233-82523366 | [-] 8:82523233-82523366 | [-] 8:82523233-82523366 | [-] 8:82523336-82523366 | [-] 8:82526045-82526098 | [-] 8:82526045-82526098 | [-] 8:82526045-82526098 | [-] 8:82526045-82526098 | [-] 8:82526045-82526098 | [-] 8:82536236-82536405 | [-] 8:825…
	XLOC_083530	0.00332059	0.46061	RASGEF1C	ENSG00000146090	Up-regulated	1.16112	[-] 5:180096545-180101525 | [-] 5:180096545-180101525 | [-] 5:180096545-180101525 | [-] 5:180096545-180101525 | [-] 5:180096545-180101525 | [-] 5:180096545-180101525 | [-] 5:180100791-180101525 | [-] 5:180100796-180101525 | [-] 5:180100804-180101525 | [-] 5:180100808-180101525 | [-] 5:180100811-180101525 | [-] 5:180101332-180101525 | [-] 5:180102071-180102143 | [-] 5:180102071-180102143 | [-] 5:1…
	XLOC_027197	0.00340234	0.468964	FRY-AS1	ENSG00000237637	Down-regulated	-1.27169	[-] 13:32019251-32026096 | [-] 13:32025314-32026096 | [-] 13:32027203-32027253 | [-] 13:32027203-32027253 | [-] 13:32027575-32027666 | [-] 13:32027575-32027666 | [-] 13:32031451-32031639 | [-] 13:32031451-32031639
	XLOC_039916	0.00344742	0.471059	NA	NA	Up-regulated	1.35861	[-] 16:88423171-88427526
	XLOC_002678	0.00346081	0.471059	MLLT11	ENSG00000213190	Down-regulated	-1.17928	[+] 1:151057758-151059853 | [+] 1:151057758-151060553 | [+] 1:151060388-151060553 | [+] 1:151060558-151060683 | [+] 1:151067219-151068497 | [+] 1:151067223-151068497 | [+] 1:151067223-151068497
	XLOC_095400	0.00349904	0.473305	NA	NA	Up-regulated	1.37672	[-] 7:85550012-85564729
	XLOC_010492	0.00361515	0.485079	CISD1	ENSG00000122873	Down-regulated	-0.885674	[+] 10:58268954-58269304 | [+] 10:58269033-58269304 | [+] 10:58269058-58269304 | [+] 10:58269058-58269304 | [+] 10:58269058-58269304 | [+] 10:58269178-58269304 | [+] 10:58273011-58273484 | [+] 10:58273386-58273484 | [+] 10:58273386-58273484 | [+] 10:58273433-58273484 | [+] 10:58276118-58276212 | [+] 10:58276118-58276212 | [+] 10:58277117-58277322 | [+] 10:58277117-58277322 | [+] 10:58277117-58277…
	XLOC_010447	0.00363652	0.485079	CHAT	ENSG00000070748	Down-regulated	-1.40632	[+] 10:49609095-49609199 | [+] 10:49609095-49609199 | [+] 10:49613023-49613202 | [+] 10:49613054-49613202 | [+] 10:49613108-49613202 | [+] 10:49613108-49613202 | [+] 10:49613108-49613202 | [+] 10:49613119-49613202 | [+] 10:49614037-49614475 | [+] 10:49614037-49614475 | [+] 10:49614037-49614475 | [+] 10:49614304-49614475 | [+] 10:49614304-49614475 | [+] 10:49614304-49614475 | [+] 10:49615757-49616…
	XLOC_087511	0.00365291	0.485079	NA	NA	Up-regulated	1.05007	[+] 6:164109627-164134026 | [+] 6:164109627-164136922 | [+] 6:164134602-164136922
	XLOC_095420	0.00370334	0.488796	NA	NA	Up-regulated	1.46276	[-] 7:85696320-85706466
	XLOC_075426	0.0037392	0.490556	EPHA5	ENSG00000145242	Down-regulated	-1.07692	[-] 4:65313990-65324219 | [-] 4:65313990-65324219 | [-] 4:65313990-65324219 | [-] 4:65313990-65324219 | [-] 4:65313990-65324219 | [-] 4:65313990-65324219 | [-] 4:65313990-65324219 | [-] 4:65313990-65324219 | [-] 4:65313990-65324219 | [-] 4:65313990-65324219 | [-] 4:65313990-65324219 | [-] 4:65313990-65324219 | [-] 4:65313990-65324219 | [-] 4:65313990-65324219 | [-] 4:65313990-65324219 | [-] 4:653…
	XLOC_081581	0.00375856	NA	RP11-195E2.1	ENSG00000230847	Up-regulated	4.27124	[-] 5:71074225-71074326 | [-] 5:71076311-71076352 | [-] 5:71079797-71079968 | [-] 5:71082777-71082992 | [-] 5:71093047-71093193
	XLOC_010363	0.00378167	0.493157	RP11-20J15.5	ENSG00000277288	Down-regulated	-1.38572	[+] 10:44292533-44292555 | [+] 10:44292569-44292933 | [+] 10:44292569-44292933 | [+] 10:44292569-44292933 | [+] 10:44292750-44292933 | [+] 10:44293301-44293489 | [+] 10:44293301-44305625 | [+] 10:44293304-44293489 | [+] 10:44293304-44293948 | [+] 10:44293304-44305625 | [+] 10:44293913-44294649 | [+] 10:44293913-44305625
	XLOC_111398	0.00382178	0.495421	AL354822.1	ENSG00000278384	Up-regulated	1.05812	[-] GL000218.1:40721-40872 | [-] GL000218.1:40721-40872 | [-] GL000218.1:40721-40872 | [-] GL000218.1:40721-40872 | [-] GL000218.1:40721-40872 | [-] GL000218.1:40721-40872 | [-] GL000218.1:41218-43656 | [-] GL000218.1:43921-48142 | [-] GL000218.1:43921-89058 | [-] GL000218.1:43921-89058 | [-] GL000218.1:43921-95068 | [-] GL000218.1:45543-48142 | [-] GL000218.1:45543-52231 | [-] GL000218.1:45543-7…
	XLOC_101496	0.00386576	0.498157	NA	NA	Up-regulated	1.35041	[-] 8:132498179-132507589
	XLOC_077214	0.00389305	0.498723	ENPP6	ENSG00000164303	Up-regulated	0.908439	[-] 4:184085726-184091382 | [-] 4:184085726-184091382 | [-] 4:184085726-184091382 | [-] 4:184085726-184091382 | [-] 4:184088706-184091382 | [-] 4:184097245-184097368 | [-] 4:184097245-184097368 | [-] 4:184097245-184097368 | [-] 4:184097245-184097368 | [-] 4:184097245-184097368 | [-] 4:184101344-184101493 | [-] 4:184112592-184112809 | [-] 4:184112672-184112809 | [-] 4:184112672-184112809 | [-] 4:1…
	XLOC_115689	0.00392395	0.499742	TRAPPC13P1	ENSG00000235447	Down-regulated	-1.27425	[-] X:76655297-76658308 | [-] X:76655297-76658308 | [-] X:76655297-76658308 | [-] X:76655297-76658308 | [-] X:76655297-76658308 | [-] X:76655498-76656559 | [-] X:76658502-76658668 | [-] X:76658502-76658670 | [-] X:76658502-76658865 | [-] X:76658502-76659325 | [-] X:76689784-76693452 | [-] X:76692967-76692981 | [-] X:76692967-76692989 | [-] X:76692967-76693132 | [-] X:76692967-76693452
	XLOC_085209	0.00392687	NA	NA	NA	Up-regulated	4.93822	[+] 6:66853994-66855554
	XLOC_014758	0.00396503	NA	SNORA45B	ENSG00000212607	Down-regulated	-4.43859	[+] 11:8685439-8685569
	XLOC_095411	0.00399757	0.506158	AC092013.1	ENSG00000227785	Up-regulated	0.982344	[-] 7:85606461-85628086 | [-] 7:85606461-85635493 | [-] 7:85606461-85635517 | [-] 7:85606461-85635517 | [-] 7:85606461-85636327 | [-] 7:85606461-85650808 | [-] 7:85635388-85636695 | [-] 7:85636013-85636344 | [-] 7:85636437-85636695 | [-] 7:85636437-85636695 | [-] 7:85636437-85650808 | [-] 7:85636437-85650808 | [-] 7:85637355-85650808 | [-] 7:85647807-85650808 | [-] 7:85649742-85649779
	XLOC_068528	0.00409151	0.515058	ZNF385D	ENSG00000151789	Down-regulated	-0.882831	[-] 3:21416272-21421447 | [-] 3:21416272-21421447 | [-] 3:21416272-21421447 | [-] 3:21416272-21421447 | [-] 3:21416272-21421447 | [-] 3:21416272-21421447 | [-] 3:21416272-21421447 | [-] 3:21416272-21421447 | [-] 3:21416272-21421447 | [-] 3:21416272-21421447 | [-] 3:21416272-21421447 | [-] 3:21416272-21421447 | [-] 3:21418419-21421447 | [-] 3:21421379-21421447 | [-] 3:21423963-21424064 | [-] 3:214…
	XLOC_026938	0.00410925	NA	NA	NA	Up-regulated	3.94935	[-] 13:18808719-18809271 | [-] 13:18809425-18809432
	XLOC_058422	0.00411579	0.515136	SCG2	ENSG00000171951	Down-regulated	-1.1281	[-] 2:223594364-223596911 | [-] 2:223594364-223599296 | [-] 2:223594364-223599296 | [-] 2:223596940-223599296 | [-] 2:223597433-223599296 | [-] 2:223598851-223599296 | [-] 2:223598906-223599296 | [-] 2:223602142-223602217 | [-] 2:223602142-223602217 | [-] 2:223602142-223602217 | [-] 2:223602142-223602284 | [-] 2:223602285-223602361 | [-] 2:223602285-223602503 | [-] 2:223602285-223602503 | [-] 2:2…
	XLOC_081484	0.00415515	0.515945	SGTB	ENSG00000197860	Down-regulated	-0.913867	[-] 5:65665928-65670357 | [-] 5:65665928-65670357 | [-] 5:65671915-65671998 | [-] 5:65671915-65671998 | [-] 5:65672244-65672281 | [-] 5:65672244-65672281 | [-] 5:65680494-65680556 | [-] 5:65680494-65680556 | [-] 5:65680656-65680794 | [-] 5:65680656-65680794 | [-] 5:65680688-65680794 | [-] 5:65685368-65685472 | [-] 5:65685368-65685472 | [-] 5:65685368-65685472 | [-] 5:65704279-65704378 | [-] 5:657…
	XLOC_095762	0.00416964	0.515945	ACHE	ENSG00000087085	Down-regulated	-0.81863	[-] 7:100889781-100890335 | [-] 7:100889781-100890335 | [-] 7:100889781-100890335 | [-] 7:100889781-100890335 | [-] 7:100889781-100890335 | [-] 7:100889781-100890335 | [-] 7:100889781-100890335 | [-] 7:100889781-100890335 | [-] 7:100889781-100890335 | [-] 7:100889781-100890335 | [-] 7:100889781-100890335 | [-] 7:100889781-100890335 | [-] 7:100889781-100890335 | [-] 7:100889781-100890335 | [-] 7:1…
	XLOC_047744	0.00417501	NA	NA	NA	Up-regulated	4.96567	[+] 19:41140916-41141945
	XLOC_014775	0.00420921	0.5179	SNORA23	ENSG00000201998	Down-regulated	-1.6619	[+] 11:9428773-9428954
	XLOC_079363	0.00423606	NA	SNORA74	ENSG00000252213	Down-regulated	-3.20152	[+] 5:139276180-139276320
	XLOC_033739	0.00429066	0.524955	CEMIP	ENSG00000103888	Up-regulated	0.86628	[+] 15:80779343-80779614 | [+] 15:80779343-80779614 | [+] 15:80779371-80779614 | [+] 15:80779371-80779614 | [+] 15:80779395-80779614 | [+] 15:80873538-80873636 | [+] 15:80873538-80873696 | [+] 15:80873864-80873973 | [+] 15:80873864-80873973 | [+] 15:80873864-80873973 | [+] 15:80873864-80873973 | [+] 15:80873864-80873973 | [+] 15:80878721-80878867 | [+] 15:80878721-80878867 | [+] 15:80878721-80878…
	XLOC_085349	0.00432316	0.525977	NA	NA	Up-regulated	1.7004	[+] 6:71209229-71214238
	XLOC_062127	0.00435569	0.52659	bP-21264C1.3	ENSG00000279718	Up-regulated	1.77891	[-] 21:9359393-9367120 | [-] 21:9364467-9365225
	XLOC_001080	0.00437724	0.52659	RIMKLA	ENSG00000177181	Down-regulated	-0.903934	[+] 1:42380090-42380184 | [+] 1:42380786-42381097 | [+] 1:42380795-42381097 | [+] 1:42380795-42381097 | [+] 1:42380806-42381097 | [+] 1:42381390-42381779 | [+] 1:42394323-42394351 | [+] 1:42396440-42396500 | [+] 1:42396440-42396500 | [+] 1:42396440-42396500 | [+] 1:42396440-42396500 | [+] 1:42396440-42396500 | [+] 1:42399404-42399634 | [+] 1:42399404-42399634 | [+] 1:42399404-42399634 | [+] 1:423…
	XLOC_074490	0.00438701	NA	NA	NA	Up-regulated	4.78897	[-] 4:9182609-9184693
	XLOC_007813	0.00440075	0.52659	C1orf110	ENSG00000185860	Up-regulated	1.50787	[-] 1:162824458-162825181 | [-] 1:162850690-162853161 | [-] 1:162850690-162853161 | [-] 1:162850690-162853161 | [-] 1:162850690-162853161 | [-] 1:162850690-162855359 | [-] 1:162850690-162855359 | [-] 1:162850690-162855359 | [-] 1:162851316-162853161 | [-] 1:162854297-162855359 | [-] 1:162854297-162855359 | [-] 1:162855087-162855359 | [-] 1:162855087-162855359 | [-] 1:162855087-162855359 | [-] 1:1…
	XLOC_033239	0.00446202	0.531004	RP11-430B1.2	ENSG00000259577	Down-regulated	-1.61666	[+] 15:52180093-52180401 | [+] 15:52180217-52181202 | [+] 15:52181050-52181202 | [+] 15:52204889-52205334 | [+] 15:52204889-52205874
	XLOC_027226	0.004531	0.536129	DCLK1	ENSG00000133083	Down-regulated	-0.750805	[-] 13:35767158-35774699 | [-] 13:35767158-35774699 | [-] 13:35767158-35774699 | [-] 13:35767158-35774699 | [-] 13:35768652-35774699 | [-] 13:35768963-35774699 | [-] 13:35771339-35774699 | [-] 13:35771341-35774699 | [-] 13:35787858-35788285 | [-] 13:35787858-35788285 | [-] 13:35788212-35788285 | [-] 13:35788212-35788285 | [-] 13:35788212-35788285 | [-] 13:35788212-35788285 | [-] 13:35793366-35793…
	XLOC_042473	0.00455431	0.536129	SLC47A2	ENSG00000180638	Up-regulated	2.05598	[-] 17:19678288-19678906 | [-] 17:19678288-19678906 | [-] 17:19678315-19678906 | [-] 17:19678315-19678906 | [-] 17:19678319-19678906 | [-] 17:19678521-19678906 | [-] 17:19679952-19680039 | [-] 17:19679952-19680039 | [-] 17:19679952-19680039 | [-] 17:19679952-19680039 | [-] 17:19679952-19680039 | [-] 17:19679952-19680039 | [-] 17:19681367-19681461 | [-] 17:19681367-19681461 | [-] 17:19681367-19681…
	XLOC_095506	0.00460995	0.538605	NA	NA	Up-regulated	1.22168	[-] 7:86403530-86413124
	XLOC_072196	0.00462481	0.538605	KIT	ENSG00000157404	Down-regulated	-1.04444	[+] 4:54657904-54658081 | [+] 4:54657918-54658081 | [+] 4:54657918-54658081 | [+] 4:54657918-54658081 | [+] 4:54657918-54658081 | [+] 4:54657918-54658081 | [+] 4:54657918-54658081 | [+] 4:54657939-54658081 | [+] 4:54695512-54695781 | [+] 4:54695512-54695781 | [+] 4:54695512-54695781 | [+] 4:54695512-54695781 | [+] 4:54695512-54695781 | [+] 4:54695512-54695781 | [+] 4:54695512-54695781 | [+] 4:546…
	XLOC_077752	0.00463514	NA	IL7R	ENSG00000168685	Up-regulated	2.04789	[+] 5:35852695-35852938 | [+] 5:35852695-35852938 | [+] 5:35852695-35852938 | [+] 5:35852695-35852938 | [+] 5:35852695-35852938 | [+] 5:35852695-35852938 | [+] 5:35852723-35852938 | [+] 5:35856032-35856169 | [+] 5:35856032-35856169 | [+] 5:35856032-35856169 | [+] 5:35856032-35856169 | [+] 5:35856295-35856687 | [+] 5:35856295-35856687 | [+] 5:35856295-35856687 | [+] 5:35856295-35856687 | [+] 5:358…
	XLOC_114666	0.00465804	0.539589	MAP7D2	ENSG00000184368	Down-regulated	-0.932595	[-] X:20003710-20008398 | [-] X:20003710-20008398 | [-] X:20003710-20008398 | [-] X:20003710-20008398 | [-] X:20003710-20008398 | [-] X:20003710-20008398 | [-] X:20003710-20008398 | [-] X:20003710-20008398 | [-] X:20003710-20008398 | [-] X:20003710-20008398 | [-] X:20003710-20008398 | [-] X:20003710-20008398 | [-] X:20003710-20008398 | [-] X:20003710-20008398 | [-] X:20003710-20008398 | [-] X:200…
	XLOC_024869	0.0047238	0.542602	PPTC7	ENSG00000196850	Down-regulated	-0.787665	[-] 12:110533245-110537095 | [-] 12:110533245-110537095 | [-] 12:110533245-110537095 | [-] 12:110536769-110537095 | [-] 12:110538144-110538273 | [-] 12:110538144-110538273 | [-] 12:110538144-110538273 | [-] 12:110538144-110538273 | [-] 12:110538727-110538779 | [-] 12:110539822-110539945 | [-] 12:110539822-110539945 | [-] 12:110539822-110539945 | [-] 12:110545880-110546078 | [-] 12:110545880-11054…
	XLOC_030841	0.00473388	0.542602	STXBP6	ENSG00000168952	Down-regulated	-0.825207	[-] 14:24805274-24812732 | [-] 14:24805274-24812732 | [-] 14:24805274-24812732 | [-] 14:24805274-24812732 | [-] 14:24805274-24812732 | [-] 14:24805274-24812732 | [-] 14:24805274-24812732 | [-] 14:24809656-24812732 | [-] 14:24809662-24812732 | [-] 14:24812087-24812732 | [-] 14:24812192-24812732 | [-] 14:24812300-24812732 | [-] 14:24812492-24812732 | [-] 14:24815662-24818109 | [-] 14:24819037-24819…
	XLOC_052919	0.00481912	0.54948	LYPD6	ENSG00000187123	Down-regulated	-0.9448	[+] 2:149329985-149330202 | [+] 2:149329985-149330202 | [+] 2:149330514-149330722 | [+] 2:149330532-149330722 | [+] 2:149330537-149330722 | [+] 2:149330537-149330722 | [+] 2:149330663-149330722 | [+] 2:149367517-149367856 | [+] 2:149367695-149367856 | [+] 2:149367701-149367856 | [+] 2:149367701-149367856 | [+] 2:149367701-149367856 | [+] 2:149367712-149367856 | [+] 2:149367978-149368155 | [+] 2:1…
	XLOC_074492	0.00483089	NA	NA	NA	Up-regulated	4.64572	[-] 4:9187691-9190568
	XLOC_011113	0.00487299	0.549703	SNCG	ENSG00000173267	Down-regulated	-0.928041	[+] 10:86958024-86958048 | [+] 10:86958367-86958479 | [+] 10:86958588-86958818 | [+] 10:86958588-86958818 | [+] 10:86958618-86958818 | [+] 10:86958630-86958818 | [+] 10:86958656-86958818 | [+] 10:86959375-86959674 | [+] 10:86959633-86959674 | [+] 10:86959633-86959674 | [+] 10:86959633-86959674 | [+] 10:86959633-86959674 | [+] 10:86959633-86959674 | [+] 10:86959949-86960128 | [+] 10:86960001-86960…
	XLOC_064662	0.00487955	0.549703	SULT4A1	ENSG00000130540	Down-regulated	-0.951237	[-] 22:43822809-43826113 | [-] 22:43822809-43826113 | [-] 22:43822809-43826113 | [-] 22:43822809-43826113 | [-] 22:43822809-43826113 | [-] 22:43822809-43826113 | [-] 22:43824509-43826113 | [-] 22:43824510-43826113 | [-] 22:43824510-43826113 | [-] 22:43827514-43827640 | [-] 22:43827514-43827640 | [-] 22:43828806-43829198 | [-] 22:43828806-43829198 | [-] 22:43829060-43829198 | [-] 22:43829060-43829…
	XLOC_033720	0.00489679	0.549703	ANKRD34C	ENSG00000235711	Down-regulated	-1.5706	[+] 15:79282509-79283228 | [+] 15:79290689-79290792 | [+] 15:79293241-79298438 | [+] 15:79293241-79298438 | [+] 15:79293285-79298235
	XLOC_043954	0.0050128	0.55984	FADS6	ENSG00000172782	Down-regulated	-0.933187	[-] 17:74874569-74877804 | [-] 17:74874569-74878477 | [-] 17:74874569-74878477 | [-] 17:74874569-74878477 | [-] 17:74874569-74878477 | [-] 17:74874569-74878477 | [-] 17:74874569-74879583 | [-] 17:74874569-74879583 | [-] 17:74874569-74879583 | [-] 17:74874569-74879583 | [-] 17:74877299-74878477 | [-] 17:74877352-74878477 | [-] 17:74877918-74878477 | [-] 17:74878370-74878477 | [-] 17:74879042-74879…
	XLOC_032808	0.00506534	0.562821	CHRNA7	ENSG00000175344	Down-regulated	-1.28873	[+] 15:32030488-32030649 | [+] 15:32030488-32030649 | [+] 15:32030488-32030736 | [+] 15:32030488-32030736 | [+] 15:32030488-32030736 | [+] 15:32030488-32030736 | [+] 15:32030498-32030649 | [+] 15:32030556-32030649 | [+] 15:32030898-32031037 | [+] 15:32030898-32031037 | [+] 15:32030898-32031037 | [+] 15:32030898-32031037 | [+] 15:32030898-32031037 | [+] 15:32030898-32031037 | [+] 15:32030898-32031…
	XLOC_082348	0.00506909	NA	NA	NA	Up-regulated	4.37755	[-] 5:120044033-120046221
	XLOC_095421	0.00517796	0.572414	NA	NA	Up-regulated	1.4117	[-] 7:85707062-85715825
	XLOC_017354	0.00538257	0.592028	NRIP3	ENSG00000175352	Down-regulated	-1.19126	[-] 11:8980576-8983560 | [-] 11:8980576-8983560 | [-] 11:8980576-8983969 | [-] 11:8980576-8983969 | [-] 11:8980576-8983969 | [-] 11:8982559-8982998 | [-] 11:8983518-8983969 | [-] 11:8983579-8983969 | [-] 11:8983875-8983969 | [-] 11:8983875-8983969 | [-] 11:8983875-8983969 | [-] 11:8984072-8984103 | [-] 11:8984072-8984124 | [-] 11:8984072-8984124 | [-] 11:8984072-8984124 | [-] 11:8984072-8984124 |…
	XLOC_072477	0.00542318	0.593497	PARM1	ENSG00000169116	Down-regulated	-0.768362	[+] 4:74933095-74933370 | [+] 4:74933116-74933370 | [+] 4:74955756-74955780 | [+] 4:75008866-75008910 | [+] 4:75012425-75013150 | [+] 4:75012425-75013150 | [+] 4:75012425-75013150 | [+] 4:75033883-75033961 | [+] 4:75033883-75033961 | [+] 4:75033883-75033961 | [+] 4:75033883-75033961 | [+] 4:75046163-75050113 | [+] 4:75046163-75050115 | [+] 4:75046163-75050115 | [+] 4:75046163-75050115
	XLOC_093015	0.00555897	0.600744	PRKAR2B	ENSG00000005249	Down-regulated	-0.800946	[+] 7:107044649-107045214 | [+] 7:107045445-107045545 | [+] 7:107069522-107069608 | [+] 7:107069625-107069986 | [+] 7:107069625-107069986 | [+] 7:107070281-107070316 | [+] 7:107070281-107070316 | [+] 7:107070281-107070316 | [+] 7:107070281-107070316 | [+] 7:107070281-107070316 | [+] 7:107091391-107091885 | [+] 7:107091676-107091885 | [+] 7:107121952-107122004 | [+] 7:107121952-107122004 | [+] 7:1…
	XLOC_105171	0.00556103	0.600744	NA	NA	Down-regulated	-1.14072	[-] 9:23605177-23632172
	XLOC_064730	0.00558885	NA	NA	NA	Up-regulated	3.03904	[-] 22:49050180-49052393
	XLOC_045450	0.00559648	0.600744	RP11-567M16.1	ENSG00000267287	Down-regulated	-1.4708	[+] 18:79576362-79578955 | [+] 18:79576446-79578955 | [+] 18:79576460-79579808 | [+] 18:79578063-79579420 | [+] 18:79579282-79579420 | [+] 18:79580287-79580471 | [+] 18:79581493-79581710 | [+] 18:79581493-79581710 | [+] 18:79581493-79581710 | [+] 18:79581493-79581710 | [+] 18:79585071-79585290 | [+] 18:79585071-79585290 | [+] 18:79585071-79585290 | [+] 18:79585071-79585290 | [+] 18:79586640-79589…
	XLOC_071350	0.00561202	0.600744	D4S234E	ENSG00000168824	Down-regulated	-0.956489	[+] 4:4348140-4348471 | [+] 4:4348140-4348471 | [+] 4:4348140-4348471 | [+] 4:4348140-4348471 | [+] 4:4348140-4348471 | [+] 4:4348140-4348471 | [+] 4:4348140-4348471 | [+] 4:4348140-4348471 | [+] 4:4348140-4348471 | [+] 4:4348313-4348471 | [+] 4:4380982-4381073 | [+] 4:4380982-4381073 | [+] 4:4380983-4381073 | [+] 4:4380983-4381073 | [+] 4:4380983-4381073 | [+] 4:4380983-4381073 | [+] 4:4380983-4…
	XLOC_033422	0.00562732	0.600744	RNU5A-1	ENSG00000199568	Down-regulated	-3.25672	[+] 15:65296051-65296166
	XLOC_066329	0.00564686	NA	NA	NA	Down-regulated	-2.04818	[+] 3:100801451-100807025
	XLOC_026917	0.0057702	0.612993	WI2-1528O10.1	ENSG00000260615	Down-regulated	-1.35647	[+] 13:114337554-114337626 | [+] 13:114338403-114343046 | [+] 13:114338403-114343266 | [+] 13:114345684-114348783 | [+] 13:114346167-114346637 | [+] 13:114346167-114348783 | [+] 13:114346167-114348783
	XLOC_052605	0.00583654	0.61703	GPR17	ENSG00000144230	Up-regulated	1.17486	[+] 2:127645864-127646244 | [+] 2:127645864-127646244 | [+] 2:127645864-127646244 | [+] 2:127645864-127646244 | [+] 2:127645864-127646244 | [+] 2:127645994-127646244 | [+] 2:127645994-127646244 | [+] 2:127646172-127646244 | [+] 2:127648058-127648286 | [+] 2:127648058-127648286 | [+] 2:127648058-127648286 | [+] 2:127648058-127648286 | [+] 2:127648117-127648286 | [+] 2:127649508-127649530 | [+] 2:1…
	XLOC_093415	0.00588655	0.618634	CHRM2	ENSG00000181072	Down-regulated	-1.0605	[+] 7:136868412-136868992 | [+] 7:136868480-136868992 | [+] 7:136868553-136868992 | [+] 7:136868669-136868992 | [+] 7:136868669-136868992 | [+] 7:136868669-136869117 | [+] 7:136868669-136869117 | [+] 7:136868669-136869117 | [+] 7:136868669-136869117 | [+] 7:136868669-136869173 | [+] 7:136868669-136869173 | [+] 7:136868778-136868992 | [+] 7:136869085-136869117 | [+] 7:136869085-136869117 | [+] 7:1…
	XLOC_047151	0.00590853	0.618634	CYP4F12	ENSG00000186204	Up-regulated	1.46599	[+] 19:15672757-15673135 | [+] 19:15672757-15673135 | [+] 19:15672757-15673135 | [+] 19:15672757-15673135 | [+] 19:15672757-15673135 | [+] 19:15672757-15673135 | [+] 19:15672757-15673135 | [+] 19:15672757-15673135 | [+] 19:15672757-15673135 | [+] 19:15672757-15673135 | [+] 19:15672757-15673135 | [+] 19:15673018-15673135 | [+] 19:15673046-15673135 | [+] 19:15673076-15673135 | [+] 19:15673076-15673…
	XLOC_087508	0.00594352	0.618906	NA	NA	Up-regulated	1.03499	[+] 6:164061445-164084086
	XLOC_002407	0.00596796	0.618906	FAM46C	ENSG00000183508	Down-regulated	-1.42515	[+] 1:117605934-117606153 | [+] 1:117606960-117607109 | [+] 1:117622842-117628372 | [+] 1:117622842-117628372
	XLOC_005768	0.00598679	NA	RNU5D-1	ENSG00000200169	Down-regulated	-3.40827	[-] 1:44731055-44731170
	XLOC_085216	0.006061	NA	NA	NA	Up-regulated	3.07318	[+] 6:66876066-66883823
	XLOC_061074	0.00610039	0.627238	NA	NA	Down-regulated	-0.832063	[-] 20:51586867-51593275
	XLOC_004392	0.00610591	0.627238	NA	NA	Up-regulated	0.784855	[+] 1:233923713-233957515 | [+] 1:233923713-234025442 | [+] 1:233923713-234026928 | [+] 1:233963579-234026928 | [+] 1:234026900-234026928
	XLOC_011159	0.00618604	0.632486	NA	NA	Up-regulated	1.65497	[+] 10:88293889-88324678
	XLOC_015427	0.00623952	0.634973	LRRC55	ENSG00000183908	Down-regulated	-1.24277	[+] 11:57179782-57180283 | [+] 11:57180395-57180456 | [+] 11:57181148-57182683 | [+] 11:57181148-57182683 | [+] 11:57181747-57182683 | [+] 11:57187245-57191717 | [+] 11:57187245-57196140 | [+] 11:57187245-57196140
	XLOC_066193	0.00630752	0.638759	NA	NA	Down-regulated	-1.08871	[+] 3:88222394-88260166
	XLOC_023385	0.0063529	0.638759	SYT10	ENSG00000110975	Down-regulated	-1.15104	[-] 12:33370943-33376901 | [-] 12:33370943-33376901 | [-] 12:33370943-33376901 | [-] 12:33370943-33376901 | [-] 12:33370943-33376901 | [-] 12:33374238-33376901 | [-] 12:33376273-33376901 | [-] 12:33379832-33379961 | [-] 12:33379832-33379961 | [-] 12:33379832-33379961 | [-] 12:33379832-33379961 | [-] 12:33379832-33379961 | [-] 12:33379832-33379961 | [-] 12:33379832-33379961 | [-] 12:33382349-33382…
	XLOC_076709	0.00636471	0.638759	MAP9	ENSG00000164114	Down-regulated	-0.833231	[-] 4:155342365-155347905 | [-] 4:155342365-155347905 | [-] 4:155342365-155347905 | [-] 4:155342365-155347905 | [-] 4:155342365-155347905 | [-] 4:155342365-155347905 | [-] 4:155342365-155347905 | [-] 4:155342365-155347905 | [-] 4:155342365-155347905 | [-] 4:155342365-155347905 | [-] 4:155342365-155347905 | [-] 4:155342365-155347905 | [-] 4:155342365-155347905 | [-] 4:155342365-155347905 | [-] 4:1…
	XLOC_066065	0.00638497	NA	LINC00960	ENSG00000242516	Up-regulated	3.13123	[+] 3:75672192-75672769 | [+] 3:75672391-75672769 | [+] 3:75672391-75672769 | [+] 3:75673194-75673238 | [+] 3:75673194-75673238 | [+] 3:75673194-75673238 | [+] 3:75673847-75674006 | [+] 3:75673847-75674006 | [+] 3:75673847-75675880 | [+] 3:75674413-75675880 | [+] 3:75675764-75675880 | [+] 3:75675764-75675880 | [+] 3:75675968-75676128 | [+] 3:75675968-75676128 | [+] 3:75675968-75676128 | [+] 3:756…
	XLOC_104494	0.00640369	0.639723	NA	NA	Down-regulated	-1.4153	[+] 9:129161085-129169477
	XLOC_077166	0.00641468	NA	NA	NA	Down-regulated	-2.11203	[-] 4:180045840-180049738
	XLOC_033723	0.00662489	0.658798	KIAA1024	ENSG00000169330	Down-regulated	-1.01595	[+] 15:79431326-79432540 | [+] 15:79432007-79432540 | [+] 15:79432414-79432540 | [+] 15:79432516-79432540 | [+] 15:79456096-79458445 | [+] 15:79456098-79458445 | [+] 15:79456098-79458445 | [+] 15:79456098-79458445 | [+] 15:79456098-79458445 | [+] 15:79459264-79459303 | [+] 15:79463067-79463321 | [+] 15:79463067-79463321 | [+] 15:79463067-79463321 | [+] 15:79463067-79463321 | [+] 15:79463067-79463…
	XLOC_085208	0.00667981	NA	NA	NA	Up-regulated	3.54887	[+] 6:66852261-66852455 | [+] 6:66852261-66853189 | [+] 6:66889405-66892300
	XLOC_059763	0.00668745	0.661865	RP3-461P17.10	ENSG00000269549	Up-regulated	1.20903	[+] 20:45439462-45447816 | [+] 20:45445431-45448580 | [+] 20:45447402-45447816 | [+] 20:45448244-45448342 | [+] 20:45448244-45450781
	XLOC_025430	0.00671651	0.661865	ATP8A2	ENSG00000132932	Down-regulated	-0.79904	[+] 13:25371905-25372288 | [+] 13:25372038-25372288 | [+] 13:25372040-25372288 | [+] 13:25372058-25372288 | [+] 13:25372071-25372288 | [+] 13:25372071-25372288 | [+] 13:25372071-25372288 | [+] 13:25372071-25372288 | [+] 13:25372071-25372288 | [+] 13:25372071-25372288 | [+] 13:25372071-25372288 | [+] 13:25378815-25378876 | [+] 13:25468793-25468840 | [+] 13:25468806-25468840 | [+] 13:25468820-25468…
	XLOC_052139	0.00685313	NA	RGPD4	ENSG00000196862	Down-regulated	-2.97215	[+] 2:107826937-107827085 | [+] 2:107836602-107836669 | [+] 2:107838257-107838368 | [+] 2:107838812-107838964 | [+] 2:107843009-107843239 | [+] 2:107843585-107843730 | [+] 2:107848341-107848536 | [+] 2:107854556-107854643 | [+] 2:107856760-107856969 | [+] 2:107859114-107859295 | [+] 2:107859379-107859554 | [+] 2:107859722-107859845 | [+] 2:107860766-107860927 | [+] 2:107861194-107861331 | [+] 2:1…
	XLOC_056050	0.00686347	0.671813	TACR1	ENSG00000115353	Down-regulated	-1.02464	[-] 2:75046463-75049723 | [-] 2:75046463-75049723 | [-] 2:75051036-75051447 | [-] 2:75051251-75051447 | [-] 2:75051251-75051447 | [-] 2:75053605-75053755 | [-] 2:75053605-75053755 | [-] 2:75053605-75053755 | [-] 2:75118807-75118940 | [-] 2:75118807-75118940 | [-] 2:75120574-75120766 | [-] 2:75120574-75120768 | [-] 2:75120574-75120768 | [-] 2:75120574-75120768 | [-] 2:75120574-75120768 | [-] 2:751…
	XLOC_115906	0.00687916	0.671813	NAP1L3	ENSG00000186310	Down-regulated	-0.971663	[-] X:93670930-93673568 | [-] X:93670935-93673297 | [-] X:93673377-93673568
	XLOC_100381	0.0069873	0.679327	GGH	ENSG00000137563	Down-regulated	-1.17131	[-] 8:63014681-63015453 | [-] 8:63014681-63015453 | [-] 8:63014681-63015453 | [-] 8:63014681-63015453 | [-] 8:63014681-63015453 | [-] 8:63015079-63015453 | [-] 8:63015085-63015453 | [-] 8:63015429-63015453 | [-] 8:63017334-63017630 | [-] 8:63017493-63017630 | [-] 8:63017493-63017630 | [-] 8:63017493-63017630 | [-] 8:63017493-63017630 | [-] 8:63017493-63017630 | [-] 8:63017493-63017630 | [-] 8:630…
	XLOC_058328	0.00722336	0.697142	NA	NA	Up-regulated	1.36733	[-] 2:217768439-217778578
	XLOC_050324	0.00723455	0.697142	AC092687.4	ENSG00000232056	Down-regulated	-1.10842	[+] 2:10847489-10847611 | [+] 2:10847577-10847611 | [+] 2:10847577-10847611 | [+] 2:10854340-10854600 | [+] 2:10854340-10854600 | [+] 2:10854340-10874356 | [+] 2:10854863-10854955 | [+] 2:10854863-10874356
	XLOC_058297	0.00728198	NA	NA	NA	Down-regulated	-3.77958	[-] 2:216239911-216241834
	XLOC_068527	0.00736268	0.701058	RP11-180N14.1	ENSG00000272511	Down-regulated	-1.00658	[-] 3:21406459-21416037 | [-] 3:21412222-21413944
	XLOC_008360	0.00736873	0.701058	NA	NA	Down-regulated	-1.12476	[-] 1:192961295-192972400
	XLOC_045446	0.00737176	0.701058	NA	NA	Up-regulated	0.925291	[+] 18:79378353-79385385 | [+] 18:79385442-79391593
	XLOC_010325	0.00744423	0.704871	RET	ENSG00000165731	Down-regulated	-1.30156	[+] 10:43077027-43077331 | [+] 10:43077027-43077331 | [+] 10:43077027-43077331 | [+] 10:43077027-43077331 | [+] 10:43077069-43077331 | [+] 10:43077074-43077331 | [+] 10:43077079-43077331 | [+] 10:43100459-43100722 | [+] 10:43100459-43100722 | [+] 10:43100459-43100722 | [+] 10:43100459-43100722 | [+] 10:43102342-43102629 | [+] 10:43102342-43102629 | [+] 10:43102342-43102629 | [+] 10:43102342-43102…
	XLOC_045883	0.00750734	0.70777	B4GALT6	ENSG00000118276	Down-regulated	-1.04129	[-] 18:31621227-31625761 | [-] 18:31621227-31625761 | [-] 18:31621227-31625761 | [-] 18:31621227-31625761 | [-] 18:31621227-31625761 | [-] 18:31621227-31625761 | [-] 18:31621227-31625761 | [-] 18:31621227-31625761 | [-] 18:31621227-31625761 | [-] 18:31621227-31625761 | [-] 18:31621227-31625761 | [-] 18:31621227-31625761 | [-] 18:31621227-31625761 | [-] 18:31622247-31625761 | [-] 18:31623169-31625…
	XLOC_041664	0.00756284	0.709929	NA	NA	Up-regulated	0.78259	[+] 17:68236366-68241688
	XLOC_085219	0.00759161	NA	NA	NA	Up-regulated	5.14967	[+] 6:66895680-66898293
	XLOC_044491	0.00762329	NA	NA	NA	Up-regulated	1.93405	[+] 18:14268785-14271548
	XLOC_096032	0.00766231	0.714524	TSPAN12	ENSG00000106025	Down-regulated	-0.971576	[-] 7:120787166-120788897 | [-] 7:120787166-120788897 | [-] 7:120787166-120788897 | [-] 7:120787166-120788897 | [-] 7:120787166-120788897 | [-] 7:120787166-120788897 | [-] 7:120787166-120788897 | [-] 7:120787166-120788897 | [-] 7:120787166-120788897 | [-] 7:120787166-120788897 | [-] 7:120787166-120788897 | [-] 7:120787320-120788897 | [-] 7:120788322-120788897 | [-] 7:120788374-120788897 | [-] 7:1…
	XLOC_017792	0.00767741	0.714524	MPPED2	ENSG00000066382	Down-regulated	-0.710259	[-] 11:30370843-30388956 | [-] 11:30370843-30388956 | [-] 11:30370843-30388956 | [-] 11:30370843-30388956 | [-] 11:30370843-30388956 | [-] 11:30370843-30388956 | [-] 11:30370843-30388956 | [-] 11:30370843-30388956 | [-] 11:30370843-30388956 | [-] 11:30384493-30388956 | [-] 11:30401965-30411586 | [-] 11:30401965-30411586 | [-] 11:30401965-30411586 | [-] 11:30401965-30411586 | [-] 11:30401965-30411…
	XLOC_115994	0.00778876	0.721803	BEX5	ENSG00000184515	Down-regulated	-1.02809	[-] X:102153679-102154302 | [-] X:102153679-102154302 | [-] X:102153679-102154302 | [-] X:102153708-102154302 | [-] X:102153712-102154302 | [-] X:102154740-102154810 | [-] X:102154744-102154810 | [-] X:102154744-102154810 | [-] X:102154744-102154810 | [-] X:102154744-102154810 | [-] X:102154744-102154810 | [-] X:102155049-102155196 | [-] X:102155336-102155439 | [-] X:102155593-102155790 | [-] X:1…
	XLOC_050643	0.00782954	0.722508	FAM179A	ENSG00000189350	Up-regulated	1.07545	[+] 2:28956524-28956697 | [+] 2:28956611-28956697 | [+] 2:28956611-28956697 | [+] 2:28956611-28956697 | [+] 2:28956611-28956697 | [+] 2:28970724-28971114 | [+] 2:28970927-28971114 | [+] 2:28970939-28971114 | [+] 2:28970939-28971114 | [+] 2:28970939-28971114 | [+] 2:28981198-28981538 | [+] 2:28981298-28981538 | [+] 2:28981298-28981538 | [+] 2:28981298-28981538 | [+] 2:28994725-28994740 | [+] 2:289…
	XLOC_066198	0.00790965	0.72682	NA	NA	Down-regulated	-1.40115	[+] 3:88287656-88299493
	XLOC_081146	0.00797151	0.729427	PLCXD3	ENSG00000182836	Down-regulated	-1.34149	[-] 5:41306954-41313770 | [-] 5:41306957-41312542 | [-] 5:41312733-41313770 | [-] 5:41381826-41382534 | [-] 5:41381826-41382534 | [-] 5:41510424-41510601 | [-] 5:41510424-41510628
	XLOC_112449	0.00808115	0.735954	XK	ENSG00000047597	Down-regulated	-0.991588	[+] X:37685759-37686206 | [+] X:37685759-37686206 | [+] X:37694286-37694548 | [+] X:37694286-37694548 | [+] X:37698606-37698720 | [+] X:37727636-37732130 | [+] X:37727636-37733616 | [+] X:37727636-37733616
	XLOC_073702	0.00811043	0.735954	GUCY1B3	ENSG00000061918	Down-regulated	-0.908224	[+] 4:155758990-155759143 | [+] 4:155758992-155759143 | [+] 4:155758992-155759143 | [+] 4:155758992-155759143 | [+] 4:155758992-155759143 | [+] 4:155758992-155759143 | [+] 4:155758992-155759143 | [+] 4:155758992-155759143 | [+] 4:155759021-155759143 | [+] 4:155759026-155759143 | [+] 4:155759031-155759143 | [+] 4:155759059-155759143 | [+] 4:155759090-155759143 | [+] 4:155759356-155759541 | [+] 4:1…
	XLOC_004009	0.00814354	NA	NA	NA	Up-regulated	3.59208	[+] 1:213404109-213406605
	XLOC_091641	0.00821826	0.741017	NA	NA	Up-regulated	1.2198	[+] 7:35907200-35908780 | [+] 7:35907200-35912703 | [+] 7:35907200-35913243 | [+] 7:35910936-35913243 | [+] 7:35915200-35921735 | [+] 7:35915646-35921735 | [+] 7:35915646-35921735 | [+] 7:35915646-35921735
	XLOC_086568	0.00826122	0.741017	NA	NA	Up-regulated	1.40478	[+] 6:119489101-119493056
	XLOC_075120	0.0082716	0.741017	NA	NA	Up-regulated	1.57071	[-] 4:43935360-43943505
	XLOC_036557	0.00833478	0.741017	VWA3A	ENSG00000175267	Up-regulated	0.904412	[+] 16:22092377-22092651 | [+] 16:22092381-22092651 | [+] 16:22092428-22092651 | [+] 16:22092443-22092651 | [+] 16:22092443-22092651 | [+] 16:22092446-22092651 | [+] 16:22092456-22092651 | [+] 16:22092472-22092651 | [+] 16:22092472-22092651 | [+] 16:22092507-22092651 | [+] 16:22092507-22092651 | [+] 16:22092507-22092651 | [+] 16:22092523-22092651 | [+] 16:22092528-22092651 | [+] 16:22092538-22092…
	XLOC_106288	0.00833636	0.741017	NA	NA	Down-regulated	-0.980593	[-] 9:92805315-92808087 | [-] 9:92805315-92809455 | [-] 9:92809399-92809446
	XLOC_089626	0.00840756	0.744308	FAXC	ENSG00000146267	Down-regulated	-0.850472	[-] 6:99270169-99281453 | [-] 6:99270169-99281453 | [-] 6:99270169-99281453 | [-] 6:99270169-99281453 | [-] 6:99270169-99281453 | [-] 6:99270169-99281453 | [-] 6:99270169-99281453 | [-] 6:99270169-99281453 | [-] 6:99270169-99281453 | [-] 6:99270169-99281453 | [-] 6:99270169-99281453 | [-] 6:99270169-99281453 | [-] 6:99270169-99281453 | [-] 6:99270169-99281453 | [-] 6:99271169-99281453 | [-] 6:992…
	XLOC_095254	0.00847182	NA	PMS2L2	ENSG00000278416	Down-regulated	-2.49795	[-] 7:75344015-75344107 | [-] 7:75351836-75352021 | [-] 7:75353290-75353402 | [-] 7:75353569-75353655 | [-] 7:75355549-75355688 | [-] 7:75358910-75359256 | [-] 7:75359389-75359550
	XLOC_001376	0.00860831	0.758995	PRKAA2	ENSG00000162409	Down-regulated	-0.754621	[+] 1:56645322-56645481 | [+] 1:56645322-56645481 | [+] 1:56645388-56645474 | [+] 1:56645803-56645995 | [+] 1:56655006-56655096 | [+] 1:56655487-56657064 | [+] 1:56671441-56671447 | [+] 1:56672497-56672680 | [+] 1:56674381-56674522 | [+] 1:56674381-56674522 | [+] 1:56674381-56674522 | [+] 1:56674381-56674522 | [+] 1:56674381-56674522 | [+] 1:56674381-56674522 | [+] 1:56691394-56691487 | [+] 1:566…
	XLOC_077607	0.0086633	0.760764	RP11-823P9.4	ENSG00000279107	Up-regulated	0.901752	[+] 5:21493436-21494596
	XLOC_041466	0.00873463	0.763947	PPM1E	ENSG00000175175	Down-regulated	-1.02483	[+] 17:58755869-58756461 | [+] 17:58955649-58955767 | [+] 17:58965694-58965893 | [+] 17:58969539-58969727 | [+] 17:58972132-58972275 | [+] 17:58972832-58972925 | [+] 17:58979974-58985176
	XLOC_113536	0.00881706	0.768061	PAK3	ENSG00000077264	Down-regulated	-0.973766	[+] X:110944285-110944628 | [+] X:110944285-110944628 | [+] X:110944285-110944628 | [+] X:110944285-110944628 | [+] X:110944285-110944628 | [+] X:110944285-110944628 | [+] X:111013828-111013900 | [+] X:111013828-111013900 | [+] X:111013828-111013900 | [+] X:111095714-111096415 | [+] X:111095922-111096415 | [+] X:111096052-111096415 | [+] X:111096075-111096415 | [+] X:111096116-111096415 | [+] X:1…
	XLOC_004436	0.0088522	0.768061	NA	NA	Up-regulated	1.32631	[+] 1:235909023-235909459 | [+] 1:235909023-235909459 | [+] 1:235909023-235909459 | [+] 1:235909023-235909679 | [+] 1:235943776-235945487 | [+] 1:235944053-235945074 | [+] 1:235944053-235945487 | [+] 1:235945974-235949334 | [+] 1:235948970-235949334 | [+] 1:235954816-235955032 | [+] 1:235954873-235955423 | [+] 1:235955500-235957154 | [+] 1:235955500-235958970 | [+] 1:235957911-235958026 | [+] 1:2…
	XLOC_055800	0.0088904	0.768314	BCL11A	ENSG00000119866	Down-regulated	-0.70167	[-] 2:60451157-60452666 | [-] 2:60451157-60452666 | [-] 2:60451157-60452666 | [-] 2:60451157-60452666 | [-] 2:60451167-60452666 | [-] 2:60451167-60452666 | [-] 2:60451781-60452666 | [-] 2:60452154-60452666 | [-] 2:60452577-60452666 | [-] 2:60457198-60462424 | [-] 2:60457198-60462424 | [-] 2:60457198-60462424 | [-] 2:60457198-60462424 | [-] 2:60457198-60462424 | [-] 2:60459820-60462424 | [-] 2:604…
	XLOC_071801	0.00890799	NA	NA	NA	Up-regulated	2.3182	[+] 4:28607179-28620148
	XLOC_004393	0.00895961	0.771235	NA	NA	Up-regulated	0.760013	[+] 1:234027160-234038136
	XLOC_113365	0.00907308	0.777375	TMEM35	ENSG00000126950	Down-regulated	-0.900365	[+] X:101078720-101079122 | [+] X:101081361-101081872 | [+] X:101081497-101081872 | [+] X:101094247-101094258 | [+] X:101094573-101094939 | [+] X:101094573-101096364 | [+] X:101094573-101096364 | [+] X:101094573-101096364
	XLOC_074985	0.00910234	0.777375	NA	NA	Up-regulated	1.34077	[-] 4:35912451-35920120
	XLOC_034977	0.00928226	0.785604	MYO5C	ENSG00000128833	Up-regulated	0.697843	[-] 15:52192147-52194054 | [-] 15:52192147-52194054 | [-] 15:52192147-52194054 | [-] 15:52192147-52194054 | [-] 15:52192147-52194054 | [-] 15:52192147-52194054 | [-] 15:52192147-52194054 | [-] 15:52192147-52194054 | [-] 15:52192147-52194054 | [-] 15:52192147-52194054 | [-] 15:52192147-52194054 | [-] 15:52192147-52194054 | [-] 15:52192147-52194054 | [-] 15:52192147-52194054 | [-] 15:52192147-52194…
	XLOC_050323	0.0092942	0.785604	RP11-245G13.2	ENSG00000271952	Down-regulated	-1.20008	[+] 2:10844253-10844505 | [+] 2:10874500-10878444 | [+] 2:10878269-10878444 | [+] 2:10884834-10885118 | [+] 2:10884834-10892476 | [+] 2:10884834-10892476
	XLOC_084729	0.00930691	0.785604	HLA-DQA1	ENSG00000196735	Up-regulated	1.45686	[+] 6:32628179-32628270 | [+] 6:32628179-32628270 | [+] 6:32628179-32628270 | [+] 6:32628179-32628270 | [+] 6:32628179-32628270 | [+] 6:32628179-32628270 | [+] 6:32631942-32632092 | [+] 6:32631942-32632092 | [+] 6:32631942-32632092 | [+] 6:32631942-32632092 | [+] 6:32631942-32632092 | [+] 6:32631942-32632092 | [+] 6:32632744-32632909 | [+] 6:32632744-32632909 | [+] 6:32632744-32632909 | [+] 6:326…
	XLOC_060500	0.00939142	0.788054	NAPB	ENSG00000125814	Down-regulated	-0.917937	[-] 20:23373138-23377486 | [-] 20:23373138-23377486 | [-] 20:23373138-23377486 | [-] 20:23373138-23377486 | [-] 20:23373138-23377486 | [-] 20:23373138-23377486 | [-] 20:23374519-23377486 | [-] 20:23374519-23377486 | [-] 20:23374519-23377486 | [-] 20:23374522-23377486 | [-] 20:23378799-23379935 | [-] 20:23379445-23379495 | [-] 20:23379445-23379495 | [-] 20:23379445-23379495 | [-] 20:23379445-23379…
	XLOC_081608	0.0094261	0.788054	NA	NA	Up-regulated	1.39484	[-] 5:72561260-72568807
	XLOC_072844	0.00944449	0.788054	NPNT	ENSG00000168743	Down-regulated	-1.09051	[+] 4:105894775-105894892 | [+] 4:105894775-105894892 | [+] 4:105894775-105894892 | [+] 4:105895437-105895723 | [+] 4:105895437-105895723 | [+] 4:105895437-105895723 | [+] 4:105895437-105895723 | [+] 4:105895437-105895723 | [+] 4:105895437-105895723 | [+] 4:105895437-105895723 | [+] 4:105895437-105895723 | [+] 4:105895437-105895723 | [+] 4:105895440-105895723 | [+] 4:105895441-105895723 | [+] 4:1…
	XLOC_020193	0.00950427	0.788968	CLMP	ENSG00000166250	Down-regulated	-1.32139	[-] 11:123069666-123073774 | [-] 11:123069666-123073774 | [-] 11:123069865-123073774 | [-] 11:123073485-123073774 | [-] 11:123073706-123073774 | [-] 11:123074702-123074816 | [-] 11:123074702-123074816 | [-] 11:123074702-123074843 | [-] 11:123074702-123074850 | [-] 11:123074702-123074850 | [-] 11:123083082-123083207 | [-] 11:123083085-123083207 | [-] 11:123083085-123083207 | [-] 11:123083085-12308…
	XLOC_007850	0.00959209	0.788968	RXRG	ENSG00000143171	Down-regulated	-0.79514	[-] 1:165400917-165401410 | [-] 1:165400923-165401410 | [-] 1:165406812-165406917 | [-] 1:165406812-165406917 | [-] 1:165408227-165408318 | [-] 1:165408227-165408318 | [-] 1:165409558-165409690 | [-] 1:165409558-165409690 | [-] 1:165410702-165410831 | [-] 1:165410702-165410831 | [-] 1:165410750-165410831 | [-] 1:165410949-165411109 | [-] 1:165410949-165411109 | [-] 1:165410949-165411109 | [-] 1:1…
	XLOC_001237	0.00959254	0.788968	ELAVL4	ENSG00000162374	Down-regulated	-1.26544	[+] 1:50048014-50048182 | [+] 1:50048014-50048182 | [+] 1:50048014-50048182 | [+] 1:50048014-50048182 | [+] 1:50048014-50048182 | [+] 1:50103910-50104000 | [+] 1:50105690-50105950 | [+] 1:50106258-50106393 | [+] 1:50106292-50106393 | [+] 1:50106292-50106393 | [+] 1:50106292-50106393 | [+] 1:50108915-50109198 | [+] 1:50108933-50109198 | [+] 1:50108933-50109198 | [+] 1:50108966-50109198 | [+] 1:501…
	XLOC_063944	0.00963284	0.788968	PI4KAP1	ENSG00000274602	Down-regulated	-1.45573	[-] 22:18533646-18534053 | [-] 22:18533646-18534053 | [-] 22:18533646-18534053 | [-] 22:18533646-18534053 | [-] 22:18533657-18534053 | [-] 22:18533657-18534053 | [-] 22:18533671-18534053 | [-] 22:18534005-18534053 | [-] 22:18535245-18535328 | [-] 22:18535245-18535328 | [-] 22:18535245-18535328 | [-] 22:18535245-18535328 | [-] 22:18535245-18535328 | [-] 22:18535245-18535328 | [-] 22:18535245-18535…
	XLOC_066458	0.00963998	0.788968	ATP6V1A	ENSG00000114573	Down-regulated	-0.861811	[+] 3:113747019-113747113 | [+] 3:113747019-113747113 | [+] 3:113747019-113747113 | [+] 3:113747019-113747127 | [+] 3:113747033-113747113 | [+] 3:113747037-113747113 | [+] 3:113747042-113747113 | [+] 3:113747050-113747127 | [+] 3:113764601-113764624 | [+] 3:113768919-113768960 | [+] 3:113778741-113778835 | [+] 3:113778741-113778835 | [+] 3:113778741-113778835 | [+] 3:113778741-113778835 | [+] 3:1…
	XLOC_028560	0.00967281	0.788968	NA	NA	Up-regulated	3.23722	[-] 13:105916436-105921436 | [-] 13:105916436-105922070 | [-] 13:105923707-105938568 | [-] 13:105938286-105938489
	XLOC_079728	0.00978658	0.791866	LSM11	ENSG00000155858	Down-regulated	-0.799033	[+] 5:157743695-157744198 | [+] 5:157751390-157751529 | [+] 5:157754004-157754087 | [+] 5:157754854-157760709
	XLOC_015005	0.00981448	0.791866	LUZP2	ENSG00000187398	Down-regulated	-0.855444	[+] 11:24496217-24497305 | [+] 11:24496261-24497305 | [+] 11:24496970-24497305 | [+] 11:24496970-24497305 | [+] 11:24497059-24497305 | [+] 11:24497139-24497305 | [+] 11:24497178-24497305 | [+] 11:24497195-24497305 | [+] 11:24497211-24497305 | [+] 11:24729140-24729286 | [+] 11:24729169-24729286 | [+] 11:24729169-24729286 | [+] 11:24729169-24729286 | [+] 11:24729169-24729286 | [+] 11:24729169-24729…
	XLOC_045272	0.00981742	0.791866	DOK6	ENSG00000206052	Down-regulated	-1.09344	[+] 18:69401055-69401310 | [+] 18:69564487-69564594 | [+] 18:69599384-69599498 | [+] 18:69643675-69643790 | [+] 18:69643675-69643790 | [+] 18:69643675-69643790 | [+] 18:69643688-69643790 | [+] 18:69647406-69647549 | [+] 18:69647406-69647549 | [+] 18:69677734-69677853 | [+] 18:69677734-69677853 | [+] 18:69677734-69677853 | [+] 18:69677734-69677853 | [+] 18:69677734-69677853 | [+] 18:69677734-69677…
	XLOC_105933	0.00998522	0.800282	TRPM3	ENSG00000083067	Down-regulated	-0.706576	[-] 9:70524730-70535451 | [-] 9:70524730-70535451 | [-] 9:70524730-70535451 | [-] 9:70524730-70535451 | [-] 9:70524730-70535451 | [-] 9:70524730-70535451 | [-] 9:70524730-70535451 | [-] 9:70524730-70535451 | [-] 9:70524730-70535451 | [-] 9:70524730-70535451 | [-] 9:70524730-70535451 | [-] 9:70524730-70535451 | [-] 9:70524730-70535451 | [-] 9:70524730-70535451 | [-] 9:70524730-70535451 | [-] 9:705…
CN	XLOC_084729	9.88117e-12	2.28186e-07	HLA-DQA1	ENSG00000196735	Up-regulated	2.85893	[+] 6:32628179-32628270 | [+] 6:32628179-32628270 | [+] 6:32628179-32628270 | [+] 6:32628179-32628270 | [+] 6:32628179-32628270 | [+] 6:32628179-32628270 | [+] 6:32631942-32632092 | [+] 6:32631942-32632092 | [+] 6:32631942-32632092 | [+] 6:32631942-32632092 | [+] 6:32631942-32632092 | [+] 6:32631942-32632092 | [+] 6:32632744-32632909 | [+] 6:32632744-32632909 | [+] 6:32632744-32632909 | [+] 6:326…
(Caudate nucleus)	XLOC_015610	5.95788e-11	6.87927e-07	RARRES3	ENSG00000133321	Up-regulated	1.23946	[+] 11:63536809-63536877 | [+] 11:63536809-63536877 | [+] 11:63536816-63536877 | [+] 11:63536821-63536877 | [+] 11:63536845-63536877 | [+] 11:63538396-63538414 | [+] 11:63539516-63539624 | [+] 11:63539516-63539624 | [+] 11:63539526-63539624 | [+] 11:63544600-63544889 | [+] 11:63544600-63545387 | [+] 11:63544621-63544889 | [+] 11:63544621-63544889 | [+] 11:63544621-63544889 | [+] 11:63544621-63545…
	XLOC_072529	7.83905e-10	6.03424e-06	LINC01094	ENSG00000251442	Up-regulated	1.23753	[+] 4:78645719-78645748 | [+] 4:78645903-78646263 | [+] 4:78645903-78646263 | [+] 4:78645903-78646263 | [+] 4:78645903-78646263 | [+] 4:78645903-78646263 | [+] 4:78645903-78646263 | [+] 4:78645903-78646263 | [+] 4:78645903-78646263 | [+] 4:78645903-78646263 | [+] 4:78645994-78646263 | [+] 4:78646002-78646263 | [+] 4:78646089-78646263 | [+] 4:78646184-78646263 | [+] 4:78646186-78646263 | [+] 4:786…
	XLOC_025029	1.18243e-08	6.82648e-05	CAMKK2	ENSG00000110931	Down-regulated	-0.489556	[-] 12:121237691-121240542 | [-] 12:121237691-121240542 | [-] 12:121237691-121240869 | [-] 12:121237691-121240869 | [-] 12:121237697-121240869 | [-] 12:121237697-121240869 | [-] 12:121237697-121240869 | [-] 12:121237697-121240869 | [-] 12:121237770-121240542 | [-] 12:121240525-121240869 | [-] 12:121240525-121240869 | [-] 12:121240547-121240869 | [-] 12:121243588-121244129 | [-] 12:121243588-12124…
	XLOC_017465	1.84831e-08	8.53661e-05	NA	NA	Down-regulated	-1.75098	[-] 11:12949140-12959055
	XLOC_032974	2.23401e-08	8.59832e-05	ITPKA	ENSG00000137825	Down-regulated	-0.614486	[+] 15:41493162-41493165 | [+] 15:41493237-41493494 | [+] 15:41493393-41493494 | [+] 15:41493875-41494416 | [+] 15:41494267-41494416 | [+] 15:41494273-41494416 | [+] 15:41494273-41494416 | [+] 15:41501439-41501559 | [+] 15:41501463-41501559 | [+] 15:41501463-41501559 | [+] 15:41501463-41501559 | [+] 15:41501463-41501559 | [+] 15:41501635-41501851 | [+] 15:41501635-41501851 | [+] 15:41501635-41501…
	XLOC_076049	7.2392e-08	0.000238821	CFI	ENSG00000205403	Up-regulated	1.53328	[-] 4:109734778-109734796 | [-] 4:109734778-109734796 | [-] 4:109740694-109741110 | [-] 4:109740694-109741110 | [-] 4:109740694-109741110 | [-] 4:109740696-109741110 | [-] 4:109740713-109740805 | [-] 4:109740724-109741110 | [-] 4:109741876-109742595 | [-] 4:109741876-109742595 | [-] 4:109742491-109742595 | [-] 4:109742491-109742595 | [-] 4:109742491-109742595 | [-] 4:109742491-109742595 | [-] 4:1…
	XLOC_002446	2.05458e-07	0.000593081	FCGR1B	ENSG00000198019	Up-regulated	2.28545	[+] 1:121087319-121087425 | [+] 1:121087345-121087425 | [+] 1:121087345-121087425 | [+] 1:121087345-121087425 | [+] 1:121087345-121087425 | [+] 1:121087345-121087425 | [+] 1:121087345-121087425 | [+] 1:121087345-121087425 | [+] 1:121087345-121087425 | [+] 1:121087345-121087425 | [+] 1:121087345-121087425 | [+] 1:121087345-121087425 | [+] 1:121087352-121087425 | [+] 1:121087358-121087425 | [+] 1:1…
	XLOC_016910	2.7271e-07	0.000699743	NRGN	ENSG00000154146	Down-regulated	-0.803097	[+] 11:124719590-124719631 | [+] 11:124739394-124739437 | [+] 11:124739846-124740099 | [+] 11:124739912-124740099 | [+] 11:124740045-124740099 | [+] 11:124741596-124741664 | [+] 11:124741735-124741760 | [+] 11:124743053-124743146 | [+] 11:124743114-124743146 | [+] 11:124743311-124743340 | [+] 11:124745036-124745113 | [+] 11:124745068-124745113 | [+] 11:124745503-124745729 | [+] 11:124745503-12474…
	XLOC_080297	3.3218e-07	0.000767103	RGS14	ENSG00000169220	Down-regulated	-0.800307	[+] 5:177357750-177358069 | [+] 5:177357777-177358069 | [+] 5:177357789-177358069 | [+] 5:177357837-177358069 | [+] 5:177357837-177358069 | [+] 5:177357837-177358069 | [+] 5:177357837-177358069 | [+] 5:177357837-177358069 | [+] 5:177365963-177365984 | [+] 5:177365963-177365984 | [+] 5:177365963-177365984 | [+] 5:177365963-177365984 | [+] 5:177365963-177365984 | [+] 5:177365963-177365984 | [+] 5:1…
	XLOC_079407	4.44755e-07	0.000776303	NA	NA	Up-regulated	1.78678	[+] 5:140614807-140623587
	XLOC_000707	4.82918e-07	0.000776303	NA	NA	Down-regulated	-0.975516	[+] 1:29121825-29122228 | [+] 1:29122427-29130441 | [+] 1:29131987-29133400
	XLOC_003726	4.8347e-07	0.000776303	IGFN1	ENSG00000163395	Down-regulated	-1.67709	[+] 1:201190825-201190907 | [+] 1:201190825-201190907 | [+] 1:201190825-201190907 | [+] 1:201190825-201190907 | [+] 1:201190825-201190907 | [+] 1:201190825-201190907 | [+] 1:201190825-201190907 | [+] 1:201190825-201190907 | [+] 1:201192801-201192881 | [+] 1:201193247-201193300 | [+] 1:201193247-201193300 | [+] 1:201193247-201193300 | [+] 1:201193247-201193300 | [+] 1:201193247-201193300 | [+] 1:2…
	XLOC_063540	4.98367e-07	0.000776303	NA	NA	Down-regulated	-0.967974	[+] 22:37066175-37069136 | [+] 22:37066183-37066272 | [+] 22:37066833-37069136
	XLOC_088517	5.04246e-07	0.000776303	HLA-DQB1	ENSG00000179344	Up-regulated	3.56105	[-] 6:32659467-32660097 | [-] 6:32659467-32660249 | [-] 6:32659467-32660249 | [-] 6:32659467-32660249 | [-] 6:32659467-32660249 | [-] 6:32659467-32660249 | [-] 6:32659467-32660249 | [-] 6:32659467-32660249 | [-] 6:32659467-32660249 | [-] 6:32659467-32660249 | [-] 6:32659467-32660249 | [-] 6:32659467-32660249 | [-] 6:32659467-32660249 | [-] 6:32659886-32660097 | [-] 6:32659886-32660249 | [-] 6:326…
	XLOC_005693	6.65013e-07	0.000959821	COL9A2	ENSG00000049089	Down-regulated	-0.712665	[-] 1:40300396-40301381 | [-] 1:40300396-40301381 | [-] 1:40300396-40301381 | [-] 1:40300396-40301381 | [-] 1:40300396-40301381 | [-] 1:40300396-40301381 | [-] 1:40300396-40301381 | [-] 1:40300396-40301381 | [-] 1:40300396-40301381 | [-] 1:40300396-40301381 | [-] 1:40300396-40301381 | [-] 1:40300396-40301381 | [-] 1:40300396-40301381 | [-] 1:40300396-40301381 | [-] 1:40300396-40301381 | [-] 1:403…
	XLOC_054170	1.13973e-06	0.00153993	CDK5R2	ENSG00000171450	Down-regulated	-0.60418	[+] 2:218959529-218966023 | [+] 2:218959655-218962162
	XLOC_093183	1.30764e-06	0.00153993	RP4-630C24.3	ENSG00000241345	Down-regulated	-1.35989	[+] 7:123994613-123994717 | [+] 7:123994613-123994717 | [+] 7:123994613-123995102 | [+] 7:123994622-123994717 | [+] 7:123994622-123994717 | [+] 7:123994622-123994717 | [+] 7:123994622-123994717 | [+] 7:123994631-123994717 | [+] 7:123994928-123995102 | [+] 7:123994928-123995102 | [+] 7:123994928-123995102 | [+] 7:123994928-123995102 | [+] 7:123994928-123995102 | [+] 7:123994928-123995412 | [+] 7:1…
	XLOC_088531	1.32037e-06	0.00153993	HLA-DPA1	ENSG00000231389	Up-regulated	1.52142	[-] 6:33064569-33065347 | [-] 6:33064569-33065347 | [-] 6:33064569-33065347 | [-] 6:33064569-33065347 | [-] 6:33064569-33068804 | [-] 6:33064569-33069886 | [-] 6:33065007-33069886 | [-] 6:33067660-33068804 | [-] 6:33068638-33068804 | [-] 6:33068638-33068804 | [-] 6:33068638-33068804 | [-] 6:33068638-33068804 | [-] 6:33069019-33069248 | [-] 6:33069019-33069300 | [-] 6:33069019-33069300 | [-] 6:330…
	XLOC_087519	1.33368e-06	0.00153993	NA	NA	Up-regulated	0.918964	[+] 6:164260221-164281089
	XLOC_038176	1.62604e-06	0.0017086	CASKIN1	ENSG00000167971	Down-regulated	-0.624204	[-] 16:2177180-2178646 | [-] 16:2177180-2178646 | [-] 16:2177180-2178646 | [-] 16:2177180-2178646 | [-] 16:2177180-2178646 | [-] 16:2177180-2178646 | [-] 16:2177180-2178646 | [-] 16:2177180-2178646 | [-] 16:2177180-2178646 | [-] 16:2177180-2178646 | [-] 16:2177180-2178646 | [-] 16:2177180-2178646 | [-] 16:2178902-2179182 | [-] 16:2178902-2179325 | [-] 16:2178902-2179325 | [-] 16:2178902-2179325 |…
	XLOC_017176	1.62773e-06	0.0017086	SNORA54	ENSG00000207008	Down-regulated	-0.758957	[-] 11:2963771-2963893
	XLOC_052047	1.79252e-06	0.00179977	IL1R1	ENSG00000115594	Up-regulated	1.50334	[+] 2:102064544-102064646 | [+] 2:102064544-102064646 | [+] 2:102069633-102069814 | [+] 2:102069633-102069814 | [+] 2:102070376-102070533 | [+] 2:102070376-102070533 | [+] 2:102070376-102070533 | [+] 2:102070376-102070533 | [+] 2:102070376-102070533 | [+] 2:102070376-102070533 | [+] 2:102070376-102070533 | [+] 2:102104563-102104872 | [+] 2:102104563-102104872 | [+] 2:102104563-102104872 | [+] 2:1…
	XLOC_066769	2.1405e-06	0.00190418	ACPP	ENSG00000014257	Up-regulated	1.8558	[+] 3:132317367-132317576 | [+] 3:132317367-132317576 | [+] 3:132317367-132317576 | [+] 3:132317367-132317576 | [+] 3:132317367-132317576 | [+] 3:132317367-132317576 | [+] 3:132317367-132317576 | [+] 3:132317367-132317576 | [+] 3:132317369-132317576 | [+] 3:132317406-132317576 | [+] 3:132317407-132317576 | [+] 3:132317426-132317576 | [+] 3:132317437-132317576 | [+] 3:132328267-132328362 | [+] 3:1…
	XLOC_018345	2.17339e-06	0.00190418	MS4A4E	ENSG00000214787	Up-regulated	1.05229	[-] 11:60201253-60201879 | [-] 11:60201253-60201879 | [-] 11:60201253-60201879 | [-] 11:60201253-60201879 | [-] 11:60204283-60204373 | [-] 11:60204890-60204958 | [-] 11:60205714-60208694 | [-] 11:60206673-60206746 | [-] 11:60208593-60208694 | [-] 11:60212546-60213132 | [-] 11:60212546-60213132 | [-] 11:60212546-60213132 | [-] 11:60213089-60213132 | [-] 11:60213089-60213132 | [-] 11:60213089-60213…
	XLOC_080256	2.17885e-06	0.00190418	CPLX2	ENSG00000145920	Down-regulated	-0.787808	[+] 5:175796310-175796784 | [+] 5:175796628-175796784 | [+] 5:175796742-175796784 | [+] 5:175805444-175805621 | [+] 5:175808989-175809068 | [+] 5:175808989-175809068 | [+] 5:175808989-175809068 | [+] 5:175809333-175809392 | [+] 5:175837521-175837848 | [+] 5:175861628-175861763 | [+] 5:175861628-175861763 | [+] 5:175871404-175871705 | [+] 5:175871498-175871705 | [+] 5:175871578-175871705 | [+] 5:1…
	XLOC_107348	2.22634e-06	0.00190418	MIR219A2	ENSG00000207955	Down-regulated	-0.915579	[-] 9:128391950-128393585 | [-] 9:128392007-128393510
	XLOC_037927	2.45964e-06	0.00202859	JPH3	ENSG00000154118	Down-regulated	-0.585056	[+] 16:87601835-87601930 | [+] 16:87601835-87601930 | [+] 16:87602887-87603528 | [+] 16:87602905-87603528 | [+] 16:87604240-87604627 | [+] 16:87644258-87645035 | [+] 16:87644258-87645035 | [+] 16:87644258-87645035 | [+] 16:87653562-87655015 | [+] 16:87680242-87680264 | [+] 16:87684142-87684266 | [+] 16:87684142-87684266 | [+] 16:87684142-87684266 | [+] 16:87684142-87684266 | [+] 16:87684142-87684…
	XLOC_010432	2.59994e-06	0.00207036	NA	NA	Down-regulated	-1.08157	[+] 10:47759864-47762591
	XLOC_087545	2.71797e-06	0.0020922	NA	NA	Up-regulated	0.990216	[+] 6:164425938-164435016
	XLOC_087518	3.0743e-06	0.00229015	NA	NA	Up-regulated	0.993153	[+] 6:164227685-164231423 | [+] 6:164227685-164243832 | [+] 6:164232192-164237857 | [+] 6:164244025-164260075 | [+] 6:164305265-164325150 | [+] 6:164321556-164325150
	XLOC_072986	3.70244e-06	0.00267189	NA	NA	Down-regulated	-1.40546	[+] 4:114714869-114721993
	XLOC_087573	4.73323e-06	0.00331226	NA	NA	Up-regulated	0.986897	[+] 6:164559917-164571272
	XLOC_037081	5.15575e-06	0.00344904	ADCY7	ENSG00000121281	Up-regulated	0.979474	[+] 16:50246137-50246203 | [+] 16:50246137-50246203 | [+] 16:50246137-50246203 | [+] 16:50246137-50246203 | [+] 16:50246148-50246203 | [+] 16:50266516-50266587 | [+] 16:50266516-50266680 | [+] 16:50266516-50266680 | [+] 16:50266541-50266680 | [+] 16:50266551-50266587 | [+] 16:50266564-50266680 | [+] 16:50274131-50274198 | [+] 16:50274131-50274198 | [+] 16:50274131-50274198 | [+] 16:50274131-50274…
	XLOC_033422	5.2274e-06	0.00344904	RNU5A-1	ENSG00000199568	Down-regulated	-0.923906	[+] 15:65296051-65296166
	XLOC_101023	5.91434e-06	0.00379388	BAALC-AS1	ENSG00000247081	Up-regulated	1.08343	[-] 8:103153321-103157038 | [-] 8:103153321-103157038 | [-] 8:103153321-103157038 | [-] 8:103153321-103157038 | [-] 8:103156990-103157038 | [-] 8:103165509-103166296 | [-] 8:103165825-103166296 | [-] 8:103165825-103166296 | [-] 8:103165825-103166296 | [-] 8:103165825-103166296 | [-] 8:103165929-103166296 | [-] 8:103171936-103172027 | [-] 8:103171936-103172140 | [-] 8:103171936-103172144 | [-] 8:1…
	XLOC_054355	6.44584e-06	0.00391035	NA	NA	Up-regulated	1.01551	[+] 2:227967221-227979497
	XLOC_101456	6.58957e-06	0.00391035	NA	NA	Up-regulated	2.1906	[-] 8:129294998-129304678
	XLOC_048447	6.61114e-06	0.00391035	LPPR3;	ENSG00000129951	Down-regulated	-0.63132	[-] 19:812488-813895 | [-] 19:812488-813895 | [-] 19:812488-813895 | [-] 19:812488-813895 | [-] 19:812488-813895 | [-] 19:813756-813895 | [-] 19:814434-814571 | [-] 19:814434-814571 | [-] 19:814434-814607 | [-] 19:814434-814607 | [-] 19:814434-814607 | [-] 19:814434-814749 | [-] 19:814692-814749 | [-] 19:814692-814749 | [-] 19:814692-814749 | [-] 19:814692-814749 | [-] 19:814692-814749 | [-] 19:8…
	XLOC_043147	6.91808e-06	0.00391035	GFAP	ENSG00000131095	Up-regulated	0.934804	[-] 17:44905008-44905149 | [-] 17:44905008-44905149 | [-] 17:44905008-44905149 | [-] 17:44905008-44905149 | [-] 17:44905008-44905149 | [-] 17:44905008-44905149 | [-] 17:44905008-44905149 | [-] 17:44905008-44905149 | [-] 17:44905008-44905149 | [-] 17:44905008-44905149 | [-] 17:44905008-44905149 | [-] 17:44905008-44905149 | [-] 17:44905626-44907388 | [-] 17:44905626-44907388 | [-] 17:44905626-44907…
	XLOC_074333	7.10753e-06	0.00391035	CPLX1	ENSG00000168993	Down-regulated	-0.665657	[-] 4:784955-786698 | [-] 4:784955-786698 | [-] 4:784955-786698 | [-] 4:784957-786698 | [-] 4:784958-786698 | [-] 4:786390-786698 | [-] 4:786531-786698 | [-] 4:792433-792447 | [-] 4:792433-792447 | [-] 4:792433-792447 | [-] 4:792433-792608 | [-] 4:792433-792608 | [-] 4:792433-792608 | [-] 4:792433-792692 | [-] 4:792511-792608 | [-] 4:792511-792608 | [-] 4:792511-792608 | [-] 4:804756-804908 | [-]…
	XLOC_072985	7.11188e-06	0.00391035	NA	NA	Down-regulated	-1.22843	[+] 4:114703562-114713641
	XLOC_048269	7.64249e-06	0.00410437	BRSK1	ENSG00000160469	Down-regulated	-0.494395	[+] 19:55281980-55282208 | [+] 19:55282072-55282208 | [+] 19:55282072-55282208 | [+] 19:55282072-55282208 | [+] 19:55282072-55282208 | [+] 19:55282072-55282208 | [+] 19:55282072-55282208 | [+] 19:55282072-55282208 | [+] 19:55282204-55282208 | [+] 19:55283966-55284033 | [+] 19:55283966-55284081 | [+] 19:55283966-55284081 | [+] 19:55284166-55284578 | [+] 19:55284421-55284578 | [+] 19:55284521-55284…
	XLOC_065685	8.02383e-06	0.00419009	STAB1	ENSG00000010327	Up-regulated	1.20627	[+] 3:52495338-52495491 | [+] 3:52495338-52495491 | [+] 3:52495338-52495491 | [+] 3:52495338-52495491 | [+] 3:52495338-52495491 | [+] 3:52495338-52495491 | [+] 3:52495359-52495491 | [+] 3:52495369-52495491 | [+] 3:52501166-52501302 | [+] 3:52501166-52501302 | [+] 3:52501166-52501302 | [+] 3:52501166-52501302 | [+] 3:52501166-52501630 | [+] 3:52501166-52501753 | [+] 3:52501166-52501753 | [+] 3:525…
	XLOC_058327	8.16498e-06	0.00419009	RPL7L1P9	ENSG00000231035	Up-regulated	1.09105	[-] 2:217758499-217767926 | [-] 2:217760547-217761291
	XLOC_087523	8.77998e-06	0.00432209	NA	NA	Up-regulated	1.00874	[+] 6:164292670-164305107
	XLOC_049801	8.79654e-06	0.00432209	LRRC4B	ENSG00000131409	Down-regulated	-0.664053	[-] 19:50516861-50519415 | [-] 19:50516861-50519415 | [-] 19:50516861-50519415 | [-] 19:50516861-50519415 | [-] 19:50516861-50519415 | [-] 19:50516892-50519415 | [-] 19:50516892-50519415 | [-] 19:50518997-50519415 | [-] 19:50542221-50542250 | [-] 19:50548542-50548873 | [-] 19:50548542-50548873 | [-] 19:50548542-50548873 | [-] 19:50548542-50548873 | [-] 19:50548542-50548873 | [-] 19:50548542-50548…
	XLOC_101690	9.95527e-06	0.00470339	SCRT1	ENSG00000261678	Down-regulated	-0.549805	[-] 8:144330258-144334116 | [-] 8:144330258-144334116 | [-] 8:144330258-144334116 | [-] 8:144330565-144334116 | [-] 8:144334599-144334626 | [-] 8:144334987-144335151 | [-] 8:144335157-144335210 | [-] 8:144336055-144336281
	XLOC_048751	9.97991e-06	0.00470339	CDKN2D	ENSG00000129355	Down-regulated	-0.525076	[-] 19:10566462-10567417 | [-] 19:10566601-10567417 | [-] 19:10568513-10568668 | [-] 19:10568513-10568978 | [-] 19:10568947-10569059
	XLOC_054186	1.07977e-05	0.00498701	SPEG	ENSG00000072195	Down-regulated	-0.460774	[+] 2:219434846-219435365 | [+] 2:219437099-219437320 | [+] 2:219437275-219437320 | [+] 2:219437275-219437320 | [+] 2:219437275-219437320 | [+] 2:219437275-219437320 | [+] 2:219437275-219437320 | [+] 2:219437275-219437320 | [+] 2:219441516-219441594 | [+] 2:219441516-219441594 | [+] 2:219441516-219441594 | [+] 2:219441999-219442083 | [+] 2:219442016-219442083 | [+] 2:219442016-219442083 | [+] 2:2…
	XLOC_115044	1.12531e-05	0.00509545	MAOB	ENSG00000069535	Up-regulated	0.630483	[-] X:43766524-43767618 | [-] X:43766524-43767618 | [-] X:43766524-43767618 | [-] X:43766524-43767618 | [-] X:43766524-43767618 | [-] X:43766611-43767618 | [-] X:43768654-43768716 | [-] X:43768654-43768716 | [-] X:43768654-43768716 | [-] X:43768654-43768716 | [-] X:43768654-43768716 | [-] X:43768654-43768716 | [-] X:43769307-43769418 | [-] X:43769307-43769418 | [-] X:43769307-43769418 | [-] X:437…
	XLOC_063492	1.27151e-05	0.00564671	RASD2	ENSG00000100302	Down-regulated	-0.553965	[+] 22:35533365-35533427 | [+] 22:35540502-35540547 | [+] 22:35540519-35540547 | [+] 22:35540569-35541500 | [+] 22:35540736-35541500 | [+] 22:35540868-35541500 | [+] 22:35541502-35542620 | [+] 22:35541527-35542345 | [+] 22:35542109-35542345 | [+] 22:35546056-35546170 | [+] 22:35546587-35547080 | [+] 22:35546801-35547080 | [+] 22:35546801-35547080 | [+] 22:35546801-35547080 | [+] 22:35546801-35547…
	XLOC_010985	1.30205e-05	0.00567326	NA	NA	Up-regulated	0.650003	[+] 10:75821734-75839464
	XLOC_006102	1.33755e-05	0.00572001	RN7SL475P	ENSG00000265535	Up-regulated	2.26987	[-] 1:59972075-59977526 | [-] 1:59974757-59975054
	XLOC_038099	1.40202e-05	0.0058867	FBXL16	ENSG00000127585	Down-regulated	-0.697109	[-] 16:692497-694423 | [-] 16:692497-694423 | [-] 16:692497-694423 | [-] 16:692497-694423 | [-] 16:692497-694423 | [-] 16:692497-694423 | [-] 16:692498-694423 | [-] 16:692500-694423 | [-] 16:692507-694423 | [-] 16:692927-694423 | [-] 16:694634-694697 | [-] 16:694634-694697 | [-] 16:694634-694697 | [-] 16:694634-694697 | [-] 16:694634-694697 | [-] 16:694634-694697 | [-] 16:694634-694697 | [-] 16:6…
	XLOC_084427	1.46346e-05	0.00603495	BTN3A3	ENSG00000111801	Up-regulated	0.572446	[+] 6:26440083-26440648 | [+] 6:26440300-26440648 | [+] 6:26440341-26440648 | [+] 6:26440362-26440648 | [+] 6:26440389-26440648 | [+] 6:26440395-26440648 | [+] 6:26440434-26440648 | [+] 6:26440442-26440648 | [+] 6:26440467-26440648 | [+] 6:26440471-26440648 | [+] 6:26440472-26440648 | [+] 6:26440472-26440648 | [+] 6:26440472-26440648 | [+] 6:26440472-26440648 | [+] 6:26440472-26440648 | [+] 6:264…
	XLOC_084775	1.52149e-05	0.00614688	PACSIN1	ENSG00000124507	Down-regulated	-0.463741	[+] 6:34466061-34466270 | [+] 6:34466061-34466270 | [+] 6:34466139-34466270 | [+] 6:34466139-34466270 | [+] 6:34485070-34485144 | [+] 6:34485070-34485144 | [+] 6:34514831-34515068 | [+] 6:34514872-34515068 | [+] 6:34514889-34515068 | [+] 6:34514890-34515068 | [+] 6:34526243-34526368 | [+] 6:34526243-34526368 | [+] 6:34526243-34526368 | [+] 6:34526243-34526368 | [+] 6:34526243-34526368 | [+] 6:345…
	XLOC_046696	1.56851e-05	0.00614688	HCN2	ENSG00000099822	Down-regulated	-0.529443	[+] 19:589893-590577 | [+] 19:589893-590577 | [+] 19:589893-590577 | [+] 19:589893-590577 | [+] 19:591331-591357 | [+] 19:591335-591357 | [+] 19:603544-603767 | [+] 19:603544-603967 | [+] 19:603544-603967 | [+] 19:603544-603967 | [+] 19:603544-603967 | [+] 19:603544-603967 | [+] 19:603821-603967 | [+] 19:605061-605222 | [+] 19:605061-605222 | [+] 19:605061-605222 | [+] 19:605061-605222 | [+] 19:6…
	XLOC_044186	1.57615e-05	0.00614688	FASN	ENSG00000169710	Down-regulated	-0.516302	[-] 17:82078171-82079280 | [-] 17:82078171-82079280 | [-] 17:82078338-82079280 | [-] 17:82078602-82079280 | [-] 17:82079168-82079280 | [-] 17:82079357-82079608 | [-] 17:82079357-82079608 | [-] 17:82079357-82079608 | [-] 17:82079357-82079608 | [-] 17:82079357-82079929 | [-] 17:82079360-82079527 | [-] 17:82079531-82079608 | [-] 17:82080140-82080238 | [-] 17:82080140-82080238 | [-] 17:82080140-82080…
	XLOC_060069	1.62795e-05	0.00614688	COL9A3	ENSG00000092758	Down-regulated	-0.966403	[+] 20:62816244-62816317 | [+] 20:62816244-62816317 | [+] 20:62817062-62817142 | [+] 20:62817062-62817142 | [+] 20:62817443-62817635 | [+] 20:62817567-62817635 | [+] 20:62817567-62817635 | [+] 20:62817567-62817635 | [+] 20:62817567-62817635 | [+] 20:62817811-62817869 | [+] 20:62817811-62817869 | [+] 20:62817811-62817869 | [+] 20:62818518-62818553 | [+] 20:62818518-62818553 | [+] 20:62818518-62818…
	XLOC_007636	1.64554e-05	0.00614688	PAQR6	ENSG00000160781	Down-regulated	-0.699003	[-] 1:156243321-156244403 | [-] 1:156243321-156244403 | [-] 1:156243321-156244403 | [-] 1:156243321-156244403 | [-] 1:156243321-156244403 | [-] 1:156243321-156244403 | [-] 1:156243321-156244403 | [-] 1:156243321-156244403 | [-] 1:156243321-156244403 | [-] 1:156243321-156244403 | [-] 1:156243321-156244403 | [-] 1:156243415-156244403 | [-] 1:156243415-156244403 | [-] 1:156243416-156244403 | [-] 1:1…
	XLOC_031755	1.67206e-05	0.00614688	DIO2	ENSG00000211448	Down-regulated	-1.34506	[-] 14:80197527-80203086 | [-] 14:80197527-80203086 | [-] 14:80197527-80203086 | [-] 14:80197527-80203288 | [-] 14:80197527-80203288 | [-] 14:80197527-80203288 | [-] 14:80197527-80203288 | [-] 14:80197527-80203288 | [-] 14:80197527-80203288 | [-] 14:80197530-80203288 | [-] 14:80197530-80203288 | [-] 14:80202503-80203288 | [-] 14:80202598-80203288 | [-] 14:80202618-80203086 | [-] 14:80202819-80203…
	XLOC_087571	1.67693e-05	0.00614688	NA	NA	Up-regulated	1.02444	[+] 6:164544560-164558134
	XLOC_015140	1.76003e-05	0.00635068	CD44	ENSG00000026508	Up-regulated	1.16391	[+] 11:35138870-35139370 | [+] 11:35138882-35139370 | [+] 11:35139140-35139370 | [+] 11:35139140-35139370 | [+] 11:35139140-35139370 | [+] 11:35139140-35139370 | [+] 11:35139140-35139370 | [+] 11:35139140-35139370 | [+] 11:35139140-35139370 | [+] 11:35139170-35139370 | [+] 11:35139171-35139370 | [+] 11:35139181-35139370 | [+] 11:35139182-35139370 | [+] 11:35139182-35139370 | [+] 11:35139182-35139…
	XLOC_018256	1.86129e-05	0.00661274	APLNR	ENSG00000134817	Up-regulated	1.33154	[-] 11:57233577-57233858 | [-] 11:57233593-57233858 | [-] 11:57233593-57237201 | [-] 11:57235792-57237235 | [-] 11:57235792-57237314
	XLOC_090385	1.99908e-05	0.00699466	HMGA1P7	ENSG00000216753	Down-regulated	-1.14097	[-] 6:134111199-134116024 | [-] 6:134115235-134115736 | [-] 6:134117544-134117802
	XLOC_084176	2.15431e-05	NA	NA	NA	Down-regulated	-1.85328	[+] 6:15984391-15991440
	XLOC_041427	2.22488e-05	0.00766446	SCPEP1	ENSG00000121064	Up-regulated	0.590891	[+] 17:56978093-56978235 | [+] 17:56978103-56978235 | [+] 17:56978105-56978235 | [+] 17:56978105-56978235 | [+] 17:56978105-56978235 | [+] 17:56978105-56978235 | [+] 17:56978129-56978235 | [+] 17:56978131-56978235 | [+] 17:56978131-56978235 | [+] 17:56978134-56978235 | [+] 17:56978134-56978235 | [+] 17:56978137-56978235 | [+] 17:56978148-56978235 | [+] 17:56978153-56978235 | [+] 17:56981082-56981…
	XLOC_044073	2.25689e-05	0.00766446	RBFOX3	ENSG00000167281	Down-regulated	-0.415713	[-] 17:79088603-79090885 | [-] 17:79088603-79090885 | [-] 17:79088603-79090885 | [-] 17:79088603-79090885 | [-] 17:79088603-79090885 | [-] 17:79088603-79090885 | [-] 17:79088603-79090885 | [-] 17:79088603-79090885 | [-] 17:79088603-79090885 | [-] 17:79088603-79090885 | [-] 17:79088603-79090885 | [-] 17:79088603-79090885 | [-] 17:79088603-79090885 | [-] 17:79088603-79090885 | [-] 17:79088603-79090…
	XLOC_048627	2.28654e-05	NA	TNFSF14	ENSG00000125735	Up-regulated	2.13454	[-] 19:6661253-6665350 | [-] 19:6661253-6665350 | [-] 19:6661253-6665350 | [-] 19:6664555-6665350 | [-] 19:6667113-6667154 | [-] 19:6667113-6667154 | [-] 19:6667113-6667154 | [-] 19:6667113-6667154 | [-] 19:6667413-6667449 | [-] 19:6667413-6667449 | [-] 19:6667413-6667449 | [-] 19:6667413-6667449 | [-] 19:6669851-6670158 | [-] 19:6669851-6670158 | [-] 19:6669959-6670117 | [-] 19:6669959-6670158 |…
	XLOC_064501	2.36454e-05	0.00791365	KCNJ4	ENSG00000168135	Down-regulated	-0.679429	[-] 22:38426327-38428171 | [-] 22:38426327-38428171 | [-] 22:38426327-38428171 | [-] 22:38426327-38428171 | [-] 22:38426327-38428171 | [-] 22:38434443-38434471 | [-] 22:38443971-38444011 | [-] 22:38449216-38449291 | [-] 22:38454980-38455199 | [-] 22:38461487-38461529
	XLOC_079405	2.51149e-05	0.00828539	NA	NA	Up-regulated	1.47935	[+] 5:140596309-140606130 | [+] 5:140596515-140596891 | [+] 5:140612489-140614576 | [+] 5:140612876-140614576
	XLOC_030625	2.87717e-05	0.00935808	CEP170B	ENSG00000099814	Down-regulated	-0.534656	[+] 14:104864592-104864634 | [+] 14:104864610-104864634 | [+] 14:104865235-104865513 | [+] 14:104865235-104865513 | [+] 14:104865280-104865513 | [+] 14:104865313-104865513 | [+] 14:104865313-104865513 | [+] 14:104866290-104866331 | [+] 14:104866575-104866644 | [+] 14:104866645-104867007 | [+] 14:104866856-104867007 | [+] 14:104866949-104867007 | [+] 14:104868129-104868152 | [+] 14:104868424-10486…
	XLOC_101120	2.91993e-05	0.00936527	NA	NA	Down-regulated	-1.00228	[-] 8:110869509-110883526 | [-] 8:110869509-110888161 | [-] 8:110888532-110894184 | [-] 8:110890285-110894184
	XLOC_023578	2.99079e-05	0.00945472	PCED1B-AS1	ENSG00000247774	Up-regulated	1.60469	[-] 12:47205898-47206069 | [-] 12:47205898-47206145 | [-] 12:47205898-47206145 | [-] 12:47205898-47206145 | [-] 12:47205898-47206145 | [-] 12:47205898-47206145 | [-] 12:47205899-47206069 | [-] 12:47205901-47206069 | [-] 12:47205901-47206145 | [-] 12:47205902-47206145 | [-] 12:47205941-47206145 | [-] 12:47206379-47206588 | [-] 12:47206511-47206585 | [-] 12:47206511-47206585 | [-] 12:47206511-47206…
	XLOC_007052	3.0297e-05	0.00945472	RP5-965F6.2	ENSG00000231246	Up-regulated	1.63287	[-] 1:112173458-112177160 | [-] 1:112173458-112177613 | [-] 1:112177234-112177613 | [-] 1:112177581-112177613 | [-] 1:112233486-112234899 | [-] 1:112233486-112234899 | [-] 1:112238070-112238198 | [-] 1:112360362-112360528 | [-] 1:112360362-112360626 | [-] 1:112360362-112360645 | [-] 1:112360362-112360645 | [-] 1:112360362-112360696
	XLOC_042916	3.24045e-05	0.00990982	SRCIN1	ENSG00000277363	Down-regulated	-0.575221	[-] 17:38529341-38533431 | [-] 17:38529341-38533431 | [-] 17:38529341-38533431 | [-] 17:38529341-38533431 | [-] 17:38529341-38533431 | [-] 17:38529341-38533431 | [-] 17:38529341-38533431 | [-] 17:38529341-38533431 | [-] 17:38529341-38533431 | [-] 17:38529341-38533431 | [-] 17:38529341-38533431 | [-] 17:38529341-38533431 | [-] 17:38529341-38533431 | [-] 17:38529341-38533431 | [-] 17:38530016-38533…
	XLOC_078163	3.26136e-05	0.00990982	RGS7BP	ENSG00000186479	Down-regulated	-0.446317	[+] 5:64505915-64506789 | [+] 5:64506257-64506789 | [+] 5:64506257-64506789 | [+] 5:64506299-64506789 | [+] 5:64506976-64507115 | [+] 5:64507148-64507266 | [+] 5:64507212-64507266 | [+] 5:64507711-64507877 | [+] 5:64507711-64507877 | [+] 5:64507711-64507877 | [+] 5:64507711-64507877 | [+] 5:64507711-64507877 | [+] 5:64507711-64507877 | [+] 5:64575682-64575904 | [+] 5:64575774-64575904 | [+] 5:645…
	XLOC_062128	3.37945e-05	0.0101353	bP-21264C1.1	ENSG00000279208	Up-regulated	1.72682	[-] 21:9369285-9369326 | [-] 21:9369803-9369892 | [-] 21:9373947-9374166 | [-] 21:9373947-9374166 | [-] 21:9375508-9375719 | [-] 21:9375508-9375719 | [-] 21:9376352-9376645 | [-] 21:9376352-9376736
	XLOC_015741	3.51285e-05	0.0104003	CNIH2	ENSG00000174871	Down-regulated	-0.553	[+] 11:66278190-66278537 | [+] 11:66278199-66278537 | [+] 11:66278236-66278537 | [+] 11:66278342-66278537 | [+] 11:66278462-66278537 | [+] 11:66278537-66278537 | [+] 11:66281417-66281574 | [+] 11:66282111-66282327 | [+] 11:66282259-66282327 | [+] 11:66282259-66282327 | [+] 11:66282259-66282327 | [+] 11:66282259-66282327 | [+] 11:66282259-66282353 | [+] 11:66282594-66282780 | [+] 11:66282733-66282…
	XLOC_090173	3.74923e-05	0.0109299	RP11-624M8.1	ENSG00000237742	Down-regulated	-0.949699	[-] 6:125577562-125578725 | [-] 6:125577562-125578725 | [-] 6:125577562-125578725 | [-] 6:125577562-125578725 | [-] 6:125577562-125578725 | [-] 6:125578558-125578725 | [-] 6:125578567-125578725 | [-] 6:125578567-125578725 | [-] 6:125645634-125645700 | [-] 6:125645634-125645700 | [-] 6:125645634-125645700 | [-] 6:125645634-125645700 | [-] 6:125645634-125645700 | [-] 6:125645634-125645700 | [-] 6:1…
	XLOC_035357	3.80367e-05	0.0109299	C15orf59	ENSG00000205363	Down-regulated	-0.480121	[-] 15:73735431-73740472 | [-] 15:73735431-73740476 | [-] 15:73735431-73740642 | [-] 15:73739802-73740642 | [-] 15:73739927-73740476 | [-] 15:73740256-73740642 | [-] 15:73740568-73740615 | [-] 15:73740568-73740642 | [-] 15:73740568-73740642 | [-] 15:73750975-73751097 | [-] 15:73750975-73751475 | [-] 15:73750975-73751697 | [-] 15:73750975-73751697 | [-] 15:73750975-73751697 | [-] 15:73752110-73752…
	XLOC_116110	3.8562e-05	0.0109299	CHRDL1	ENSG00000101938	Down-regulated	-0.584508	[-] X:110671475-110676361 | [-] X:110671475-110676361 | [-] X:110671475-110676361 | [-] X:110671475-110676361 | [-] X:110671475-110676361 | [-] X:110671475-110676361 | [-] X:110671475-110676361 | [-] X:110671475-110676361 | [-] X:110671475-110676361 | [-] X:110671475-110676361 | [-] X:110671475-110676361 | [-] X:110673856-110676361 | [-] X:110675245-110676361 | [-] X:110675776-110676361 | [-] X:1…
	XLOC_082005	3.89347e-05	0.0109299	PCSK1	ENSG00000175426	Down-regulated	-0.701603	[-] 5:96390226-96393378 | [-] 5:96390226-96393378 | [-] 5:96390226-96393378 | [-] 5:96390226-96393378 | [-] 5:96390226-96393378 | [-] 5:96390226-96393378 | [-] 5:96390226-96393378 | [-] 5:96390226-96393378 | [-] 5:96390226-96393378 | [-] 5:96390226-96393378 | [-] 5:96390226-96393378 | [-] 5:96390226-96393378 | [-] 5:96390415-96393378 | [-] 5:96392925-96393378 | [-] 5:96392927-96393378 | [-] 5:963…
	XLOC_096535	3.92839e-05	0.0109299	ZNF467	ENSG00000181444	Down-regulated	-0.798638	[-] 7:149764178-149764678 | [-] 7:149764178-149764678 | [-] 7:149764178-149764678 | [-] 7:149764182-149764678 | [-] 7:149764363-149766239 | [-] 7:149769090-149769200 | [-] 7:149769090-149769200 | [-] 7:149769090-149769200 | [-] 7:149769090-149769200 | [-] 7:149769090-149769200 | [-] 7:149770440-149770556 | [-] 7:149770440-149770556 | [-] 7:149770440-149770556 | [-] 7:149770440-149770556 | [-] 7:1…
	XLOC_084229	4.07094e-05	0.0110839	GMPR	ENSG00000137198	Up-regulated	1.05493	[+] 6:16238580-16238780 | [+] 6:16245071-16245118 | [+] 6:16246842-16246961 | [+] 6:16246842-16246961 | [+] 6:16250284-16250367 | [+] 6:16250284-16250367 | [+] 6:16254562-16254735 | [+] 6:16254562-16254735 | [+] 6:16257973-16258121 | [+] 6:16274415-16274496 | [+] 6:16274415-16274496 | [+] 6:16278784-16278890 | [+] 6:16278784-16278890 | [+] 6:16285793-16285835 | [+] 6:16285793-16285835 | [+] 6:162…
	XLOC_007045	4.07971e-05	0.0110839	NA	NA	Up-regulated	1.68259	[-] 1:112137616-112142331 | [-] 1:112137616-112143345 | [-] 1:112143599-112146960
	XLOC_013050	4.61798e-05	NA	NA	NA	Up-regulated	2.17993	[-] 10:52520962-52524475
	XLOC_011314	4.73754e-05	0.0127214	PLCE1	ENSG00000138193	Up-regulated	0.54112	[+] 10:93988527-93988551 | [+] 10:93993940-93993984 | [+] 10:93993989-93994258 | [+] 10:93993989-93994258 | [+] 10:93993989-93994258 | [+] 10:93999830-93999851 | [+] 10:94005124-94005534 | [+] 10:94005509-94005534 | [+] 10:94017407-94017435 | [+] 10:94030683-94032252 | [+] 10:94030683-94032252 | [+] 10:94030683-94032252 | [+] 10:94030683-94032252 | [+] 10:94030683-94032252 | [+] 10:94030683-94032…
	XLOC_080540	4.94668e-05	0.0131303	NA	NA	Down-regulated	-0.638429	[-] 5:6181025-6235522
	XLOC_036614	5.03153e-05	0.0132038	CACNG3	ENSG00000006116	Down-regulated	-0.511084	[+] 16:24255487-24256965 | [+] 16:24255553-24256965 | [+] 16:24255553-24256965 | [+] 16:24255553-24256965 | [+] 16:24255553-24256965 | [+] 16:24346734-24346817 | [+] 16:24346734-24346817 | [+] 16:24346734-24346817 | [+] 16:24346734-24346817 | [+] 16:24346734-24346817 | [+] 16:24354833-24354973 | [+] 16:24354833-24354973 | [+] 16:24354833-24354973 | [+] 16:24354833-24354973 | [+] 16:24355777-24355…
	XLOC_048848	5.09121e-05	0.0132103	SAMD1	ENSG00000141858	Down-regulated	-0.520687	[-] 19:14087840-14088476 | [-] 19:14087840-14088542 | [-] 19:14087840-14088575 | [-] 19:14087840-14088575 | [-] 19:14088429-14088575 | [-] 19:14088671-14088782 | [-] 19:14088671-14088782 | [-] 19:14088671-14088782 | [-] 19:14088671-14088782 | [-] 19:14088737-14088782 | [-] 19:14088880-14088976 | [-] 19:14088880-14088976 | [-] 19:14088880-14088976 | [-] 19:14088880-14088976 | [-] 19:14088880-14088…
	XLOC_089792	5.2064e-05	0.013359	NA	NA	Up-regulated	1.58178	[-] 6:104457573-104464064
	XLOC_072872	5.52547e-05	0.0138733	CCDC109B	ENSG00000005059	Up-regulated	0.976255	[+] 4:109560205-109560436 | [+] 4:109560205-109560436 | [+] 4:109560209-109560436 | [+] 4:109560212-109560436 | [+] 4:109560561-109561017 | [+] 4:109560990-109561017 | [+] 4:109648484-109648649 | [+] 4:109648484-109648649 | [+] 4:109659011-109659086 | [+] 4:109659011-109659086 | [+] 4:109659011-109659086 | [+] 4:109659011-109659086 | [+] 4:109659011-109659086 | [+] 4:109659011-109659086 | [+] 4:1…
	XLOC_039941	5.52698e-05	0.0138733	CTD-2555A7.2	ENSG00000256982	Down-regulated	-0.52955	[-] 16:89032442-89033954 | [-] 16:89032442-89033954 | [-] 16:89032442-89035063 | [-] 16:89036822-89042945 | [-] 16:89036822-89052965 | [-] 16:89046172-89047820 | [-] 16:89052461-89052965 | [-] 16:89052461-89053003
	XLOC_111711	5.61153e-05	NA	NA	NA	Up-regulated	1.883	[+] KI270742.1:30-6917
	XLOC_029044	5.81515e-05	0.0144397	NA	NA	Down-regulated	-1.0758	[+] 14:23415816-23415995 | [+] 14:23416124-23419603 | [+] 14:23416326-23416578 | [+] 14:23416883-23419603 | [+] 14:23419923-23419970 | [+] 14:23419923-23419970
	XLOC_104738	6.09949e-05	NA	TUBBP5	ENSG00000159247	Up-regulated	1.88707	[+] 9:138149775-138150308 | [+] 9:138150113-138150308 | [+] 9:138150113-138150308 | [+] 9:138150113-138150308 | [+] 9:138174046-138174872 | [+] 9:138174046-138174872 | [+] 9:138174046-138174872 | [+] 9:138174046-138174872 | [+] 9:138174985-138175100 | [+] 9:138175045-138175100 | [+] 9:138175363-138175471 | [+] 9:138175363-138175471 | [+] 9:138175363-138175471 | [+] 9:138175363-138175471 | [+] 9:1…
	XLOC_101121	6.17532e-05	0.0151283	NA	NA	Down-regulated	-0.911573	[-] 8:110894300-110904603
	XLOC_101122	6.24548e-05	0.0151283	NA	NA	Down-regulated	-0.962992	[-] 8:110904725-110917640
	XLOC_043045	6.32169e-05	0.0151283	KCNH4	ENSG00000089558	Down-regulated	-0.63501	[-] 17:42156867-42157118 | [-] 17:42156867-42157118 | [-] 17:42156867-42157118 | [-] 17:42156867-42157118 | [-] 17:42156891-42157118 | [-] 17:42156895-42157118 | [-] 17:42158554-42160435 | [-] 17:42159731-42160435 | [-] 17:42159731-42160435 | [-] 17:42159731-42160435 | [-] 17:42159735-42160435 | [-] 17:42159735-42160435 | [-] 17:42159735-42160435 | [-] 17:42162248-42162321 | [-] 17:42162248-42162…
	XLOC_065545	6.35451e-05	0.0151283	CCR5	ENSG00000160791	Up-regulated	2.18238	[+] 3:46370854-46370988 | [+] 3:46370854-46370988 | [+] 3:46372670-46373961 | [+] 3:46372892-46376206 | [+] 3:46372892-46376840
	XLOC_063510	6.53317e-05	0.0153949	APOL1	ENSG00000100342	Up-regulated	1.01674	[+] 22:36253010-36253219 | [+] 22:36253010-36253219 | [+] 22:36253010-36253219 | [+] 22:36253010-36253219 | [+] 22:36253071-36253219 | [+] 22:36253071-36253219 | [+] 22:36253078-36253219 | [+] 22:36253131-36253219 | [+] 22:36253133-36253219 | [+] 22:36253133-36253219 | [+] 22:36253133-36253219 | [+] 22:36253133-36253219 | [+] 22:36253141-36253219 | [+] 22:36253161-36253219 | [+] 22:36253164-36253…
	XLOC_049425	6.85682e-05	0.0159944	FCGBP	ENSG00000275395	Up-regulated	2.41068	[-] 19:39863322-39863496 | [-] 19:39863322-39863496 | [-] 19:39863322-39863496 | [-] 19:39863322-39863496 | [-] 19:39863322-39863496 | [-] 19:39863323-39863496 | [-] 19:39863621-39863892 | [-] 19:39863621-39863892 | [-] 19:39863621-39863892 | [-] 19:39863621-39863892 | [-] 19:39863621-39863892 | [-] 19:39863621-39863892 | [-] 19:39866737-39867120 | [-] 19:39866737-39867120 | [-] 19:39866737-39867…
	XLOC_054352	7.41544e-05	0.0166626	NA	NA	Up-regulated	1.0191	[+] 2:227937006-227942576
	XLOC_002931	7.42402e-05	0.0166626	SLAMF8	ENSG00000158714	Up-regulated	3.31929	[+] 1:159826750-159826938 | [+] 1:159826750-159826938 | [+] 1:159826750-159826938 | [+] 1:159826811-159826938 | [+] 1:159829866-159830192 | [+] 1:159829866-159830192 | [+] 1:159830008-159830192 | [+] 1:159832876-159833181 | [+] 1:159832876-159833181 | [+] 1:159832876-159833181 | [+] 1:159832876-159833181 | [+] 1:159832876-159833181 | [+] 1:159833005-159833181 | [+] 1:159833262-159833369 | [+] 1:1…
	XLOC_036002	7.51134e-05	0.0166626	CACNA1H	ENSG00000196557	Down-regulated	-0.713127	[+] 16:1153130-1153470 | [+] 16:1153159-1153470 | [+] 16:1153211-1153470 | [+] 16:1153211-1153470 | [+] 16:1153211-1153470 | [+] 16:1153211-1153470 | [+] 16:1153211-1153470 | [+] 16:1153241-1153470 | [+] 16:1153241-1153470 | [+] 16:1153241-1153470 | [+] 16:1153241-1153470 | [+] 16:1153720-1154036 | [+] 16:1153720-1154036 | [+] 16:1153720-1154036 | [+] 16:1153720-1154036 | [+] 16:1153720-1154036 |…
	XLOC_018771	7.51555e-05	0.0166626	PDE2A	ENSG00000186642	Down-regulated	-0.372033	[-] 11:72573165-72576873 | [-] 11:72573165-72577594 | [-] 11:72573165-72577594 | [-] 11:72573165-72577594 | [-] 11:72573165-72577594 | [-] 11:72576141-72577594 | [-] 11:72576142-72576873 | [-] 11:72576142-72577594 | [-] 11:72576142-72577594 | [-] 11:72577154-72577594 | [-] 11:72577211-72577594 | [-] 11:72577296-72577594 | [-] 11:72577545-72577594 | [-] 11:72578233-72578339 | [-] 11:72578233-72578…
	XLOC_116841	7.52126e-05	0.0166626	PDZD4	ENSG00000067840	Down-regulated	-0.605087	[-] X:153802053-153804900 | [-] X:153802053-153804900 | [-] X:153802053-153804900 | [-] X:153802053-153804900 | [-] X:153802053-153804900 | [-] X:153802053-153804900 | [-] X:153802053-153804900 | [-] X:153802166-153804900 | [-] X:153802168-153804900 | [-] X:153802168-153804900 | [-] X:153804879-153804900 | [-] X:153805093-153805207 | [-] X:153805097-153805207 | [-] X:153805097-153805207 | [-] X:1…
	XLOC_035987	7.5762e-05	0.0166626	HAGHL	ENSG00000103253	Down-regulated	-0.777713	[+] 16:726936-727140 | [+] 16:726936-727140 | [+] 16:726936-727140 | [+] 16:726936-727140 | [+] 16:726958-727140 | [+] 16:727106-727140 | [+] 16:727106-727140 | [+] 16:727106-727175 | [+] 16:727106-727175 | [+] 16:727119-727140 | [+] 16:727119-727140 | [+] 16:727246-727614 | [+] 16:727262-727614 | [+] 16:727271-727614 | [+] 16:727275-727614 | [+] 16:727293-727614 | [+] 16:727318-727679 | [+] 16:7…
	XLOC_007337	7.9848e-05	0.0173705	ITGA10	ENSG00000143127	Up-regulated	0.947887	[-] 1:145890995-145892863 | [-] 1:145890995-145892863 | [-] 1:145890995-145892863 | [-] 1:145890995-145892863 | [-] 1:145890995-145892863 | [-] 1:145890995-145892863 | [-] 1:145890995-145892863 | [-] 1:145890995-145892863 | [-] 1:145890995-145892863 | [-] 1:145890995-145892863 | [-] 1:145890995-145892863 | [-] 1:145890995-145892863 | [-] 1:145890995-145892863 | [-] 1:145890995-145892863 | [-] 1:1…
	XLOC_087524	8.05247e-05	0.0173705	NA	NA	Up-regulated	0.816848	[+] 6:164325338-164338920
	XLOC_017124	8.12372e-05	0.0173705	CEND1	ENSG00000184524	Down-regulated	-0.545944	[-] 11:787104-788565 | [-] 11:787104-788658 | [-] 11:788178-788565 | [-] 11:790030-790113 | [-] 11:790030-790123 | [-] 11:790030-790123
	XLOC_018793	8.32676e-05	0.0176413	UCP2	ENSG00000175567	Up-regulated	0.900186	[-] 11:73970817-73975121 | [-] 11:73970817-73975121 | [-] 11:73970817-73975121 | [-] 11:73970817-73975121 | [-] 11:73970817-73975121 | [-] 11:73974667-73975121 | [-] 11:73974709-73975121 | [-] 11:73974852-73975121 | [-] 11:73975491-73975632 | [-] 11:73975491-73975632 | [-] 11:73975491-73975671 | [-] 11:73975491-73975671 | [-] 11:73975491-73975671 | [-] 11:73975491-73975671 | [-] 11:73975530-73975…
	XLOC_047226	8.47517e-05	0.0177645	KCNN1	ENSG00000105642	Down-regulated	-0.677421	[+] 19:17950993-17951409 | [+] 19:17951293-17951409 | [+] 19:17951293-17951409 | [+] 19:17951293-17951409 | [+] 19:17952185-17952338 | [+] 19:17952185-17952338 | [+] 19:17954561-17954653 | [+] 19:17954561-17954681 | [+] 19:17954561-17954681 | [+] 19:17954561-17954681 | [+] 19:17954561-17954681 | [+] 19:17954561-17954681 | [+] 19:17967084-17967317 | [+] 19:17967125-17967317 | [+] 19:17967125-17967…
	XLOC_036829	8.54107e-05	0.0177645	ITGAL	ENSG00000005844	Up-regulated	1.38518	[+] 16:30472658-30472898 | [+] 16:30472658-30472898 | [+] 16:30472658-30472898 | [+] 16:30472658-30472898 | [+] 16:30472658-30472898 | [+] 16:30472658-30472898 | [+] 16:30472658-30472898 | [+] 16:30472658-30472898 | [+] 16:30472658-30472898 | [+] 16:30472658-30472898 | [+] 16:30472658-30472898 | [+] 16:30472658-30472898 | [+] 16:30472658-30472898 | [+] 16:30472658-30472898 | [+] 16:30472658-30472…
	XLOC_087512	8.61572e-05	0.0177645	NA	NA	Up-regulated	1.00258	[+] 6:164137370-164150498 | [+] 6:164137370-164170193 | [+] 6:164151927-164170193
	XLOC_080509	8.99359e-05	0.0182507	CTC-471C19.1	ENSG00000261037	Down-regulated	-0.578372	[-] 5:6014926-6023109 | [-] 5:6014926-6023109 | [-] 5:6014926-6023109 | [-] 5:6014926-6023109 | [-] 5:6014926-6023109 | [-] 5:6019029-6022283 | [-] 5:6061429-6062392 | [-] 5:6087674-6091996 | [-] 5:6099236-6099265 | [-] 5:6134441-6134498 | [-] 5:6239520-6280736 | [-] 5:6239520-6286477 | [-] 5:6286501-6286632 | [-] 5:6286501-6286739
	XLOC_023933	9.06877e-05	0.0182507	AGAP2	ENSG00000135439	Down-regulated	-0.5625	[-] 12:57720481-57720617 | [-] 12:57720481-57720617 | [-] 12:57721671-57723442 | [-] 12:57721671-57723442 | [-] 12:57723761-57723958 | [-] 12:57723761-57726794 | [-] 12:57723761-57726794 | [-] 12:57723761-57726794 | [-] 12:57723761-57726794 | [-] 12:57723765-57723958 | [-] 12:57723765-57723958 | [-] 12:57723765-57723958 | [-] 12:57723765-57723958 | [-] 12:57724069-57726794 | [-] 12:57724069-57726…
	XLOC_065013	9.08859e-05	0.0182507	KCNH8	ENSG00000183960	Down-regulated	-0.812423	[+] 3:19148196-19148306 | [+] 3:19148454-19148795 | [+] 3:19148454-19148795 | [+] 3:19148454-19148795 | [+] 3:19148454-19148795 | [+] 3:19148534-19148795 | [+] 3:19148605-19148795 | [+] 3:19220626-19220711 | [+] 3:19253654-19253887 | [+] 3:19253654-19253887 | [+] 3:19253654-19253887 | [+] 3:19253654-19253887 | [+] 3:19253654-19253887 | [+] 3:19253654-19253887 | [+] 3:19253654-19253887 | [+] 3:192…
	XLOC_116113	9.3442e-05	0.0186022	DCX	ENSG00000077279	Down-regulated	-0.435614	[-] X:111293518-111301743 | [-] X:111293518-111301743 | [-] X:111293518-111301743 | [-] X:111293518-111301743 | [-] X:111293518-111301743 | [-] X:111293518-111301743 | [-] X:111293518-111301743 | [-] X:111293518-111301743 | [-] X:111293780-111301743 | [-] X:111293780-111301743 | [-] X:111293783-111301743 | [-] X:111299904-111301743 | [-] X:111300608-111301743 | [-] X:111312642-111312736 | [-] X:1…
	XLOC_077813	9.55273e-05	0.0188548	OSMR	ENSG00000145623	Up-regulated	1.29954	[+] 5:38845858-38846126 | [+] 5:38845858-38846126 | [+] 5:38845999-38846387 | [+] 5:38869032-38869117 | [+] 5:38869032-38869117 | [+] 5:38869032-38869117 | [+] 5:38876201-38876373 | [+] 5:38876201-38876373 | [+] 5:38876201-38876373 | [+] 5:38881593-38881764 | [+] 5:38881593-38881764 | [+] 5:38881593-38881764 | [+] 5:38883827-38884111 | [+] 5:38883827-38884111 | [+] 5:38883827-38884111 | [+] 5:388…
	XLOC_000710	9.82325e-05	0.0190741	NA	NA	Down-regulated	-0.960845	[+] 1:29133490-29137172 | [+] 1:29133503-29134261 | [+] 1:29134761-29137172
	XLOC_055216	9.82903e-05	0.0190741	NLRC4	ENSG00000091106	Up-regulated	2.1761	[-] 2:32224453-32224765 | [-] 2:32224454-32224765 | [-] 2:32224455-32224765 | [-] 2:32224456-32224765 | [-] 2:32235401-32235568 | [-] 2:32235401-32235568 | [-] 2:32235401-32235568 | [-] 2:32235401-32235568 | [-] 2:32236247-32236339 | [-] 2:32236247-32236339 | [-] 2:32236247-32236339 | [-] 2:32236247-32236339 | [-] 2:32238132-32238302 | [-] 2:32238132-32238302 | [-] 2:32238132-32238302 | [-] 2:322…
	XLOC_044140	9.95465e-05	0.0191113	AATK	ENSG00000181409	Down-regulated	-0.698859	[-] 17:81117295-81118442 | [-] 17:81117295-81118442 | [-] 17:81117295-81118442 | [-] 17:81117295-81118442 | [-] 17:81117295-81118442 | [-] 17:81117295-81118442 | [-] 17:81117298-81118442 | [-] 17:81117298-81118442 | [-] 17:81117304-81118442 | [-] 17:81118000-81118322 | [-] 17:81119380-81119580 | [-] 17:81119380-81119580 | [-] 17:81119380-81119580 | [-] 17:81119380-81119580 | [-] 17:81119380-81119…
	XLOC_013772	0.000100997	0.0191113	MYOF	ENSG00000138119	Up-regulated	0.83717	[-] 10:93306429-93307001 | [-] 10:93306429-93307001 | [-] 10:93306429-93307001 | [-] 10:93306429-93307001 | [-] 10:93306429-93307001 | [-] 10:93306429-93307001 | [-] 10:93306429-93307001 | [-] 10:93306430-93307001 | [-] 10:93306430-93307001 | [-] 10:93310020-93310167 | [-] 10:93310020-93310167 | [-] 10:93310020-93310167 | [-] 10:93310020-93310167 | [-] 10:93310020-93310167 | [-] 10:93310020-93310…
	XLOC_087563	0.000101021	0.0191113	NA	NA	Up-regulated	0.941269	[+] 6:164506881-164507373 | [+] 6:164507298-164507769 | [+] 6:164507700-164507769 | [+] 6:164507703-164507769 | [+] 6:164524993-164527455 | [+] 6:164524993-164527455 | [+] 6:164794623-164797512
	XLOC_035958	0.00010278	0.0191113	HBA2	ENSG00000188536	Down-regulated	-1.65057	[+] 16:172847-173007 | [+] 16:172890-172958 | [+] 16:172894-173329 | [+] 16:172944-173007 | [+] 16:173125-173329 | [+] 16:173125-173329 | [+] 16:173125-173463 | [+] 16:173472-173675 | [+] 16:173472-173710 | [+] 16:173472-173710
	XLOC_032586	0.000104022	0.0191113	SNORD116-15	ENSG00000207174	Down-regulated	-1.51714	[+] 15:25081287-25081378
	XLOC_035959	0.000104474	0.0191113	HBA1	ENSG00000206172	Down-regulated	-1.83881	[+] 16:176680-176811 | [+] 16:176698-177133 | [+] 16:176704-176762 | [+] 16:176748-176811 | [+] 16:176929-177133 | [+] 16:176929-177133 | [+] 16:176929-177274 | [+] 16:177283-177520 | [+] 16:177283-177522 | [+] 16:177283-177522
	XLOC_024528	0.000104986	0.0191113	NA	NA	Up-regulated	0.936828	[-] 12:94742411-94758875
	XLOC_003935	0.000107448	0.0191113	TRAF3IP3	ENSG00000009790	Up-regulated	1.03437	[+] 1:209756032-209756309 | [+] 1:209756032-209756309 | [+] 1:209756032-209756309 | [+] 1:209756032-209756309 | [+] 1:209756032-209756309 | [+] 1:209756032-209756309 | [+] 1:209756032-209756309 | [+] 1:209756032-209756309 | [+] 1:209756049-209756309 | [+] 1:209756066-209756309 | [+] 1:209756136-209756309 | [+] 1:209756136-209756309 | [+] 1:209756179-209756309 | [+] 1:209758498-209758854 | [+] 1:2…
	XLOC_060085	0.000108124	0.0191113	COL20A1	ENSG00000101203	Down-regulated	-1.02271	[+] 20:63293178-63293275 | [+] 20:63293186-63293275 | [+] 20:63293186-63293275 | [+] 20:63293186-63293275 | [+] 20:63293186-63293275 | [+] 20:63293186-63293275 | [+] 20:63293224-63293275 | [+] 20:63295040-63295189 | [+] 20:63295098-63295189 | [+] 20:63295098-63295189 | [+] 20:63295098-63295189 | [+] 20:63295098-63295189 | [+] 20:63295098-63295189 | [+] 20:63295098-63295189 | [+] 20:63295098-63295…
	XLOC_087533	0.000108366	0.0191113	NA	NA	Up-regulated	0.899206	[+] 6:164373991-164387056
	XLOC_061251	0.000109166	0.0191113	KCNQ2	ENSG00000075043	Down-regulated	-0.598518	[-] 20:63396834-63401801 | [-] 20:63396834-63401801 | [-] 20:63396834-63407375 | [-] 20:63396834-63407375 | [-] 20:63396834-63407375 | [-] 20:63396834-63407375 | [-] 20:63396834-63407375 | [-] 20:63396834-63407375 | [-] 20:63396834-63407375 | [-] 20:63396834-63407375 | [-] 20:63396834-63407375 | [-] 20:63396834-63407375 | [-] 20:63396834-63407375 | [-] 20:63396834-63407375 | [-] 20:63396834-63407…
	XLOC_084772	0.0001092	0.0191113	HMGA1	ENSG00000137309	Down-regulated	-0.500968	[+] 6:34236516-34236546 | [+] 6:34236827-34236963 | [+] 6:34236873-34236963 | [+] 6:34236873-34236963 | [+] 6:34236873-34236963 | [+] 6:34236873-34237317 | [+] 6:34237204-34237317 | [+] 6:34237204-34237317 | [+] 6:34237204-34237317 | [+] 6:34237204-34237317 | [+] 6:34238374-34238957 | [+] 6:34238791-34238957 | [+] 6:34240737-34240882 | [+] 6:34240737-34240882 | [+] 6:34240737-34240882 | [+] 6:342…
	XLOC_036607	0.000109241	0.0191113	PRKCB	ENSG00000166501	Down-regulated	-0.500471	[+] 16:23836001-23836348 | [+] 16:23836001-23836348 | [+] 16:23836024-23836348 | [+] 16:23836082-23836348 | [+] 16:23837223-23837406 | [+] 16:23837375-23837406 | [+] 16:23837375-23837406 | [+] 16:23837375-23837406 | [+] 16:23869114-23869326 | [+] 16:23988508-23988590 | [+] 16:23988508-23988590 | [+] 16:24031980-24032247 | [+] 16:24032136-24032247 | [+] 16:24032136-24032247 | [+] 16:24035419-24035…
	XLOC_059285	0.000110358	0.0191617	NA	NA	Down-regulated	-1.07774	[+] 20:24707687-24719016
	XLOC_061253	0.000113079	0.0194876	EEF1A2	ENSG00000101210	Down-regulated	-0.423953	[-] 20:63488013-63488425 | [-] 20:63488013-63488425 | [-] 20:63488013-63488425 | [-] 20:63488918-63489152 | [-] 20:63488918-63489152 | [-] 20:63488918-63489152 | [-] 20:63490479-63490735 | [-] 20:63490479-63490735 | [-] 20:63490479-63490735 | [-] 20:63493137-63493287 | [-] 20:63493137-63493287 | [-] 20:63493137-63493287 | [-] 20:63494805-63495101 | [-] 20:63494805-63495101 | [-] 20:63494805-63495…
	XLOC_015789	0.000113951	0.0194924	CARNS1	ENSG00000172508	Down-regulated	-0.825534	[+] 11:67414968-67415216 | [+] 11:67415361-67415517 | [+] 11:67415368-67415486 | [+] 11:67415678-67415763 | [+] 11:67415678-67415763 | [+] 11:67415678-67415763 | [+] 11:67415678-67415763 | [+] 11:67415678-67415763 | [+] 11:67416086-67416202 | [+] 11:67416176-67416202 | [+] 11:67416176-67416202 | [+] 11:67416176-67416202 | [+] 11:67416176-67417677 | [+] 11:67416176-67417677 | [+] 11:67416196-67417…
	XLOC_089135	0.000115039	0.0195339	RP11-553A21.3	ENSG00000231652	Up-regulated	0.789517	[-] 6:73689496-73695575 | [-] 6:73693903-73695575 | [-] 6:73695832-73696131 | [-] 6:73695832-73696131
	XLOC_116085	0.000117077	0.0197092	RNA28S5	ENSG00000226958	Down-regulated	-5.71692	[-] X:109054131-109054562
	XLOC_063559	0.000117779	0.0197092	NA	NA	Down-regulated	-0.867643	[+] 22:38033131-38037436
	XLOC_068457	0.000122572	0.0203638	RFTN1	ENSG00000131378	Up-regulated	0.919311	[-] 3:16311284-16313692 | [-] 3:16311284-16313692 | [-] 3:16311284-16313692 | [-] 3:16311284-16313692 | [-] 3:16311284-16313692 | [-] 3:16311284-16313692 | [-] 3:16311284-16313692 | [-] 3:16311284-16313692 | [-] 3:16311284-16313692 | [-] 3:16311284-16313692 | [-] 3:16311284-16313692 | [-] 3:16311284-16313692 | [-] 3:16311284-16313692 | [-] 3:16311284-16313692 | [-] 3:16311284-16313692 | [-] 3:163…
	XLOC_024303	0.000125981	NA	NA	NA	Up-regulated	1.51648	[-] 12:79504081-79509885
	XLOC_048630	0.000126701	0.0208993	CTD-3128G10.7	ENSG00000276980	Up-regulated	2.0443	[-] 19:6716386-6717742
	XLOC_055800	0.000128396	0.0210287	BCL11A	ENSG00000119866	Down-regulated	-0.529738	[-] 2:60451157-60452666 | [-] 2:60451157-60452666 | [-] 2:60451157-60452666 | [-] 2:60451157-60452666 | [-] 2:60451167-60452666 | [-] 2:60451167-60452666 | [-] 2:60451781-60452666 | [-] 2:60452154-60452666 | [-] 2:60452577-60452666 | [-] 2:60457198-60462424 | [-] 2:60457198-60462424 | [-] 2:60457198-60462424 | [-] 2:60457198-60462424 | [-] 2:60457198-60462424 | [-] 2:60459820-60462424 | [-] 2:604…
	XLOC_082995	0.000130422	0.02121	NA	NA	Down-regulated	-1.10114	[-] 5:148876509-148918184
	XLOC_115483	0.000132713	0.0213878	VSIG4	ENSG00000155659	Up-regulated	2.67642	[-] X:66021736-66022166 | [-] X:66021736-66022166 | [-] X:66021736-66022862 | [-] X:66021738-66022166 | [-] X:66021738-66022500 | [-] X:66021740-66022862 | [-] X:66021769-66022500 | [-] X:66022841-66022862 | [-] X:66022841-66022862 | [-] X:66022841-66022862 | [-] X:66022841-66022862 | [-] X:66022841-66022862 | [-] X:66025025-66025129 | [-] X:66025025-66025129 | [-] X:66025025-66025129 | [-] X:660…
	XLOC_024526	0.000133372	0.0213878	NA	NA	Up-regulated	0.993492	[-] 12:94712689-94740703
	XLOC_058328	0.000134293	0.0213878	NA	NA	Up-regulated	0.937609	[-] 2:217768439-217778578
	XLOC_093560	0.000136085	0.0214269	EPHB6	ENSG00000106123	Down-regulated	-0.435032	[+] 7:142854243-142855385 | [+] 7:142854243-142855385 | [+] 7:142854243-142855385 | [+] 7:142854243-142855385 | [+] 7:142855029-142855385 | [+] 7:142855029-142855385 | [+] 7:142855061-142855385 | [+] 7:142855061-142855385 | [+] 7:142855061-142855385 | [+] 7:142855061-142855385 | [+] 7:142855061-142855385 | [+] 7:142855104-142855385 | [+] 7:142855124-142855385 | [+] 7:142855143-142855385 | [+] 7:1…
	XLOC_013746	0.000136394	0.0214269	PPP1R3C	ENSG00000119938	Down-regulated	-0.725617	[-] 10:91618473-91625988 | [-] 10:91628442-91630866 | [-] 10:91629689-91630866 | [-] 10:91632956-91633054 | [-] 10:91632956-91633064
	XLOC_007485	0.000142752	0.0222031	CELF3	ENSG00000159409	Down-regulated	-0.40327	[-] 1:151702402-151703448 | [-] 1:151702402-151703448 | [-] 1:151702402-151703448 | [-] 1:151702402-151703448 | [-] 1:151702402-151703448 | [-] 1:151702402-151703448 | [-] 1:151702402-151703448 | [-] 1:151702402-151703448 | [-] 1:151702402-151703448 | [-] 1:151702402-151703448 | [-] 1:151702402-151703448 | [-] 1:151702404-151703448 | [-] 1:151702405-151703448 | [-] 1:151702405-151703448 | [-] 1:1…
	XLOC_078452	0.000143258	0.0222031	BHMT2	ENSG00000132840	Up-regulated	0.778848	[+] 5:79069660-79069815 | [+] 5:79069700-79069815 | [+] 5:79069717-79069815 | [+] 5:79069717-79069815 | [+] 5:79069717-79069815 | [+] 5:79069767-79069815 | [+] 5:79069767-79069815 | [+] 5:79069768-79069815 | [+] 5:79069769-79069815 | [+] 5:79069776-79069815 | [+] 5:79071093-79071215 | [+] 5:79071093-79071215 | [+] 5:79077480-79077525 | [+] 5:79077480-79077525 | [+] 5:79077480-79077525 | [+] 5:790…
	XLOC_085160	0.000146504	0.0225311	MTRNR2L9	ENSG00000255633	Down-regulated	-0.837206	[+] 6:61574103-61574629
	XLOC_034612	0.000147326	0.0225311	ANKRD63	ENSG00000230778	Down-regulated	-0.510391	[-] 15:40278345-40283360 | [-] 15:40281444-40282586
	XLOC_024718	0.00014889	0.0226206	NA	NA	Down-regulated	-0.765101	[-] 12:106651519-106654069
	XLOC_018344	0.000153241	0.0230242	MS4A6A	ENSG00000110077	Up-regulated	2.08732	[-] 11:60171607-60172253 | [-] 11:60171607-60172253 | [-] 11:60171607-60173129 | [-] 11:60171607-60173129 | [-] 11:60171607-60173129 | [-] 11:60171607-60173129 | [-] 11:60171607-60173129 | [-] 11:60172014-60173129 | [-] 11:60172015-60172253 | [-] 11:60172015-60172253 | [-] 11:60172019-60172253 | [-] 11:60172020-60172253 | [-] 11:60172047-60172253 | [-] 11:60172497-60173129 | [-] 11:60172500-60173…
	XLOC_035463	0.000153541	0.0230242	CHRNA3	ENSG00000080644	Up-regulated	1.6729	[-] 15:78593052-78593191 | [-] 15:78593052-78593191 | [-] 15:78593052-78593191 | [-] 15:78593052-78593191 | [-] 15:78593914-78594011 | [-] 15:78595305-78596732 | [-] 15:78595305-78596732 | [-] 15:78595305-78596732 | [-] 15:78595305-78596732 | [-] 15:78596540-78596732 | [-] 15:78596540-78596732 | [-] 15:78596540-78596732 | [-] 15:78601253-78602264 | [-] 15:78601253-78602264 | [-] 15:78601253-78602…
	XLOC_084148	0.000154652	NA	NA	NA	Down-regulated	-1.40913	[+] 6:15901327-15910791
	XLOC_048485	0.000160593	0.0239263	KLF16	ENSG00000129911	Down-regulated	-0.48393	[-] 19:1852160-1854760 | [-] 19:1852160-1854760 | [-] 19:1852399-1852595 | [-] 19:1852399-1854760 | [-] 19:1852400-1852595 | [-] 19:1854281-1854760 | [-] 19:1854281-1854760 | [-] 19:1854318-1854760 | [-] 19:1859270-1859360 | [-] 19:1862794-1862858 | [-] 19:1862794-1862858 | [-] 19:1863041-1863497 | [-] 19:1863041-1863497 | [-] 19:1863041-1863568
	XLOC_048527	0.000162368	0.0240357	AES	ENSG00000104964	Down-regulated	-0.444126	[-] 19:3052910-3054040 | [-] 19:3052910-3054040 | [-] 19:3052910-3055726 | [-] 19:3052983-3054194 | [-] 19:3053162-3054040 | [-] 19:3053212-3054040 | [-] 19:3053408-3053458 | [-] 19:3053549-3054040 | [-] 19:3053591-3054040 | [-] 19:3054023-3054040 | [-] 19:3054120-3054194 | [-] 19:3054120-3054194 | [-] 19:3054120-3054194 | [-] 19:3054120-3054194 | [-] 19:3054120-3054194 | [-] 19:3054120-3054194 |…
	XLOC_080165	0.000167568	0.024451	DOCK2	ENSG00000134516	Up-regulated	1.13435	[+] 5:169637236-169637369 | [+] 5:169637247-169637369 | [+] 5:169637247-169637369 | [+] 5:169637247-169637369 | [+] 5:169637247-169637369 | [+] 5:169637247-169637369 | [+] 5:169637247-169637369 | [+] 5:169637247-169637369 | [+] 5:169637247-169637369 | [+] 5:169637247-169637369 | [+] 5:169637247-169637369 | [+] 5:169637247-169637369 | [+] 5:169637247-169637369 | [+] 5:169637247-169637369 | [+] 5:1…
	XLOC_043878	0.000168723	0.024451	FAM20A	ENSG00000108950	Up-regulated	1.25157	[-] 17:68534844-68537741 | [-] 17:68534844-68537741 | [-] 17:68534844-68537741 | [-] 17:68534844-68537741 | [-] 17:68534844-68537741 | [-] 17:68534844-68537741 | [-] 17:68534844-68537741 | [-] 17:68534844-68537741 | [-] 17:68534844-68537741 | [-] 17:68534844-68537741 | [-] 17:68534844-68537741 | [-] 17:68534844-68537741 | [-] 17:68534844-68537741 | [-] 17:68534844-68537741 | [-] 17:68534844-68537…
	XLOC_035084	0.000168857	0.024451	ANXA2	ENSG00000182718	Up-regulated	0.988173	[-] 15:60347134-60347689 | [-] 15:60347134-60347689 | [-] 15:60347134-60347689 | [-] 15:60347134-60347689 | [-] 15:60347134-60347689 | [-] 15:60347327-60347689 | [-] 15:60347332-60347689 | [-] 15:60347337-60347689 | [-] 15:60347337-60347689 | [-] 15:60347342-60347689 | [-] 15:60349075-60349197 | [-] 15:60349075-60349197 | [-] 15:60349075-60349197 | [-] 15:60349075-60349197 | [-] 15:60349075-60349…
	XLOC_019672	0.000169409	0.024451	GUCY1A2	ENSG00000152402	Down-regulated	-0.435377	[-] 11:106673848-106687756 | [-] 11:106673848-106687756 | [-] 11:106673848-106687756 | [-] 11:106673848-106687756 | [-] 11:106673848-106687756 | [-] 11:106673848-106687756 | [-] 11:106673848-106687756 | [-] 11:106673848-106687756 | [-] 11:106673848-106687756 | [-] 11:106673848-106687756 | [-] 11:106673848-106687756 | [-] 11:106674012-106687756 | [-] 11:106687184-106687756 | [-] 11:106687375-10668…
	XLOC_000120	0.000173242	0.0248489	KCNAB2	ENSG00000069424	Down-regulated	-0.433154	[+] 1:5991466-5991556 | [+] 1:5991466-5991556 | [+] 1:5992363-5992788 | [+] 1:5992363-5992788 | [+] 1:5992673-5992788 | [+] 1:5992701-5992788 | [+] 1:5992706-5992788 | [+] 1:5992711-5992788 | [+] 1:5995863-5996084 | [+] 1:6007439-6007660 | [+] 1:6018635-6018835 | [+] 1:6026013-6026445 | [+] 1:6026013-6026445 | [+] 1:6026013-6026445 | [+] 1:6026300-6026445 | [+] 1:6026300-6026445 | [+] 1:6026320-6…
	XLOC_093284	0.000181009	0.0258027	IRF5	ENSG00000128604	Up-regulated	0.945818	[+] 7:128937612-128937834 | [+] 7:128937612-128937834 | [+] 7:128937612-128937834 | [+] 7:128937612-128937834 | [+] 7:128937612-128937834 | [+] 7:128937915-128938049 | [+] 7:128937915-128938049 | [+] 7:128937928-128938049 | [+] 7:128937937-128938049 | [+] 7:128937937-128938049 | [+] 7:128937937-128938049 | [+] 7:128937937-128938049 | [+] 7:128937937-128938049 | [+] 7:128937937-128938049 | [+] 7:1…
	XLOC_042845	0.000182911	0.0259139	SLFN11	ENSG00000172716	Up-regulated	0.797872	[-] 17:35350305-35352875 | [-] 17:35350305-35352875 | [-] 17:35350305-35352875 | [-] 17:35350305-35352875 | [-] 17:35350305-35352875 | [-] 17:35350305-35352875 | [-] 17:35350305-35352875 | [-] 17:35350305-35352875 | [-] 17:35350305-35352875 | [-] 17:35350305-35352875 | [-] 17:35350305-35352875 | [-] 17:35350305-35352875 | [-] 17:35350305-35353139 | [-] 17:35350305-35353139 | [-] 17:35351899-35352…
	XLOC_104623	0.000189359	0.0266638	NA	NA	Up-regulated	1.10638	[+] 9:134446410-134451978
	XLOC_020582	0.00019311	0.0268295	C1RL-AS1	ENSG00000205885	Up-regulated	0.857264	[+] 12:7108052-7108112 | [+] 12:7108308-7108481 | [+] 12:7108308-7108481 | [+] 12:7108308-7108481 | [+] 12:7108308-7108481 | [+] 12:7108571-7108947 | [+] 12:7108571-7108947 | [+] 12:7108673-7108947 | [+] 12:7108673-7108947 | [+] 12:7108673-7108947 | [+] 12:7108673-7108947 | [+] 12:7110064-7110147 | [+] 12:7110064-7110147 | [+] 12:7110298-7110470 | [+] 12:7110298-7110572 | [+] 12:7110298-7110572 |…
	XLOC_088228	0.000193471	0.0268295	NA	NA	Up-regulated	1.36143	[-] 6:25427200-25439010
	XLOC_005129	0.000194021	0.0268295	CAMK2N1	ENSG00000162545	Down-regulated	-0.591044	[-] 1:20482366-20483719 | [-] 1:20482391-20483719 | [-] 1:20483187-20483719 | [-] 1:20484367-20484645 | [-] 1:20484367-20484660 | [-] 1:20485214-20486220
	XLOC_104622	0.00019545	0.0268662	NA	NA	Up-regulated	0.823791	[+] 9:134443578-134443790 | [+] 9:134443578-134443790 | [+] 9:134443584-134443790 | [+] 9:134445233-134445320 | [+] 9:134445233-134445320 | [+] 9:134445233-134446229 | [+] 9:134466562-134475982 | [+] 9:134466562-134475982 | [+] 9:134466562-134479042 | [+] 9:134466562-134479042 | [+] 9:134466562-134479042 | [+] 9:134466562-134479042 | [+] 9:134466562-134479042 | [+] 9:134476163-134479042 | [+] 9:1…
	XLOC_007759	0.000198656	0.0271454	ARHGAP30	ENSG00000186517	Up-regulated	1.57122	[-] 1:161046946-161048355 | [-] 1:161046946-161048355 | [-] 1:161046946-161048355 | [-] 1:161046946-161048355 | [-] 1:161046946-161049334 | [-] 1:161046946-161049334 | [-] 1:161046946-161049334 | [-] 1:161046946-161049334 | [-] 1:161046946-161049334 | [-] 1:161046948-161048355 | [-] 1:161046948-161049334 | [-] 1:161046949-161049334 | [-] 1:161048790-161049334 | [-] 1:161048989-161049334 | [-] 1:1…
	XLOC_084728	0.000203121	0.0275923	HLA-DRA	ENSG00000204287	Up-regulated	1.15513	[+] 6:32439842-32440032 | [+] 6:32439878-32440032 | [+] 6:32442448-32442693 | [+] 6:32442448-32442693 | [+] 6:32443185-32443466 | [+] 6:32443260-32443466 | [+] 6:32443756-32443921 | [+] 6:32443756-32443921 | [+] 6:32444652-32445046 | [+] 6:32444652-32445046
	XLOC_116873	0.000207743	0.028055	GAB3	ENSG00000160219	Up-regulated	0.926883	[-] X:154675165-154676918 | [-] X:154675165-154678294 | [-] X:154675165-154678294 | [-] X:154675165-154678294 | [-] X:154675165-154678294 | [-] X:154675165-154678294 | [-] X:154675165-154678294 | [-] X:154675165-154678294 | [-] X:154675249-154678294 | [-] X:154675253-154678294 | [-] X:154676169-154678294 | [-] X:154677966-154678294 | [-] X:154678175-154678294 | [-] X:154678290-154678294 | [-] X:1…
	XLOC_032172	0.000210692	0.0282879	NA	NA	Down-regulated	-1.40783	[-] 14:104681549-104684124
	XLOC_064813	0.000215983	0.0288306	NA	NA	Down-regulated	-0.516265	[+] 3:3828187-3831525
	XLOC_009116	0.000218366	0.0289812	C1orf145	ENSG00000162913	Down-regulated	-0.562397	[-] 1:228198516-228204155 | [-] 1:228203506-228204155 | [-] 1:228203985-228204155 | [-] 1:228204330-228204433 | [-] 1:228204330-228204433 | [-] 1:228204466-228206650 | [-] 1:228205324-228205447 | [-] 1:228205324-228211826 | [-] 1:228209687-228209764 | [-] 1:228212521-228212907 | [-] 1:228213422-228213646 | [-] 1:228213422-228213660 | [-] 1:228213422-228213664
	XLOC_002486	0.000225074	NA	NA	NA	Up-regulated	2.80951	[+] 1:143881188-143882174
	XLOC_010440	0.000231533	0.0304151	WDFY4	ENSG00000128815	Up-regulated	1.09123	[+] 10:48684859-48685001 | [+] 10:48684863-48685001 | [+] 10:48684863-48685001 | [+] 10:48684876-48685001 | [+] 10:48684876-48685001 | [+] 10:48684876-48685001 | [+] 10:48684876-48685001 | [+] 10:48709706-48709966 | [+] 10:48709716-48709966 | [+] 10:48709716-48709966 | [+] 10:48709716-48709966 | [+] 10:48709716-48709966 | [+] 10:48709716-48709966 | [+] 10:48709716-48709966 | [+] 10:48709716-48709…
	XLOC_021223	0.000232949	0.0304151	KCNH3	ENSG00000135519	Down-regulated	-0.60974	[+] 12:49537642-49537772 | [+] 12:49537935-49538190 | [+] 12:49537965-49538190 | [+] 12:49537965-49538190 | [+] 12:49537965-49538190 | [+] 12:49537965-49538190 | [+] 12:49537965-49538190 | [+] 12:49537965-49538190 | [+] 12:49537965-49538190 | [+] 12:49538419-49539492 | [+] 12:49538419-49539492 | [+] 12:49538419-49539492 | [+] 12:49538419-49539492 | [+] 12:49538419-49539492 | [+] 12:49538419-49539…
	XLOC_061383	0.000233122	0.0304151	bP-2189O9.2	ENSG00000278931	Up-regulated	1.53891	[+] 21:8815520-8815816 | [+] 21:8823069-8823205 | [+] 21:8823121-8823205 | [+] 21:8857260-8857318 | [+] 21:8857260-8857318 | [+] 21:8857288-8857318 | [+] 21:8857288-8857318 | [+] 21:8859997-8860066 | [+] 21:8859997-8860066 | [+] 21:8859997-8860066 | [+] 21:8859997-8860066 | [+] 21:8864001-8864082 | [+] 21:8864001-8864082 | [+] 21:8864001-8864082 | [+] 21:8864001-8864082 | [+] 21:8866871-8866899 |…
	XLOC_024519	0.000235302	0.0305271	NA	NA	Up-regulated	1.15513	[-] 12:94656346-94664364
	XLOC_012103	0.00024165	0.0311755	PWWP2B	ENSG00000171813	Down-regulated	-0.445879	[+] 10:132397168-132397298 | [+] 10:132397168-132397351 | [+] 10:132397168-132397351 | [+] 10:132404626-132405991 | [+] 10:132404626-132406289 | [+] 10:132404626-132406289 | [+] 10:132417061-132417863 | [+] 10:132417061-132417863 | [+] 10:132417066-132417863
	XLOC_044156	0.000249291	0.0319827	RP11-1055B8.4	ENSG00000262877	Down-regulated	-0.687944	[-] 17:81387745-81388309 | [-] 17:81387745-81392889 | [-] 17:81388126-81389323 | [-] 17:81388131-81388309 | [-] 17:81389890-81390124 | [-] 17:81389890-81390256 | [-] 17:81389890-81392889 | [-] 17:81393064-81394080 | [-] 17:81393064-81394083
	XLOC_017467	0.00025349	0.0323417	LINC00958	ENSG00000251381	Down-regulated	-1.47246	[-] 11:12962273-12962763 | [-] 11:12962273-12962763 | [-] 11:12962510-12962763 | [-] 11:12965108-12965214 | [-] 11:12978669-12980909 | [-] 11:12978669-12980909 | [-] 11:12978669-12980909 | [-] 11:12978669-12980909 | [-] 11:12978669-12980999 | [-] 11:12979317-12980909 | [-] 11:12979317-12980909 | [-] 11:12979535-12980999 | [-] 11:12980038-12980909 | [-] 11:12980211-12980909 | [-] 11:12980487-12980…
	XLOC_072124	0.000273276	0.0346746	ATP10D	ENSG00000145246	Up-regulated	0.406886	[+] 4:47485288-47485519 | [+] 4:47485288-47485519 | [+] 4:47485288-47485519 | [+] 4:47485288-47485519 | [+] 4:47485288-47485519 | [+] 4:47485288-47485519 | [+] 4:47485288-47485519 | [+] 4:47485288-47485519 | [+] 4:47485297-47485519 | [+] 4:47485299-47485519 | [+] 4:47512504-47512830 | [+] 4:47512504-47512830 | [+] 4:47512504-47512830 | [+] 4:47512504-47512830 | [+] 4:47512504-47512830 | [+] 4:475…
	XLOC_074383	0.000277407	0.0349099	AC141928.1	ENSG00000250986	Down-regulated	-0.582688	[-] 4:3743033-3760026 | [-] 4:3758748-3760026 | [-] 4:3760145-3763390 | [-] 4:3760145-3765697
	XLOC_010433	0.000278155	0.0349099	NA	NA	Down-regulated	-1.0461	[+] 10:47763528-47765217
	XLOC_019433	0.00028422	0.0354267	CTSC	ENSG00000109861	Up-regulated	0.967414	[-] 11:88291602-88294508 | [-] 11:88291602-88294508 | [-] 11:88291602-88294508 | [-] 11:88291602-88294508 | [-] 11:88293592-88294508 | [-] 11:88293788-88294508 | [-] 11:88296133-88296264 | [-] 11:88296133-88296264 | [-] 11:88296133-88296264 | [-] 11:88296133-88296264 | [-] 11:88296133-88299755 | [-] 11:88296133-88300645 | [-] 11:88296159-88296264 | [-] 11:88300530-88300645 | [-] 11:88300530-88300…
	XLOC_015726	0.000285341	0.0354267	CCDC85B	ENSG00000175602	Down-regulated	-0.7562	[+] 11:65890112-65891635
	XLOC_015556	0.000287091	0.0354534	ASRGL1	ENSG00000162174	Down-regulated	-0.538071	[+] 11:62337442-62337574 | [+] 11:62337448-62337574 | [+] 11:62337448-62337574 | [+] 11:62337448-62337574 | [+] 11:62337448-62337574 | [+] 11:62337451-62337574 | [+] 11:62337453-62337574 | [+] 11:62337459-62337574 | [+] 11:62337470-62337574 | [+] 11:62337495-62337574 | [+] 11:62337503-62337574 | [+] 11:62337890-62338167 | [+] 11:62337890-62338167 | [+] 11:62337890-62338167 | [+] 11:62337890-62338…
	XLOC_052317	0.000294074	0.0361226	STEAP3	ENSG00000115107	Up-regulated	1.45678	[+] 2:119223710-119223888 | [+] 2:119223831-119223888 | [+] 2:119223831-119223888 | [+] 2:119223831-119223888 | [+] 2:119223831-119223888 | [+] 2:119223831-119223888 | [+] 2:119223831-119223888 | [+] 2:119223831-119223888 | [+] 2:119223853-119223888 | [+] 2:119223853-119223888 | [+] 2:119230620-119231034 | [+] 2:119230620-119231034 | [+] 2:119230620-119231034 | [+] 2:119239363-119239430 | [+] 2:1…
	XLOC_098710	0.000295684	0.0361282	NA	NA	Down-regulated	-0.509135	[+] 8:110745386-110764204
	XLOC_048576	0.000299722	0.0364289	SEMA6B	ENSG00000167680	Down-regulated	-0.51235	[-] 19:4540937-4541817 | [-] 19:4542516-4544529 | [-] 19:4542517-4543096 | [-] 19:4542517-4543096 | [-] 19:4542517-4543096 | [-] 19:4542517-4543096 | [-] 19:4542517-4543096 | [-] 19:4542517-4543096 | [-] 19:4542517-4543096 | [-] 19:4542517-4543096 | [-] 19:4542593-4544529 | [-] 19:4542914-4543096 | [-] 19:4544417-4544529 | [-] 19:4544417-4544529 | [-] 19:4544417-4544529 | [-] 19:4544417-4544529 |…
	XLOC_024521	0.000303949	0.0367491	NA	NA	Up-regulated	1.09278	[-] 12:94668842-94678519
	XLOC_079592	0.000306851	0.0369068	NA	NA	Down-regulated	-1.11724	[+] 5:151568959-151595493 | [+] 5:151598767-151603664
	XLOC_048073	0.000313559	0.0375182	CD33	ENSG00000105383	Up-regulated	1.11183	[+] 19:51225004-51225155 | [+] 19:51225064-51225155 | [+] 19:51225064-51225155 | [+] 19:51225064-51225155 | [+] 19:51225064-51225155 | [+] 19:51225064-51225155 | [+] 19:51225064-51225155 | [+] 19:51225064-51225155 | [+] 19:51225064-51225155 | [+] 19:51225064-51225155 | [+] 19:51225064-51225155 | [+] 19:51225064-51225155 | [+] 19:51225064-51225155 | [+] 19:51225064-51225155 | [+] 19:51225064-51225…
	XLOC_077203	0.000315453	0.0375503	NA	NA	Down-regulated	-0.829687	[-] 4:183461122-183464694 | [-] 4:183464778-183464928
	XLOC_017144	0.000321809	0.0380433	DUSP8	ENSG00000184545	Down-regulated	-0.529095	[-] 11:1553962-1557574 | [-] 11:1553962-1557574 | [-] 11:1553962-1557574 | [-] 11:1553962-1557574 | [-] 11:1553962-1557917 | [-] 11:1553962-1557917 | [-] 11:1554044-1557574 | [-] 11:1554051-1557574 | [-] 11:1557523-1557574 | [-] 11:1557794-1557917 | [-] 11:1557794-1557917 | [-] 11:1557794-1557917 | [-] 11:1557794-1557917 | [-] 11:1557794-1557917 | [-] 11:1557794-1557917 | [-] 11:1557794-1557917 |…
	XLOC_015751	0.000322889	0.0380433	NPAS4	ENSG00000174576	Down-regulated	-3.01451	[+] 11:66421004-66421354 | [+] 11:66421004-66421354 | [+] 11:66421004-66421354 | [+] 11:66421004-66421354 | [+] 11:66421004-66421354 | [+] 11:66421004-66422271 | [+] 11:66421004-66422941 | [+] 11:66421091-66421354 | [+] 11:66422120-66422271 | [+] 11:66422120-66422271 | [+] 11:66422120-66422271 | [+] 11:66422120-66422271 | [+] 11:66422120-66422271 | [+] 11:66422120-66422271 | [+] 11:66422451-66422…
	XLOC_111858	0.000335604	0.0392832	GYG2	ENSG00000056998	Up-regulated	0.80036	[+] X:2828748-2828975 | [+] X:2828755-2828975 | [+] X:2828757-2828975 | [+] X:2828783-2828975 | [+] X:2828788-2828975 | [+] X:2828788-2828975 | [+] X:2828788-2828975 | [+] X:2828822-2828975 | [+] X:2828914-2828975 | [+] X:2829272-2829354 | [+] X:2829272-2829354 | [+] X:2829272-2829354 | [+] X:2829272-2829354 | [+] X:2829272-2829354 | [+] X:2829272-2829354 | [+] X:2830061-2830195 | [+] X:2830061-2…
	XLOC_081484	0.000336815	0.0392832	SGTB	ENSG00000197860	Down-regulated	-0.36417	[-] 5:65665928-65670357 | [-] 5:65665928-65670357 | [-] 5:65671915-65671998 | [-] 5:65671915-65671998 | [-] 5:65672244-65672281 | [-] 5:65672244-65672281 | [-] 5:65680494-65680556 | [-] 5:65680494-65680556 | [-] 5:65680656-65680794 | [-] 5:65680656-65680794 | [-] 5:65680688-65680794 | [-] 5:65685368-65685472 | [-] 5:65685368-65685472 | [-] 5:65685368-65685472 | [-] 5:65704279-65704378 | [-] 5:657…
	XLOC_015435	0.000342503	0.0397458	SERPING1	ENSG00000149131	Up-regulated	0.809657	[+] 11:57597387-57597531 | [+] 11:57597387-57597531 | [+] 11:57597387-57597531 | [+] 11:57597518-57597722 | [+] 11:57597518-57597722 | [+] 11:57597681-57597722 | [+] 11:57597681-57597722 | [+] 11:57597683-57597722 | [+] 11:57597688-57597722 | [+] 11:57597690-57597722 | [+] 11:57597803-57598321 | [+] 11:57598009-57598321 | [+] 11:57598009-57598321 | [+] 11:57598233-57598321 | [+] 11:57598249-57598…
	XLOC_090915	0.000343844	NA	KIF25-AS1	ENSG00000229921	Down-regulated	-3.52653	[-] 6:167992604-167994153 | [-] 6:167992604-167994153 | [-] 6:167992604-167994153 | [-] 6:167992604-167994464 | [-] 6:167992822-167994153 | [-] 6:167994172-167994464 | [-] 6:167995513-167996103 | [-] 6:167995513-167996103 | [-] 6:167995513-167996103 | [-] 6:167995513-167996103 | [-] 6:167995513-167996103 | [-] 6:167995513-167996103 | [-] 6:167996206-167996601 | [-] 6:167996206-167997077 | [-] 6:1…
	XLOC_111850	0.000344312	0.039756	CD99P1	ENSG00000223773	Up-regulated	1.0251	[+] X:2609329-2609481 | [+] X:2609348-2609481 | [+] X:2609348-2609481 | [+] X:2609348-2609481 | [+] X:2609348-2609481 | [+] X:2609392-2609481 | [+] X:2609394-2609481 | [+] X:2609415-2609481 | [+] X:2610996-2611038 | [+] X:2610996-2611038 | [+] X:2610996-2611038 | [+] X:2610996-2611038 | [+] X:2610996-2611038 | [+] X:2610996-2611038 | [+] X:2610996-2611038 | [+] X:2610996-2611038 | [+] X:2612150-2…
	XLOC_008257	0.000349401	0.0399831	FAM129A	ENSG00000135842	Up-regulated	1.3745	[-] 1:184790724-184791065 | [-] 1:184790724-184791065 | [-] 1:184790724-184796097 | [-] 1:184791030-184796097 | [-] 1:184794118-184796097 | [-] 1:184798079-184798190 | [-] 1:184798079-184798190 | [-] 1:184798079-184798190 | [-] 1:184798079-184798190 | [-] 1:184798079-184798190 | [-] 1:184803585-184803692 | [-] 1:184803585-184803692 | [-] 1:184803585-184803692 | [-] 1:184803585-184803692 | [-] 1:1…
	XLOC_015849	0.000349742	0.0399831	CCND1	ENSG00000110092	Down-regulated	-0.401494	[+] 11:69641087-69641511 | [+] 11:69641087-69641511 | [+] 11:69641165-69641511 | [+] 11:69641206-69641511 | [+] 11:69641231-69641511 | [+] 11:69643031-69643246 | [+] 11:69643031-69643246 | [+] 11:69643031-69643317 | [+] 11:69643712-69643991 | [+] 11:69643832-69643991 | [+] 11:69643832-69644188 | [+] 11:69647957-69648142 | [+] 11:69647994-69648142 | [+] 11:69647994-69648142 | [+] 11:69647994-69648…
	XLOC_093686	0.000351519	0.0399883	GIMAP2	ENSG00000106560	Up-regulated	0.819428	[+] 7:150685697-150685785 | [+] 7:150685697-150685785 | [+] 7:150685700-150685785 | [+] 7:150685727-150685785 | [+] 7:150687052-150687087 | [+] 7:150687052-150687087 | [+] 7:150687052-150687095 | [+] 7:150687052-150687518 | [+] 7:150689489-150689702 | [+] 7:150692315-150693641 | [+] 7:150692315-150693641
	XLOC_002283	0.000353974	0.0400703	CD53	ENSG00000143119	Up-regulated	1.28602	[+] 1:110871215-110871259 | [+] 1:110873154-110873248 | [+] 1:110873154-110873248 | [+] 1:110873156-110873248 | [+] 1:110873183-110873248 | [+] 1:110880237-110880332 | [+] 1:110880237-110880332 | [+] 1:110880237-110880332 | [+] 1:110891392-110891471 | [+] 1:110891392-110891471 | [+] 1:110891392-110891471 | [+] 1:110891392-110891471 | [+] 1:110891392-110891471 | [+] 1:110891392-110891471 | [+] 1:1…
	XLOC_048550	0.000355854	0.0400865	MATK	ENSG00000007264	Down-regulated	-0.518064	[-] 19:3777794-3778422 | [-] 19:3777794-3778422 | [-] 19:3777794-3778422 | [-] 19:3777794-3778422 | [-] 19:3777794-3778422 | [-] 19:3777794-3778422 | [-] 19:3777794-3778422 | [-] 19:3777794-3778422 | [-] 19:3777970-3778422 | [-] 19:3777973-3778422 | [-] 19:3777973-3778422 | [-] 19:3777975-3778422 | [-] 19:3777975-3778422 | [-] 19:3778509-3778592 | [-] 19:3778509-3778595 | [-] 19:3778509-3778595 |…
	XLOC_028884	0.000357525	NA	RNASE2	ENSG00000169385	Up-regulated	3.13163	[+] 14:20955452-20955536 | [+] 14:20955767-20956436
	XLOC_049799	0.000357598	0.0400874	NA	NA	Down-regulated	-1.28665	[-] 19:50493098-50497776
	XLOC_041088	0.000361299	0.0403066	FZD2	ENSG00000180340	Down-regulated	-1.09494	[+] 17:44557226-44561490 | [+] 17:44557459-44559570
	XLOC_048629	0.000365425	0.0405471	C3	ENSG00000125730	Up-regulated	1.89234	[-] 19:6677704-6678023 | [-] 19:6677704-6678023 | [-] 19:6677704-6678023 | [-] 19:6677704-6678023 | [-] 19:6677704-6678023 | [-] 19:6677704-6678023 | [-] 19:6677835-6678023 | [-] 19:6677841-6678023 | [-] 19:6677864-6678287 | [-] 19:6677867-6678023 | [-] 19:6677897-6677958 | [-] 19:6678152-6678287 | [-] 19:6678152-6678287 | [-] 19:6678152-6678287 | [-] 19:6678152-6678287 | [-] 19:6678152-6678287 |…
	XLOC_063539	0.000366966	0.0405471	KCTD17	ENSG00000100379	Down-regulated	-0.457095	[+] 22:37051553-37051949 | [+] 22:37051722-37051949 | [+] 22:37051736-37051949 | [+] 22:37051739-37051949 | [+] 22:37051739-37051949 | [+] 22:37051852-37051949 | [+] 22:37051876-37051949 | [+] 22:37051905-37051949 | [+] 22:37052170-37052632 | [+] 22:37052170-37052632 | [+] 22:37053065-37053208 | [+] 22:37053100-37053195 | [+] 22:37053100-37053208 | [+] 22:37053100-37053208 | [+] 22:37053100-37053…
	XLOC_076277	0.0003676	NA	NA	NA	Up-regulated	2.91089	[-] 4:131913003-131915953
	XLOC_087527	0.000369169	0.0405962	NA	NA	Up-regulated	0.800301	[+] 6:164348594-164358011
	XLOC_098633	0.000369842	NA	PKHD1L1	ENSG00000205038	Up-regulated	1.54508	[+] 8:109362477-109362653 | [+] 8:109362477-109362653 | [+] 8:109364547-109364636 | [+] 8:109364547-109364636 | [+] 8:109381370-109381514 | [+] 8:109381370-109381514 | [+] 8:109382463-109382571 | [+] 8:109382463-109382571 | [+] 8:109384070-109384127 | [+] 8:109384070-109384127 | [+] 8:109385537-109385630 | [+] 8:109385537-109385630 | [+] 8:109388497-109388550 | [+] 8:109388497-109388550 | [+] 8:1…
	XLOC_026608	0.00037177	NA	NA	NA	Down-regulated	-3.56601	[+] 13:100675328-100676990
	XLOC_020675	0.000372164	0.0407213	RP11-726G1.1	ENSG00000214776	Down-regulated	-1.55236	[+] 12:9461393-9461434 | [+] 12:9467450-9467807 | [+] 12:9467552-9467807 | [+] 12:9467552-9467807 | [+] 12:9467552-9467807 | [+] 12:9467552-9467807 | [+] 12:9467552-9467807 | [+] 12:9467552-9467807 | [+] 12:9467552-9467807 | [+] 12:9467552-9467807 | [+] 12:9467552-9467807 | [+] 12:9467552-9467807 | [+] 12:9467552-9467807 | [+] 12:9467552-9467807 | [+] 12:9467552-9467807 | [+] 12:9467552-9467807 |…
	XLOC_029092	0.000374163	0.0407213	NA	NA	Up-regulated	1.59108	[+] 14:24474185-24477370
	XLOC_084136	0.000374326	NA	NA	NA	Down-regulated	-1.38796	[+] 6:15857594-15863595
	XLOC_044155	0.000375596	0.0407213	RP11-1055B8.3	ENSG00000262223	Down-regulated	-0.614489	[-] 17:81374749-81376173 | [-] 17:81374749-81376173 | [-] 17:81374749-81376173 | [-] 17:81374749-81376173 | [-] 17:81374749-81376173 | [-] 17:81374749-81376173 | [-] 17:81374749-81376173 | [-] 17:81374749-81376173 | [-] 17:81374749-81376173 | [-] 17:81374749-81376173 | [-] 17:81376001-81376173 | [-] 17:81376019-81376173 | [-] 17:81376022-81376173 | [-] 17:81376092-81376173 | [-] 17:81377180-81377…
	XLOC_072987	0.000379375	0.0409388	NA	NA	Down-regulated	-1.05262	[+] 4:114734690-114751650
	XLOC_030335	0.000383753	0.0412186	TUNAR	ENSG00000250366	Down-regulated	-0.495215	[+] 14:95876392-95876539 | [+] 14:95876541-95876601 | [+] 14:95876772-95877177 | [+] 14:95876819-95877177 | [+] 14:95876860-95877177 | [+] 14:95895811-95895943 | [+] 14:95918450-95918600 | [+] 14:95919099-95919295 | [+] 14:95922781-95923055 | [+] 14:95922781-95925562 | [+] 14:95922781-95925571 | [+] 14:95922781-95927240 | [+] 14:95922781-95927240 | [+] 14:95922781-95927240
	XLOC_079406	0.000389782	0.0415406	RP11-515C16.1	ENSG00000240518	Up-regulated	1.29504	[+] 5:140606213-140612330 | [+] 5:140609085-140609400
	XLOC_021519	0.000390348	0.0415406	NA	NA	Down-regulated	-0.827789	[+] 12:59343438-59396868
	XLOC_104374	0.000394133	0.0417509	NEK6	ENSG00000119408	Up-regulated	0.342955	[+] 9:124257606-124257721 | [+] 9:124257606-124257721 | [+] 9:124257963-124258085 | [+] 9:124257970-124258085 | [+] 9:124258251-124258361 | [+] 9:124258251-124258361 | [+] 9:124258251-124258361 | [+] 9:124258260-124258361 | [+] 9:124258261-124258361 | [+] 9:124258429-124258453 | [+] 9:124261473-124261579 | [+] 9:124261473-124261579 | [+] 9:124261473-124261583 | [+] 9:124286440-124286490 | [+] 9:1…
	XLOC_064418	0.000397557	0.0418665	APOL4	ENSG00000100336	Up-regulated	1.24373	[-] 22:36188758-36191912 | [-] 22:36188758-36191912 | [-] 22:36188758-36191912 | [-] 22:36188758-36191912 | [-] 22:36188758-36191912 | [-] 22:36189124-36191912 | [-] 22:36189129-36191912 | [-] 22:36189129-36191912 | [-] 22:36190797-36191912 | [-] 22:36191259-36191912 | [-] 22:36191865-36191912 | [-] 22:36191906-36191912 | [-] 22:36195095-36195437 | [-] 22:36195095-36195437 | [-] 22:36195311-36195…
	XLOC_013661	0.000401753	0.0418665	ANKRD22	ENSG00000152766	Up-regulated	2.02656	[-] 10:88820489-88823018 | [-] 10:88820489-88823018 | [-] 10:88820489-88823018 | [-] 10:88822132-88823018 | [-] 10:88822801-88823018 | [-] 10:88823280-88823378 | [-] 10:88823280-88823378 | [-] 10:88823280-88823378 | [-] 10:88823280-88823515 | [-] 10:88824603-88824645 | [-] 10:88826038-88826115 | [-] 10:88826038-88826115 | [-] 10:88826038-88826115 | [-] 10:88828559-88828666 | [-] 10:88828559-88828…
	XLOC_048664	0.000402008	0.0418665	CTXN1	ENSG00000178531	Down-regulated	-0.776139	[-] 19:7924485-7925558 | [-] 19:7925967-7926166
	XLOC_013364	0.000403347	0.0418665	NA	NA	Up-regulated	1.30213	[-] 10:71772420-71773079
	XLOC_032971	0.000404289	0.0418665	NUSAP1	ENSG00000137804	Up-regulated	1.25564	[+] 15:41332694-41332995 | [+] 15:41332694-41332995 | [+] 15:41332694-41333050 | [+] 15:41332694-41333050 | [+] 15:41332694-41333050 | [+] 15:41332694-41333050 | [+] 15:41332694-41333050 | [+] 15:41332694-41333050 | [+] 15:41332694-41333050 | [+] 15:41332694-41333050 | [+] 15:41332694-41333050 | [+] 15:41332694-41333050 | [+] 15:41332855-41333050 | [+] 15:41332871-41333050 | [+] 15:41332871-41333…
	XLOC_096841	0.000413205	NA	NA	NA	Down-regulated	-1.98054	[+] 8:2854257-2855685
	XLOC_071323	0.000413364	0.0425188	ADRA2C	ENSG00000184160	Down-regulated	-0.655553	[+] 4:3766348-3767616 | [+] 4:3766398-3768526 | [+] 4:3768161-3768491
	XLOC_107336	0.00041427	0.0425188	FAM102A	ENSG00000167106	Down-regulated	-0.390871	[-] 9:127940496-127943237 | [-] 9:127940496-127943237 | [-] 9:127940496-127943237 | [-] 9:127940496-127943237 | [-] 9:127940496-127944684 | [-] 9:127940496-127944684 | [-] 9:127940496-127944684 | [-] 9:127940496-127944684 | [-] 9:127940496-127945531 | [-] 9:127940579-127943237 | [-] 9:127940881-127943237 | [-] 9:127940881-127944684 | [-] 9:127940883-127943237 | [-] 9:127944615-127944684 | [-] 9:1…
	XLOC_088239	0.000418315	NA	HIST1H3B	ENSG00000274267	Up-regulated	2.38804	[-] 6:26031650-26032060
	XLOC_033403	0.000427681	0.0437011	SNX22	ENSG00000157734	Down-regulated	-0.545975	[+] 15:64151715-64151850 | [+] 15:64151715-64151850 | [+] 15:64151715-64151850 | [+] 15:64151715-64151850 | [+] 15:64151715-64151850 | [+] 15:64151715-64151850 | [+] 15:64151715-64151850 | [+] 15:64151715-64152742 | [+] 15:64151717-64151850 | [+] 15:64151739-64151850 | [+] 15:64151739-64151850 | [+] 15:64151739-64151850 | [+] 15:64151741-64151850 | [+] 15:64151744-64152742 | [+] 15:64152243-64152…
	XLOC_017835	0.000436157	0.0443708	SLC1A2	ENSG00000110436	Down-regulated	-0.476023	[-] 11:35246355-35254808 | [-] 11:35246355-35260965 | [-] 11:35246355-35260965 | [-] 11:35246355-35260965 | [-] 11:35246355-35260965 | [-] 11:35246355-35260965 | [-] 11:35246355-35260965 | [-] 11:35251206-35260965 | [-] 11:35251225-35260965 | [-] 11:35251225-35260965 | [-] 11:35254421-35254808 | [-] 11:35260871-35260965 | [-] 11:35261670-35261740 | [-] 11:35261670-35261740 | [-] 11:35265394-35265…
	XLOC_054350	0.000439554	0.0445203	DAW1	ENSG00000123977	Up-regulated	0.714438	[+] 2:227871054-227871729 | [+] 2:227871054-227871729 | [+] 2:227871054-227871729 | [+] 2:227871607-227871729 | [+] 2:227871635-227871729 | [+] 2:227871642-227871729 | [+] 2:227872149-227872399 | [+] 2:227876443-227876494 | [+] 2:227876443-227876494 | [+] 2:227876443-227876494 | [+] 2:227885351-227885423 | [+] 2:227885351-227885423 | [+] 2:227885351-227885423 | [+] 2:227885351-227885423 | [+] 2:2…
	XLOC_047554	0.000446854	0.0450027	ARHGAP33	ENSG00000004777	Down-regulated	-0.463395	[+] 19:35774532-35774816 | [+] 19:35774532-35774816 | [+] 19:35774532-35774816 | [+] 19:35774532-35774816 | [+] 19:35774532-35774816 | [+] 19:35774532-35774816 | [+] 19:35775467-35775664 | [+] 19:35775514-35775664 | [+] 19:35775515-35775664 | [+] 19:35775515-35775664 | [+] 19:35775515-35775664 | [+] 19:35775515-35775664 | [+] 19:35775543-35775664 | [+] 19:35775575-35775664 | [+] 19:35775602-35775…
	XLOC_041597	0.000448214	0.0450027	RGS9	ENSG00000108370	Down-regulated	-0.539685	[+] 17:65137430-65137597 | [+] 17:65137431-65137597 | [+] 17:65137448-65137597 | [+] 17:65137454-65137597 | [+] 17:65137469-65137597 | [+] 17:65137474-65137597 | [+] 17:65137524-65137597 | [+] 17:65137592-65137597 | [+] 17:65153422-65153518 | [+] 17:65153422-65153518 | [+] 17:65153422-65153518 | [+] 17:65153422-65153518 | [+] 17:65153422-65153518 | [+] 17:65153422-65153518 | [+] 17:65153422-65153…
	XLOC_070269	0.000451907	0.045177	SLC9A9	ENSG00000181804	Up-regulated	0.485479	[-] 3:143258845-143258967 | [-] 3:143265222-143266929 | [-] 3:143265222-143266929 | [-] 3:143266791-143266929 | [-] 3:143268875-143268980 | [-] 3:143268875-143268980 | [-] 3:143268875-143268980 | [-] 3:143344660-143344688 | [-] 3:143363377-143363563 | [-] 3:143363484-143363563 | [-] 3:143363484-143363563 | [-] 3:143363484-143363563 | [-] 3:143382060-143382114 | [-] 3:143382060-143382114 | [-] 3:1…
	XLOC_054193	0.000454742	0.0452645	SLC4A3	ENSG00000114923	Down-regulated	-0.378179	[+] 2:219627327-219627492 | [+] 2:219627327-219627745 | [+] 2:219627327-219627745 | [+] 2:219627327-219627745 | [+] 2:219627327-219627745 | [+] 2:219627394-219627492 | [+] 2:219627565-219627745 | [+] 2:219627627-219627745 | [+] 2:219627661-219627745 | [+] 2:219627900-219628043 | [+] 2:219627900-219628043 | [+] 2:219627900-219628043 | [+] 2:219627900-219628043 | [+] 2:219627900-219628043 | [+] 2:2…
	XLOC_031269	0.000459704	0.0453873	PYGL	ENSG00000100504	Up-regulated	1.01975	[-] 14:50857891-50858169 | [-] 14:50857891-50858169 | [-] 14:50905218-50905556 | [-] 14:50905218-50905556 | [-] 14:50905221-50905556 | [-] 14:50908142-50908337 | [-] 14:50908271-50908337 | [-] 14:50908271-50908337 | [-] 14:50908271-50908337 | [-] 14:50908271-50908337 | [-] 14:50908271-50908337 | [-] 14:50908821-50908955 | [-] 14:50908821-50908955 | [-] 14:50908821-50908955 | [-] 14:50908821-50908…
	XLOC_068889	0.000459906	0.0453873	CSPG5	ENSG00000114646	Down-regulated	-0.545793	[-] 3:47562148-47562761 | [-] 3:47562148-47562761 | [-] 3:47562148-47562761 | [-] 3:47562148-47562761 | [-] 3:47562148-47562761 | [-] 3:47562239-47562761 | [-] 3:47562239-47562761 | [-] 3:47562239-47562761 | [-] 3:47562247-47562761 | [-] 3:47569071-47569227 | [-] 3:47569071-47569227 | [-] 3:47569071-47569227 | [-] 3:47569152-47569227 | [-] 3:47569152-47569227 | [-] 3:47569152-47569227 | [-] 3:475…
	XLOC_083758	0.000468832	0.0460713	RIPK1	ENSG00000137275	Up-regulated	0.456307	[+] 6:3063870-3064059 | [+] 6:3063991-3064059 | [+] 6:3063991-3064059 | [+] 6:3068424-3068661 | [+] 6:3068424-3068661 | [+] 6:3068424-3068661 | [+] 6:3073643-3073802 | [+] 6:3076764-3076987 | [+] 6:3076764-3076987 | [+] 6:3076764-3076987 | [+] 6:3076764-3076987 | [+] 6:3076764-3076987 | [+] 6:3076824-3076987 | [+] 6:3077779-3077935 | [+] 6:3077779-3077935 | [+] 6:3077779-3077935 | [+] 6:3077779-3…
	XLOC_075808	0.000475219	0.0465009	ADH1B	ENSG00000196616	Up-regulated	1.83604	[-] 4:99304948-99307864 | [-] 4:99304948-99307864 | [-] 4:99304964-99307864 | [-] 4:99306389-99307864 | [-] 4:99307243-99307864 | [-] 4:99307493-99307864 | [-] 4:99310765-99310903 | [-] 4:99310765-99310903 | [-] 4:99310765-99310903 | [-] 4:99310765-99310903 | [-] 4:99310765-99310903 | [-] 4:99310765-99310903 | [-] 4:99311521-99311656 | [-] 4:99311521-99311656 | [-] 4:99311521-99311656 | [-] 4:993…
	XLOC_086038	0.000478329	0.0466078	FHL5	ENSG00000112214	Up-regulated	0.668257	[+] 6:96562548-96562720 | [+] 6:96562548-96562720 | [+] 6:96562548-96562720 | [+] 6:96562584-96562720 | [+] 6:96562584-96562720 | [+] 6:96563125-96563355 | [+] 6:96563125-96563355 | [+] 6:96602945-96603063 | [+] 6:96603602-96603772 | [+] 6:96603602-96603772 | [+] 6:96603602-96603772 | [+] 6:96603602-96603772 | [+] 6:96603602-96603772 | [+] 6:96603602-96603772 | [+] 6:96604750-96604924 | [+] 6:966…
	XLOC_096574	0.000485742	0.0471313	TMEM176B	ENSG00000106565	Up-regulated	0.809106	[-] 7:150791285-150791623 | [-] 7:150791285-150791623 | [-] 7:150791287-150791623 | [-] 7:150791287-150791623 | [-] 7:150791292-150791623 | [-] 7:150791301-150791623 | [-] 7:150791302-150791623 | [-] 7:150792056-150792175 | [-] 7:150792056-150792175 | [-] 7:150792056-150792175 | [-] 7:150792056-150792175 | [-] 7:150792056-150792175 | [-] 7:150792056-150792175 | [-] 7:150792056-150792175 | [-] 7:1…
	XLOC_087522	0.000493573	0.0475887	NA	NA	Up-regulated	1.08554	[+] 6:164286828-164292404
	XLOC_007050	0.000496089	0.0475887	NA	NA	Up-regulated	1.3086	[-] 1:112164026-112170810
	XLOC_054354	0.000496638	0.0475887	NA	NA	Up-regulated	1.21765	[+] 2:227962102-227965073
	XLOC_024530	0.000501104	0.0478181	NA	NA	Up-regulated	0.926366	[-] 12:94759439-94792129
	XLOC_043361	0.000505123	0.0480034	CA10	ENSG00000154975	Down-regulated	-0.89035	[-] 17:51630156-51631606 | [-] 17:51630156-51631606 | [-] 17:51630156-51631606 | [-] 17:51630156-51631606 | [-] 17:51630313-51631606 | [-] 17:51630313-51631606 | [-] 17:51630320-51631606 | [-] 17:51630323-51631606 | [-] 17:51630769-51631606 | [-] 17:51633476-51633650 | [-] 17:51633476-51633650 | [-] 17:51633476-51633650 | [-] 17:51633476-51633650 | [-] 17:51633476-51633650 | [-] 17:51633476-51633…
	XLOC_082502	0.000511398	NA	NA	NA	Down-regulated	-2.57133	[-] 5:129249101-129250479
	XLOC_107493	0.000513871	0.0486346	RNU6ATAC	ENSG00000221676	Down-regulated	-0.914999	[-] 9:134164439-134164564
	XLOC_009767	0.000527259	0.049698	NA	NA	Down-regulated	-0.544701	[+] 10:10623104-10627946
	XLOC_104625	0.000534291	0.050156	NA	NA	Up-regulated	0.9707	[+] 9:134457520-134464862
	XLOC_002442	0.000542231	0.0506953	CH17-3B23.1	ENSG00000273136	Up-regulated	1.16947	[+] 1:120805418-120805453 | [+] 1:120805418-120805453 | [+] 1:120805418-120805453 | [+] 1:120805418-120805453 | [+] 1:120805418-120805453 | [+] 1:120805418-120805453 | [+] 1:120805418-120805453 | [+] 1:120805418-120805453 | [+] 1:120805418-120805453 | [+] 1:120805418-120805458 | [+] 1:120805418-120805458 | [+] 1:120805418-120805458 | [+] 1:120805418-120805653 | [+] 1:120805418-120805765 | [+] 1:1…
	XLOC_084118	0.000558898	NA	NA	NA	Down-regulated	-1.87039	[+] 6:15779818-15779836 | [+] 6:15804515-15804720 | [+] 6:15804515-15804720 | [+] 6:15804515-15805620 | [+] 6:15825081-15825964 | [+] 6:15825599-15825684 | [+] 6:15854422-15854552 | [+] 6:15854422-15856632 | [+] 6:15854422-15856632 | [+] 6:15854422-15856632 | [+] 6:15878071-15880288 | [+] 6:15879054-15880288
	XLOC_071694	0.000562397	0.0523687	RP11-496D24.2	ENSG00000261121	Down-regulated	-1.10924	[+] 4:24659856-24660043 | [+] 4:24659856-24660043 | [+] 4:24668863-24669212 | [+] 4:24669562-24671568 | [+] 4:24669562-24675116 | [+] 4:24669562-24675116
	XLOC_002616	0.00057415	0.0528605	NBPF14	ENSG00000271383	Up-regulated	0.577308	[+] 1:149390623-149390922 | [+] 1:149390623-149390922 | [+] 1:149390623-149390922 | [+] 1:149390623-149390922 | [+] 1:149390623-149390922 | [+] 1:149406376-149406481 | [+] 1:149408821-149409116 | [+] 1:149430934-149431015 | [+] 1:149430934-149431015 | [+] 1:149430934-149431015 | [+] 1:149430934-149431015 | [+] 1:149430934-149431015 | [+] 1:149430934-149431015 | [+] 1:149455318-149455577 | [+] 1:1…
	XLOC_063477	0.000575454	0.0528605	HMOX1	ENSG00000100292	Up-regulated	1.30265	[+] 22:35380361-35380480 | [+] 22:35380361-35380480 | [+] 22:35380361-35380480 | [+] 22:35380361-35380480 | [+] 22:35380835-35381196 | [+] 22:35380934-35381196 | [+] 22:35380934-35381196 | [+] 22:35380934-35381196 | [+] 22:35380934-35381329 | [+] 22:35381093-35381329 | [+] 22:35383106-35383226 | [+] 22:35383106-35383226 | [+] 22:35383106-35383226 | [+] 22:35383106-35383226 | [+] 22:35383106-35383…
	XLOC_096578	0.000576558	0.0528605	KCNH2	ENSG00000055118	Down-regulated	-0.476543	[-] 7:150944353-150945514 | [-] 7:150944353-150945514 | [-] 7:150944353-150945514 | [-] 7:150944353-150945514 | [-] 7:150944353-150945514 | [-] 7:150944353-150945514 | [-] 7:150944353-150945514 | [-] 7:150944353-150945514 | [-] 7:150944353-150945514 | [-] 7:150944961-150945514 | [-] 7:150944961-150945514 | [-] 7:150946877-150947054 | [-] 7:150946877-150947054 | [-] 7:150946877-150947054 | [-] 7:1…
	XLOC_094130	0.000576835	0.0528605	ETV1	ENSG00000006468	Down-regulated	-0.453873	[-] 7:13890751-13896087 | [-] 7:13890751-13896087 | [-] 7:13890751-13896087 | [-] 7:13890751-13896087 | [-] 7:13890751-13896087 | [-] 7:13890751-13896087 | [-] 7:13890751-13896087 | [-] 7:13890751-13896087 | [-] 7:13890751-13896087 | [-] 7:13890751-13896087 | [-] 7:13890751-13896087 | [-] 7:13890751-13896087 | [-] 7:13890751-13896087 | [-] 7:13890751-13896087 | [-] 7:13890751-13896087 | [-] 7:138…
	XLOC_039564	0.000582105	0.0531326	FA2H	ENSG00000103089	Down-regulated	-0.686028	[-] 16:74712907-74714269 | [-] 16:74712907-74714269 | [-] 16:74712955-74714269 | [-] 16:74712955-74714269 | [-] 16:74713598-74714269 | [-] 16:74716347-74716599 | [-] 16:74716347-74716599 | [-] 16:74716347-74716599 | [-] 16:74716347-74716599 | [-] 16:74716347-74717106 | [-] 16:74718988-74719160 | [-] 16:74718988-74719160 | [-] 16:74718988-74719160 | [-] 16:74718988-74719160 | [-] 16:74718999-74719…
	XLOC_020919	0.000592773	0.0536143	NA	NA	Up-regulated	0.734998	[+] 12:22436742-22436767 | [+] 12:22437186-22445752
	XLOC_092807	0.000592894	0.0536143	DLX6	ENSG00000006377	Down-regulated	-0.493041	[+] 7:97005548-97006413 | [+] 7:97005548-97006714 | [+] 7:97005548-97007529 | [+] 7:97006493-97007529 | [+] 7:97007425-97007831 | [+] 7:97007638-97007831 | [+] 7:97007638-97007831 | [+] 7:97007638-97007831 | [+] 7:97007638-97007831 | [+] 7:97008580-97008606 | [+] 7:97009796-97010054 | [+] 7:97009796-97010176 | [+] 7:97009796-97011039 | [+] 7:97009796-97011447 | [+] 7:97009796-97011447 | [+] 7:970…
	XLOC_000782	0.000594347	0.0536143	HPCA	ENSG00000121905	Down-regulated	-0.531493	[+] 1:32875536-32875705 | [+] 1:32876027-32876215 | [+] 1:32881899-32882033 | [+] 1:32882165-32882222 | [+] 1:32882197-32882222 | [+] 1:32882655-32882699 | [+] 1:32885994-32886119 | [+] 1:32885994-32886119 | [+] 1:32886082-32886119 | [+] 1:32886435-32886515 | [+] 1:32886462-32886515 | [+] 1:32887501-32887563 | [+] 1:32888020-32888049 | [+] 1:32888878-32889276 | [+] 1:32888878-32889276 | [+] 1:328…
	XLOC_087567	0.000601542	0.0537385	NA	NA	Up-regulated	1.04463	[+] 6:164527691-164535537
	XLOC_058544	0.000602691	0.0537385	NGEF	ENSG00000066248	Down-regulated	-0.499888	[-] 2:232878641-232879679 | [-] 2:232878641-232879679 | [-] 2:232878641-232879679 | [-] 2:232878641-232879679 | [-] 2:232878641-232879679 | [-] 2:232878641-232879679 | [-] 2:232878641-232879679 | [-] 2:232878641-232879679 | [-] 2:232878641-232879679 | [-] 2:232878641-232879679 | [-] 2:232878686-232879679 | [-] 2:232879215-232879679 | [-] 2:232881146-232881250 | [-] 2:232881146-232881250 | [-] 2:2…
	XLOC_054592	0.0006039	0.0537385	GPC1	ENSG00000063660	Down-regulated	-0.450245	[+] 2:240435671-240436084 | [+] 2:240435671-240436084 | [+] 2:240442327-240442506 | [+] 2:240442327-240442506 | [+] 2:240452811-240453094 | [+] 2:240452811-240453094 | [+] 2:240454122-240455020 | [+] 2:240454130-240455020 | [+] 2:240454838-240455020 | [+] 2:240456374-240457469 | [+] 2:240456383-240457469 | [+] 2:240457434-240457469 | [+] 2:240457965-240458117 | [+] 2:240457965-240459188 | [+] 2:2…
	XLOC_032165	0.000605033	0.0537385	NA	NA	Down-regulated	-0.885863	[-] 14:104614558-104621754
	XLOC_060941	0.000606242	NA	NA	NA	Up-regulated	2.22016	[-] 20:44880368-44882025
	XLOC_090603	0.000620635	0.0549131	STXBP5-AS1	ENSG00000233452	Down-regulated	-0.436313	[-] 6:146835589-146842809 | [-] 6:146835589-146842809 | [-] 6:146835589-146842976 | [-] 6:146841901-146842976 | [-] 6:146842566-146842809 | [-] 6:146843114-146844712 | [-] 6:146844319-146844712 | [-] 6:146844319-146844712 | [-] 6:146844319-146844712 | [-] 6:146850159-146850596 | [-] 6:146850159-146850596 | [-] 6:146850540-146850653 | [-] 6:146850540-146850653 | [-] 6:146850821-146851331 | [-] 6:1…
	XLOC_050691	0.00062455	0.0550486	NA	NA	Down-regulated	-1.09519	[+] 2:32930619-32939467
	XLOC_062127	0.000630852	0.0552819	bP-21264C1.3	ENSG00000279718	Up-regulated	1.55347	[-] 21:9359393-9367120 | [-] 21:9364467-9365225
	XLOC_010883	0.000633071	0.0552819	PALD1	ENSG00000107719	Up-regulated	0.758036	[+] 10:70458456-70458566 | [+] 10:70458456-70458566 | [+] 10:70477718-70477826 | [+] 10:70478723-70479059 | [+] 10:70478785-70479059 | [+] 10:70478819-70479059 | [+] 10:70478819-70479059 | [+] 10:70478821-70479059 | [+] 10:70478821-70479059 | [+] 10:70478821-70479059 | [+] 10:70478821-70479059 | [+] 10:70478821-70479059 | [+] 10:70479077-70479170 | [+] 10:70479087-70479170 | [+] 10:70492632-70494…
	XLOC_035282	0.000635235	0.0552819	NA	NA	Up-regulated	1.48046	[-] 15:70317279-70326388
	XLOC_037492	0.000638123	0.0552819	CDH1	ENSG00000039068	Down-regulated	-0.915965	[+] 16:68737207-68737463 | [+] 16:68737225-68737463 | [+] 16:68737225-68737463 | [+] 16:68737225-68737463 | [+] 16:68737225-68737463 | [+] 16:68737292-68737463 | [+] 16:68737292-68737463 | [+] 16:68737309-68737463 | [+] 16:68737312-68737463 | [+] 16:68737352-68737463 | [+] 16:68737352-68737463 | [+] 16:68738297-68738411 | [+] 16:68738297-68738411 | [+] 16:68738297-68738411 | [+] 16:68738297-68738…
	XLOC_067300	0.000641534	0.0552819	KCNAB1	ENSG00000169282	Down-regulated	-0.5348	[+] 3:156037701-156037745 | [+] 3:156037701-156037745 | [+] 3:156037701-156037745 | [+] 3:156037701-156037745 | [+] 3:156118211-156118339 | [+] 3:156118211-156118339 | [+] 3:156118211-156118339 | [+] 3:156118211-156118339 | [+] 3:156120548-156120886 | [+] 3:156120578-156120886 | [+] 3:156142962-156143420 | [+] 3:156273553-156273676 | [+] 3:156273553-156273676 | [+] 3:156290987-156292128 | [+] 3:1…
	XLOC_075122	0.000642658	0.0552819	NA	NA	Up-regulated	1.10477	[-] 4:43949370-43958216
	XLOC_021703	0.000643954	0.0552819	LYZ	ENSG00000090382	Up-regulated	1.32737	[+] 12:69348340-69348544 | [+] 12:69348341-69348544 | [+] 12:69348341-69348544 | [+] 12:69348384-69348544 | [+] 12:69348386-69348544 | [+] 12:69350108-69350272 | [+] 12:69350108-69350272 | [+] 12:69350108-69350272 | [+] 12:69350108-69350506 | [+] 12:69350109-69350272 | [+] 12:69352220-69352298 | [+] 12:69352220-69352298 | [+] 12:69353153-69353495 | [+] 12:69353153-69354234 | [+] 12:69353153-69354…
	XLOC_076696	0.000667851	0.057121	NA	NA	Up-regulated	2.44071	[-] 4:153645793-153658638
	XLOC_002993	0.000673551	0.0571241	HSPA7	ENSG00000225217	Up-regulated	1.09702	[+] 1:161606291-161608217
	XLOC_041852	0.000674921	0.0571241	DNAH17-AS1	ENSG00000267432	Down-regulated	-1.56292	[+] 17:78484882-78485090 | [+] 17:78484910-78485162 | [+] 17:78489375-78489574 | [+] 17:78489375-78489574 | [+] 17:78490002-78490105 | [+] 17:78493087-78493218 | [+] 17:78494014-78494197 | [+] 17:78496653-78497036 | [+] 17:78496856-78497036 | [+] 17:78498844-78499346 | [+] 17:78498844-78503056
	XLOC_099176	0.000675308	0.0571241	RP11-489O18.1	ENSG00000253988	Up-regulated	1.30157	[+] 8:138062855-138063523 | [+] 8:138063268-138063523 | [+] 8:138072901-138073240 | [+] 8:138072901-138082119
	XLOC_002912	0.000681963	0.0574766	IFI16	ENSG00000163565	Up-regulated	0.82093	[+] 1:158999904-159000395 | [+] 1:158999966-159000395 | [+] 1:158999966-159000395 | [+] 1:158999968-159000395 | [+] 1:158999968-159000395 | [+] 1:158999968-159000395 | [+] 1:158999968-159000395 | [+] 1:158999968-159000395 | [+] 1:158999968-159000395 | [+] 1:158999968-159000395 | [+] 1:159005960-159006041 | [+] 1:159005962-159006041 | [+] 1:159008995-159009225 | [+] 1:159008995-159009225 | [+] 1:1…
	XLOC_007033	0.000692858	NA	NA	NA	Up-regulated	2.52801	[-] 1:112108390-112109598
	XLOC_017300	0.000693413	0.0581915	OR6A2	ENSG00000184933	Down-regulated	-0.44757	[-] 11:6785967-6787048 | [-] 11:6785967-6811190 | [-] 11:6787832-6795068 | [-] 11:6794627-6795783 | [-] 11:6795634-6795884
	XLOC_017125	0.000695486	0.0581915	SLC25A22	ENSG00000177542	Down-regulated	-0.659219	[-] 11:790470-792068 | [-] 11:790470-792068 | [-] 11:790470-792068 | [-] 11:790470-792068 | [-] 11:790470-792068 | [-] 11:790470-792068 | [-] 11:790470-792068 | [-] 11:790470-792068 | [-] 11:790470-792068 | [-] 11:790475-792068 | [-] 11:791644-792068 | [-] 11:792142-792217 | [-] 11:792142-792217 | [-] 11:792142-792217 | [-] 11:792142-792217 | [-] 11:792142-792217 | [-] 11:792142-792217 | [-] 11:7…
	XLOC_073315	0.000705376	NA	NA	NA	Up-regulated	1.44324	[+] 4:141387164-141387190 | [+] 4:141426562-141430547
	XLOC_018598	0.000710212	0.0590746	SPTBN2	ENSG00000173898	Down-regulated	-0.423636	[-] 11:66683306-66686104 | [-] 11:66683306-66686104 | [-] 11:66683306-66686104 | [-] 11:66683306-66686104 | [-] 11:66683306-66686104 | [-] 11:66683306-66686440 | [-] 11:66685248-66686104 | [-] 11:66685250-66686104 | [-] 11:66685250-66686104 | [-] 11:66685252-66686440 | [-] 11:66685652-66686104 | [-] 11:66685829-66686104 | [-] 11:66686398-66686440 | [-] 11:66686398-66686440 | [-] 11:66686398-66686…
	XLOC_040235	0.000710576	NA	ALOX15B	ENSG00000179593	Up-regulated	2.96067	[+] 17:8039017-8039302 | [+] 17:8039017-8039302 | [+] 17:8039017-8039302 | [+] 17:8039034-8039302 | [+] 17:8039040-8039302 | [+] 17:8039101-8039302 | [+] 17:8039156-8039302 | [+] 17:8039386-8039605 | [+] 17:8039386-8039605 | [+] 17:8039386-8039605 | [+] 17:8039386-8039605 | [+] 17:8039386-8039605 | [+] 17:8039386-8039605 | [+] 17:8039386-8039605 | [+] 17:8039902-8039983 | [+] 17:8039902-8039983 |…
	XLOC_044573	0.000711157	0.0590746	MIB1	ENSG00000101752	Down-regulated	-0.273788	[+] 18:21704831-21705123 | [+] 18:21704867-21705123 | [+] 18:21704912-21705123 | [+] 18:21704928-21705123 | [+] 18:21704957-21705123 | [+] 18:21704957-21705123 | [+] 18:21704957-21705123 | [+] 18:21704957-21705123 | [+] 18:21704957-21705123 | [+] 18:21704957-21705123 | [+] 18:21704957-21705123 | [+] 18:21741320-21741812 | [+] 18:21741320-21741812 | [+] 18:21741320-21741812 | [+] 18:21761668-21761…
	XLOC_037209	0.000726921	0.0599809	NLRC5	ENSG00000140853	Up-regulated	0.743466	[+] 16:56989485-56989595 | [+] 16:56989485-56989617 | [+] 16:56989485-56989617 | [+] 16:56989485-56989617 | [+] 16:56989485-56989617 | [+] 16:56989485-56989617 | [+] 16:56989485-56989617 | [+] 16:56989485-56989617 | [+] 16:56989485-56989617 | [+] 16:56989485-56989617 | [+] 16:56989498-56989595 | [+] 16:56989563-56989595 | [+] 16:56989563-56989595 | [+] 16:56989594-56989617 | [+] 16:56990624-56991…
	XLOC_002228	0.000727261	0.0599809	GPSM2	ENSG00000121957	Down-regulated	-0.583797	[+] 1:108875350-108875382 | [+] 1:108875350-108875382 | [+] 1:108875350-108875382 | [+] 1:108875350-108875382 | [+] 1:108875350-108875382 | [+] 1:108875350-108875382 | [+] 1:108876737-108877228 | [+] 1:108876737-108877228 | [+] 1:108876737-108877228 | [+] 1:108876737-108877228 | [+] 1:108876737-108877574 | [+] 1:108876737-108877774 | [+] 1:108876981-108877228 | [+] 1:108876981-108877228 | [+] 1:1…
	XLOC_007655	0.000734487	NA	IQGAP3	ENSG00000183856	Up-regulated	2.74954	[-] 1:156525403-156525552 | [-] 1:156525403-156525552 | [-] 1:156525403-156526599 | [-] 1:156525403-156526599 | [-] 1:156525403-156526599 | [-] 1:156525403-156526599 | [-] 1:156525405-156525552 | [-] 1:156525405-156526599 | [-] 1:156526223-156526599 | [-] 1:156526223-156526599 | [-] 1:156526223-156526599 | [-] 1:156527952-156528060 | [-] 1:156527952-156528060 | [-] 1:156527952-156528060 | [-] 1:1…
	XLOC_096840	0.000736573	0.06037	NA	NA	Down-regulated	-1.02857	[+] 8:2835631-2836918 | [+] 8:2837730-2848793
	XLOC_113618	0.000737208	0.06037	IL13RA1	ENSG00000131724	Up-regulated	0.891571	[+] X:118727412-118727726 | [+] X:118727572-118727726 | [+] X:118727602-118727726 | [+] X:118740120-118740234 | [+] X:118741017-118741156 | [+] X:118741017-118741156 | [+] X:118741017-118741156 | [+] X:118741017-118741156 | [+] X:118746954-118747092 | [+] X:118746954-118747092 | [+] X:118746954-118747092 | [+] X:118746954-118747092 | [+] X:118749658-118749778 | [+] X:118749658-118749778 | [+] X:1…
	XLOC_084681	0.000740611	NA	TNF	ENSG00000232810	Up-regulated	2.73413	[+] 6:31575567-31575927 | [+] 6:31575567-31576579 | [+] 6:31576534-31576579 | [+] 6:31576767-31576814 | [+] 6:31576767-31576814 | [+] 6:31577116-31578336 | [+] 6:31577116-31578336
	XLOC_018459	0.000742124	NA	NA	NA	Up-regulated	2.60408	[-] 11:63430281-63431948
	XLOC_032547	0.000774237	0.0631322	NA	NA	Down-regulated	-6.15803	[+] 15:24428075-24430284
	XLOC_069462	0.000776406	0.0631322	FILIP1L	ENSG00000168386	Up-regulated	0.92615	[-] 3:100075571-100075632 | [-] 3:100109968-100110029 | [-] 3:100114053-100114264 | [-] 3:100114053-100114513 | [-] 3:100114053-100114513 | [-] 3:100114053-100114513 | [-] 3:99828851-99830605 | [-] 3:99828851-99830605 | [-] 3:99828851-99830605 | [-] 3:99830141-99830605 | [-] 3:99830479-99830605 | [-] 3:99833144-99833261 | [-] 3:99833217-99833261 | [-] 3:99833217-99833261 | [-] 3:99847923-99850427…
	XLOC_032558	0.000784649	0.0635786	NA	NA	Down-regulated	-4.80494	[+] 15:24470197-24473193 | [+] 15:24491466-24491494
	XLOC_098733	0.000798513	0.0644757	NA	NA	Down-regulated	-1.01072	[+] 8:110855063-110859393
	XLOC_032036	0.000809335	0.0651218	CCDC85C	ENSG00000205476	Down-regulated	-0.438853	[-] 14:99499974-99500871 | [-] 14:99499974-99502984 | [-] 14:99499974-99502984 | [-] 14:99499974-99515335 | [-] 14:99499974-99515335 | [-] 14:99499974-99515335 | [-] 14:99499974-99515335 | [-] 14:99500180-99515335 | [-] 14:99501356-99502984 | [-] 14:99503611-99515335 | [-] 14:99503611-99515335 | [-] 14:99503611-99515335 | [-] 14:99512032-99515335 | [-] 14:99514961-99515335 | [-] 14:99515087-99515…
	XLOC_071695	0.000813832	NA	NA	NA	Down-regulated	-1.76585	[+] 4:24675320-24679992
	XLOC_063654	0.000815792	0.0654135	LINC00634	ENSG00000205704	Down-regulated	-0.524511	[+] 22:41952118-41952421 | [+] 22:41952121-41952421 | [+] 22:41952121-41952421 | [+] 22:41952121-41952671 | [+] 22:41952121-41953378 | [+] 22:41952139-41952224 | [+] 22:41952165-41952224 | [+] 22:41952174-41952421 | [+] 22:41953120-41953378 | [+] 22:41953239-41953378 | [+] 22:41953239-41953378 | [+] 22:41956038-41956152 | [+] 22:41957670-41957831 | [+] 22:41957670-41959206 | [+] 22:41957672-41958…
	XLOC_015264	0.000821759	0.065664	CREB3L1	ENSG00000157613	Down-regulated	-1.34846	[+] 11:46277625-46278213 | [+] 11:46277627-46278213 | [+] 11:46277661-46278213 | [+] 11:46295126-46295333 | [+] 11:46295126-46295333 | [+] 11:46295126-46295333 | [+] 11:46299935-46300163 | [+] 11:46299935-46300163 | [+] 11:46299935-46300163 | [+] 11:46299935-46300163 | [+] 11:46299935-46300163 | [+] 11:46299935-46300163 | [+] 11:46307816-46307939 | [+] 11:46307816-46308000 | [+] 11:46307816-46308…
	XLOC_112536	0.000834206	0.0664287	TIMP1	ENSG00000102265	Up-regulated	0.865221	[+] X:47574609-47574634 | [+] X:47582313-47582474 | [+] X:47582313-47582474 | [+] X:47582408-47582474 | [+] X:47582421-47582474 | [+] X:47582450-47582474 | [+] X:47582509-47582590 | [+] X:47582509-47582590 | [+] X:47583408-47583536 | [+] X:47583408-47583536 | [+] X:47583408-47583536 | [+] X:47583408-47583536 | [+] X:47583408-47583536 | [+] X:47583408-47583536 | [+] X:47584936-47585015 | [+] X:475…
	XLOC_002624	0.000841091	0.0667467	FCGR1A	ENSG00000150337	Up-regulated	2.23473	[+] 1:149782671-149782774 | [+] 1:149782671-149782774 | [+] 1:149782690-149782774 | [+] 1:149782728-149782774 | [+] 1:149783170-149783190 | [+] 1:149783170-149783951 | [+] 1:149784003-149784257 | [+] 1:149788366-149788617 | [+] 1:149788366-149788617 | [+] 1:149788366-149788617 | [+] 1:149790054-149790338 | [+] 1:149790054-149790338 | [+] 1:149790054-149790338 | [+] 1:149790368-149790405 | [+] 1:1…
	XLOC_065206	0.000847337	0.0670122	TGFBR2	ENSG00000163513	Up-regulated	0.727719	[+] 3:30606502-30606977 | [+] 3:30606601-30606977 | [+] 3:30614615-30614706 | [+] 3:30614686-30614706 | [+] 3:30623199-30623273 | [+] 3:30623199-30623273 | [+] 3:30632830-30632846 | [+] 3:30644446-30644555 | [+] 3:30644747-30644915 | [+] 3:30644747-30644915 | [+] 3:30644747-30644915 | [+] 3:30644747-30644915 | [+] 3:30644747-30644915 | [+] 3:30644747-30644915 | [+] 3:30646341-30646440 | [+] 3:306…
	XLOC_064187	0.000854817	0.067373	MN1	ENSG00000169184	Down-regulated	-0.412454	[-] 22:27748050-27750228 | [-] 22:27748050-27751096 | [-] 22:27748050-27751096 | [-] 22:27748050-27751096 | [-] 22:27748050-27751096 | [-] 22:27748050-27751096 | [-] 22:27748277-27751096 | [-] 22:27750064-27750228 | [-] 22:27750678-27751096 | [-] 22:27750776-27751096 | [-] 22:27750776-27751096 | [-] 22:27756638-27756788 | [-] 22:27768401-27768434 | [-] 22:27785838-27785989 | [-] 22:27791747-27791…
	XLOC_112576	0.00085942	0.0673862	WAS	ENSG00000015285	Up-regulated	1.42617	[+] X:48676596-48676748 | [+] X:48676596-48676748 | [+] X:48676596-48676748 | [+] X:48676596-48676748 | [+] X:48676596-48676748 | [+] X:48676596-48676748 | [+] X:48676596-48676748 | [+] X:48676596-48676748 | [+] X:48683268-48683363 | [+] X:48683268-48683363 | [+] X:48683268-48683363 | [+] X:48683268-48683363 | [+] X:48683268-48683363 | [+] X:48683268-48683363 | [+] X:48683268-48683363 | [+] X:486…
	XLOC_064470	0.000862037	0.0673862	MFNG	ENSG00000100060	Up-regulated	0.859288	[-] 22:37468786-37469312 | [-] 22:37468786-37469312 | [-] 22:37468786-37470029 | [-] 22:37468786-37470029 | [-] 22:37468786-37470029 | [-] 22:37468786-37470029 | [-] 22:37468786-37470029 | [-] 22:37468786-37470029 | [-] 22:37468786-37470029 | [-] 22:37468786-37470029 | [-] 22:37468786-37470029 | [-] 22:37468786-37470029 | [-] 22:37468786-37470029 | [-] 22:37469063-37470029 | [-] 22:37469065-37470…
	XLOC_088161	0.000863804	0.0673862	RN7SL128P	ENSG00000240869	Down-regulated	-0.931244	[-] 6:20421583-20421887 | [-] 6:20421583-20421887
	XLOC_054353	0.000866656	0.0673862	NA	NA	Up-regulated	0.899229	[+] 2:227956317-227961899
	XLOC_104624	0.000882292	0.0682357	NA	NA	Up-regulated	1.0155	[+] 9:134452106-134457460
	XLOC_047220	0.000883491	0.0682357	FCHO1	ENSG00000130475	Down-regulated	-0.429816	[+] 19:17747644-17747814 | [+] 19:17747718-17747814 | [+] 19:17747718-17747814 | [+] 19:17747718-17747814 | [+] 19:17747718-17747814 | [+] 19:17747718-17747814 | [+] 19:17747718-17747814 | [+] 19:17747718-17747814 | [+] 19:17747718-17747814 | [+] 19:17747718-17747814 | [+] 19:17747718-17747814 | [+] 19:17747718-17747814 | [+] 19:17747718-17747814 | [+] 19:17747718-17747814 | [+] 19:17747718-17747…
	XLOC_012342	0.000888395	NA	NA	NA	Down-regulated	-1.39551	[-] 10:10406561-10409776
	XLOC_017374	0.000888434	0.0683887	MTRNR2L8	ENSG00000255823	Down-regulated	-1.18527	[-] 11:10507887-10509189 | [-] 11:10507887-10509189
	XLOC_041579	0.000891303	NA	NA	NA	Up-regulated	2.01098	[+] 17:64473409-64474100
	XLOC_073391	0.000903336	0.0693048	NA	NA	Up-regulated	1.67364	[+] 4:144194571-144212647
	XLOC_015017	0.000925073	0.0707374	ANO3	ENSG00000134343	Down-regulated	-0.54953	[+] 11:26309189-26309212 | [+] 11:26309599-26309719 | [+] 11:26309599-26309719 | [+] 11:26309645-26309719 | [+] 11:26331424-26332321 | [+] 11:26332121-26332321 | [+] 11:26441918-26442112 | [+] 11:26441918-26442112 | [+] 11:26441918-26442112 | [+] 11:26441918-26442112 | [+] 11:26441918-26442112 | [+] 11:26443765-26443836 | [+] 11:26443765-26443836 | [+] 11:26443765-26443836 | [+] 11:26443765-26443…
	XLOC_027809	0.00093174	0.0710121	NA	NA	Down-regulated	-0.383063	[-] 13:66903878-66932410 | [-] 13:66903878-66934745 | [-] 13:66933603-66934745
	XLOC_019749	0.00093932	0.0711524	IL18	ENSG00000150782	Up-regulated	1.28376	[-] 11:112143100-112143817 | [-] 11:112143100-112143817 | [-] 11:112143251-112143817 | [-] 11:112143253-112143817 | [-] 11:112143257-112143817 | [-] 11:112143596-112143817 | [-] 11:112143683-112143817 | [-] 11:112148603-112148736 | [-] 11:112148603-112148736 | [-] 11:112148603-112148736 | [-] 11:112148603-112148736 | [-] 11:112148603-112148736 | [-] 11:112148603-112148736 | [-] 11:112148603-11214…
	XLOC_065625	0.000939743	0.0711524	BSN	ENSG00000164061	Down-regulated	-0.33565	[+] 3:49554441-49554826 | [+] 3:49554482-49554826 | [+] 3:49554489-49554826 | [+] 3:49554489-49554826 | [+] 3:49554489-49554826 | [+] 3:49622938-49623085 | [+] 3:49624975-49625383 | [+] 3:49624975-49625383 | [+] 3:49624975-49625383 | [+] 3:49624975-49625383 | [+] 3:49624975-49625383 | [+] 3:49624975-49625383 | [+] 3:49642268-49643152 | [+] 3:49642268-49643152 | [+] 3:49642268-49643152 | [+] 3:496…
	XLOC_084155	0.000950114	NA	ARPC3P5	ENSG00000214027	Down-regulated	-2.4835	[+] 6:15934428-15937381 | [+] 6:15934782-15935315
	XLOC_004220	0.000964192	0.0726464	GUK1	ENSG00000143774	Down-regulated	-0.400407	[+] 1:228139962-228140159 | [+] 1:228139962-228140363 | [+] 1:228139962-228140363 | [+] 1:228139962-228140363 | [+] 1:228139962-228140363 | [+] 1:228139962-228140363 | [+] 1:228139962-228140363 | [+] 1:228140228-228140363 | [+] 1:228140228-228140363 | [+] 1:228140265-228140363 | [+] 1:228140266-228140363 | [+] 1:228140279-228140363 | [+] 1:228140282-228140363 | [+] 1:228140289-228140363 | [+] 1:2…
	XLOC_093334	0.000965261	NA	NA	NA	Up-regulated	1.55999	[+] 7:131314796-131315711
	XLOC_087588	0.000965766	0.0726464	NA	NA	Up-regulated	1.00588	[+] 6:164611299-164615705
	XLOC_041811	0.000969791	0.0727123	MGAT5B	ENSG00000167889	Down-regulated	-0.480133	[+] 17:76868408-76869097 | [+] 17:76868418-76869097 | [+] 17:76868456-76869097 | [+] 17:76868456-76869097 | [+] 17:76868716-76869097 | [+] 17:76868824-76869097 | [+] 17:76872647-76872963 | [+] 17:76872647-76872963 | [+] 17:76872647-76872963 | [+] 17:76872711-76872963 | [+] 17:76872851-76872963 | [+] 17:76872851-76872963 | [+] 17:76872851-76872963 | [+] 17:76872851-76872963 | [+] 17:76872851-76872…
	XLOC_046983	0.000976071	0.0729463	ICAM5	ENSG00000105376	Down-regulated	-0.53425	[+] 19:10289322-10290125 | [+] 19:10289397-10289461 | [+] 19:10289418-10291341 | [+] 19:10289420-10291316 | [+] 19:10289438-10289461 | [+] 19:10289981-10290125 | [+] 19:10289990-10290125 | [+] 19:10289990-10291341 | [+] 19:10289993-10290920 | [+] 19:10290024-10290125 | [+] 19:10290977-10291341 | [+] 19:10291072-10291316 | [+] 19:10291072-10291316 | [+] 19:10291072-10291341 | [+] 19:10291072-10291…
	XLOC_063037	0.00100494	0.0748616	ZDHHC8	ENSG00000099904	Down-regulated	-0.478535	[+] 22:20129415-20129542 | [+] 22:20129456-20129542 | [+] 22:20129456-20129542 | [+] 22:20129456-20129542 | [+] 22:20129456-20129542 | [+] 22:20129456-20129542 | [+] 22:20131807-20132051 | [+] 22:20131807-20132051 | [+] 22:20131807-20132051 | [+] 22:20131807-20132051 | [+] 22:20131807-20132051 | [+] 22:20131807-20132051 | [+] 22:20131807-20132051 | [+] 22:20131807-20132051 | [+] 22:20131807-20132…
	XLOC_098679	0.00100947	0.0749574	RP11-238I10.1	ENSG00000253122	Down-regulated	-0.405246	[+] 8:110415366-110418923 | [+] 8:110609241-110609306 | [+] 8:110609241-110609306 | [+] 8:110609305-110609306 | [+] 8:110627366-110627457 | [+] 8:110627366-110627457 | [+] 8:110627366-110627457 | [+] 8:110627366-110631392 | [+] 8:110632351-110632394 | [+] 8:110632351-110663566 | [+] 8:110632351-110663566
	XLOC_080172	0.00101879	0.0753528	NA	NA	Up-regulated	1.26034	[+] 5:170486379-170496243
	XLOC_004552	0.00102181	0.0753528	KIF26B	ENSG00000162849	Down-regulated	-0.560587	[+] 1:245154487-245155487 | [+] 1:245154985-245155487 | [+] 1:245154985-245155487 | [+] 1:245156282-245156683 | [+] 1:245156282-245156683 | [+] 1:245156282-245156683 | [+] 1:245345837-245345910 | [+] 1:245353427-245353916 | [+] 1:245353678-245353916 | [+] 1:245366834-245367367 | [+] 1:245366834-245367367 | [+] 1:245366834-245367367 | [+] 1:245366834-245367367 | [+] 1:245366834-245367367 | [+] 1:2…
[truncated: 1,090 more rows]
