# Supplementary material for: Brain areas involved with obsessive-compulsive disorder present different DNA methylation modulation
Source: BMC Genom Data. 2021 Oct 30;22:45. doi: 10.1186/s12863-021-00993-0 (PMC8557022; doi:10.1186/s12863-021-00993-0)
Supplement: Supplementary file 2 — Additional file 2: Table S1. Differentially methylated sites (DMSs) between OCD cases and controls. Table S2. Functional modules identified by FEM (Functional Epigenetic Modules) analysis. Table S3. Differentially methylated regions (DMRs) and related cgs. Table S4. Differential expression analysis between OCD cases and controls. Table S5. Nodes (genes) from STRING final networks classified according to network centrality measures. Table S6: Enrichment results from STRING for the final networks using differentially expressed genes (DEG), genes located on differentially methylated regions. Table S7. Transcription factors (TF) annotated from differentially methylated regions (DMRs) matched on differentially expressed genes (DEGs). [file 12863_2021_993_MOESM2_ESM.zip › Table S5.xlsx]

## Sheet: Table S5
S5 Table: Nodes (genes) from STRING final networks classified according to network centrality measures.
Brain area	Gene	Gene list	Degree	Eigenvector	KATZ	Closeness	Betweenness	Clustering coefficient	Neighbor degree
Cortical	ADA	FEM	2	0.0217691	0.0461113	0.194317	0.0298701	0	4.5
ACC	ADCY8	DEG	16	0.380775	0.36483	0.270181	0.196916	0.408333	7.6875
(Anterior cingulate gyrus)	ADCYAP1	FEM	8	0.256563	0.24516	0.221609	0	1	10.25
	ADCYAP1R1	FEM	8	0.256563	0.24516	0.221609	0	1	10.25
	ADM	FEM	8	0.256563	0.24516	0.221609	0	1	10.25
	ADORA1	FEM	8	0.194153	0.200192	0.248091	0.0584416	0.75	8.875
	APOB	FEM	4	0.000284548	0.0345045	0.173773	0.0876623	0	1.25
	CACNA1G	DEG	1	1.89475e-18	0.0258899	0.0178571	0	0	1
	CACNA2D4	DMR	1	-3.05117e-18	0.0258899	0.0178571	0	0	1
	CD1C	FEM	1	4.43951e-07	0.0276336	0.127658	0	0	6
	CD8A	FEM	4	1.05171e-06	0.0380045	0.129758	0.00292208	0.5	3.75
	CXCL2	DEG	7	0.191982	0.196	0.245009	0	1	10
	DRD1	FEM	9	0.25956	0.250504	0.228014	0.136364	0.777778	9.44444
	EDN2	FEM	2	0.0516632	0.0699445	0.206526	0	1	10
	FBXO40	DEG	2	5.98513e-18	0.0291261	0.0357143	0	1	2
	GAST	FEM	4	0.0810995	0.0978745	0.208711	0.00551948	0.333333	7.25
	GBP1	DEG	2	4.1224e-06	0.0304002	0.145559	0	1	3.5
	GHRL	DMR	2	0.0305811	0.0531717	0.195279	0.000324675	0	6
	GIPR	DEG	8	0.256563	0.24516	0.221609	0	1	10.25
	GLRA3	DEG	1	0.000425002	0.0268472	0.131488	0	0	3
	GNG3	DEG	16	0.385391	0.368562	0.268343	0.163636	0.425	7.8125
	GRIN1	FEM	4	0.0300528	0.0587757	0.18695	0.112338	0.333333	4.25
	GRIN2D	FEM	3	0.0041731	0.0360027	0.155301	0.000649351	0.666667	3
	GRIN3A	FEM	3	0.00383754	0.0354634	0.155301	0.0298701	0.333333	2.66667
	HLA-C	FEM	3	4.22727e-06	0.0338551	0.147188	0.0142857	0.333333	3.33333
	HLA-DPB1	DEG	4	3.29958e-05	0.0371378	0.173773	0.206169	0.166667	3.25
	HTR1D	DEG	7	0.191982	0.196	0.245009	0	1	10
	IL2	FEM	3	6.30223e-07	0.0349267	0.12891	0	1	4.33333
	KIF3B	FEM	2	0.000285576	0.0307869	0.200236	0.222078	0	4
	LNX1	DMR	2	-5.59042e-19	0.0291261	0.0357143	0	1	2
	MME	FEM	1	4.43951e-07	0.0276336	0.127658	0	0	6
	NPR2	FEM	2	0.00957548	0.0359772	0.168574	0.000324675	0	2
	NPY1R	DEG	8	0.195031	0.200834	0.24654	0.024026	0.75	8.875
	NPY5R	DEG	7	0.191982	0.196	0.245009	0	1	10
	OLR1	DEG	2	0.00247478	0.0317822	0.210943	0.111688	0	3.5
	PDE1B	DEG	2	0.0432307	0.0633816	0.207613	0.0146104	0	9
	PDE9A	DMR	2	0.0432307	0.0633816	0.207613	0.0146104	0	9
	PNP	DEG	1	0.0024109	0.027912	0.158419	0	0	2
	PPP2R2A	FEM	3	1.71406e-17	0.0318347	0.0535714	0.0012987	0.333333	1.66667
	PRF1	FEM	3	6.30223e-07	0.0349267	0.12891	0	1	4.33333
	PSAP	FEM	8	0.194182	0.200573	0.279762	0.350649	0.75	9
	PTPRC	DEG	6	4.00864e-06	0.0433272	0.149986	0.124675	0.2	2.66667
	RAB37	DEG	3	0.0220614	0.0503086	0.264741	0.390909	0	4.66667
	RAB4A	FEM	4	0.0025456	0.037722	0.233411	0.306494	0.166667	2.5
	RABEP1	FEM	2	0.000317474	0.0303497	0.185195	0	1	3.5
	RASGRF2	DEG	2	0.00379047	0.0327787	0.154088	0	1	3.5
	RPS26	DEG	2	4.57737e-18	0.0294271	0.0401786	0	1	2.5
	SMG6	DMR	2	2.13113e-18	0.0294271	0.0401786	0	1	2.5
	STC2	DEG	1	3.15133e-05	0.0267513	0.144492	0	0	4
	SYT2	DEG	1	3.15133e-05	0.0267513	0.144492	0	0	4
	TGFBR1	DEG	1	1.56684e-17	0.0264844	0.0321429	0	0	3
	UBE2Z	FEM	2	-3.48808e-18	0.0291261	0.0357143	0	1	2
	VIP	FEM	9	0.264649	0.254058	0.224127	0.00665584	0.805556	9.44444
	VIPR2	FEM	8	0.256563	0.24516	0.221609	0	1	10.25
	VLDLR	DEG	1	3.15133e-05	0.0267513	0.144492	0	0	4
	VPS45	FEM	1	3.55524e-05	0.0265775	0.152893	0	0	3
OFC	ACTC1	DEG	1	4.67496e-07	-0.0144544	0.140928	0	0	4
(Orbitofrontal cortex)	ACTN1	DMR	4	0.000190681	-0.0176655	0.210024	0.142847	0	5.75
	ADAMTS17	DMR	1	-2.22825e-18	-0.0139179	0.00558659	0	0	1
	ADAMTS3	DEG	1	3.62567e-18	-0.0139179	0.00558659	0	0	1
	ADCY10	FEM	5	0.00989941	0.0124785	0.216516	0.00049275	0.5	9.6
	ADCY8	DEG	33	0.157523	0.21652	0.288338	0.100904	0.403409	16.1212
	ADCYAP1	FEM	18	0.120351	-0.0342517	0.230336	0	1	20.9444
	ADCYAP1R1	FEM	19	0.128853	-0.0359245	0.230783	0.000645492	0.900585	20.8947
	ADRB1	FEM	18	0.120351	-0.0342517	0.230336	0	1	20.9444
	AK5	DEG	2	0.000872768	-0.0135541	0.175899	0	1	3.5
	ALDOB	FEM	2	2.43785e-08	-0.0157151	0.121267	0.00910175	0	2
	ANGPT1	DEG	2	1.93947e-06	-0.0162785	0.149415	0	1	2.5
	ANGPT2	DMR	2	1.93947e-06	-0.0162785	0.149415	0	1	2.5
	ASAH1	DMR	4	0.000541738	-0.0165311	0.211893	0.00232052	0.5	7.5
	ATP11A	DMR	10	0.00193629	-0.0274657	0.233956	0.00910175	0.8	9.8
	ATP6V1H	FEM	1	9.55115e-05	-0.0152726	0.182085	0	0	10
	B2M	DEG	14	0.00250008	-0.0548271	0.242533	0.0644069	0.351648	8.64286
	BDKRB2	FEM	30	0.20401	0.204139	0.283533	0.0369385	0.524138	18.6667
	C3	DMR	21	0.0593789	0.308281	0.31926	0.132782	0.352381	13.7143
	CACNA1A	DMR	2	-4.50607e-17	-0.0160217	0.0125698	0	1	3
	CACNA1G	DEG	2	-6.37799e-17	-0.0160217	0.0125698	0	1	3
	CACNA2D4	DMR	3	-7.98129e-17	-0.0174782	0.0167598	3.13853e-05	0.666667	2.33333
	CACNB4	FEM	3	-8.07896e-17	-0.0174782	0.0167598	3.13853e-05	0.666667	2.33333
	CALCA	FEM	21	0.138297	-0.045589	0.240088	0.00927346	0.757143	20.0476
	CALCR	FEM	18	0.120351	-0.0342517	0.230336	0	1	20.9444
	CCKAR	FEM	19	0.171044	-0.0441849	0.256646	0	1	21.8947
	CCKBR	FEM	19	0.171044	-0.0441849	0.256646	0	1	21.8947
	CD8A	DMR	2	0.00016051	-0.0234727	0.192071	0.00035244	0	11.5
	CDH10	FEM	3	5.24234e-07	-0.0190089	0.142275	0	1	4.66667
	CDH13	DEG	3	5.24234e-07	-0.0190089	0.142275	0	1	4.66667
	CDH4	DMR	3	5.24234e-07	-0.0190089	0.142275	0	1	4.66667
	CES1	DMR	1	-2.08656e-17	-0.0140599	0.00744879	0	0	2
	CGA	FEM	20	0.121237	-0.0374924	0.231681	0.014938	0.810526	19.05
	CGN	FEM	3	4.94077e-08	-0.0177293	0.122012	0.00910175	0.333333	2.33333
	CHMP2B	FEM	1	3.96023e-18	-0.0139179	0.00558659	0	0	1
	CHRM2	FEM	20	0.0799872	0.319543	0.309309	0.0836215	0.468421	17.55
	CHST8	DEG	3	0.0119737	-0.0213609	0.18153	0.00910175	0.333333	13.3333
	CHST9	FEM	1	0.000590631	-0.0146622	0.148669	0	0	3
	CNTNAP2	DEG	1	3.7608e-17	-0.0139179	0.00558659	0	0	1
	COL4A1	DMR	2	0.000266604	-0.00943407	0.222171	0.0141904	0	6.5
	CREG1	FEM	4	0.00426305	0.0298875	0.244525	0.000446051	0.5	10.75
	CSNK1D	DMR	3	0.000151331	-0.0142603	0.180978	0.0210094	0	3.33333
	CTNNA1	DMR	8	9.57923e-06	-0.02681	0.17159	0.0790911	0.142857	2.625
	CXCL2	DEG	11	0.0562913	0.268301	0.270031	0	1	19.8182
	CXCR6	DMR	11	0.0562913	0.268301	0.270031	0	1	19.8182
	CYBRD1	DEG	1	8.56135e-18	-0.0139179	0.00558659	0	0	1
	DHRS4	DMR	1	-2.2147e-17	-0.0140599	0.00744879	0	0	2
	DNAJC5	FEM	9	0.0019318	-0.0260772	0.233498	0	1	10.8889
	DPP6	DMR	1	-3.32589e-17	-0.0139179	0.00558659	0	0	1
	DRD2	FEM	13	0.0565542	0.270714	0.274387	0.0446136	0.705128	16.9231
	ENTPD2	DMR	5	0.0168207	0.0032742	0.223422	0.0185916	0.2	12.4
	FAM20C	DMR	6	0.00510947	0.0508173	0.24655	0	1	11.5
	FAM83H	DMR	1	0.000497602	-0.0118559	0.168197	0	0	2
	FRRS1	DMR	1	4.02672e-07	-0.0143643	0.126416	0	0	4
	FSHB	FEM	18	0.120351	-0.0342517	0.230336	0	1	20.9444
	FTH1	FEM	7	0.00385544	0.00636698	0.256646	0.0121443	0.333333	11.2857
	GAST	FEM	22	0.190108	-0.0559317	0.258878	0.00336174	0.774892	21.5
	GBA	FEM	3	0.000966261	-0.00853701	0.213412	0.00935099	0	4.66667
	GBP1	DEG	7	0.000191361	-0.0593201	0.190534	0	1	9.57143
	GBP4	DMR	7	0.000191361	-0.0593201	0.190534	0	1	9.57143
	GFRA1	DEG	1	4.72516e-07	-0.0152071	0.141935	0	0	8
	GGH	FEM	6	0.00366076	0.0169473	0.247062	0.0133957	0.4	9
	GIPR	DEG	18	0.120351	-0.0342517	0.230336	0	1	20.9444
	GNA11	FEM	21	0.180861	-0.0184014	0.257757	0.00202684	0.833333	21.5714
	GNG3	DEG	46	0.302273	0.147567	0.296967	0.100294	0.373913	18.6522
	GUCY2C	FEM	3	0.00687246	-0.0142875	0.182085	0.000146465	0.333333	9.33333
	HCRT	FEM	19	0.171044	-0.0441849	0.256646	0	1	21.8947
	HCRTR1	FEM	19	0.171044	-0.0441849	0.256646	0	1	21.8947
	HCRTR2	FEM	19	0.171044	-0.0441849	0.256646	0	1	21.8947
	HES6	DEG	1	9.40109e-18	-0.0139179	0.00558659	0	0	1
	HLA-DPB1	DEG	9	0.000235796	-0.06968	0.194264	0.00070007	0.861111	9
	HLA-DQA1	FEM	9	0.000235796	-0.06968	0.194264	0.00070007	0.861111	9
	HLA-DQA2	FEM	9	0.000235796	-0.06968	0.194264	0.00070007	0.861111	9
	HLA-DQB1	FEM	9	0.000235796	-0.06968	0.194264	0.00070007	0.861111	9
	HLA-DRB5	DMR	9	0.000235796	-0.06968	0.194264	0.00070007	0.861111	9
	HSP90AA1	DMR	4	0.000262615	-0.012079	0.203911	0.0339753	0	3.75
	HSPH1	FEM	1	1.29541e-05	-0.013734	0.163352	0	0	4
	HTR1D	DEG	11	0.0562913	0.268301	0.270031	0	1	19.8182
	HTR2A	FEM	19	0.171044	-0.0441849	0.256646	0	1	21.8947
	IGF2R	FEM	12	0.0197097	0.077351	0.278885	0.00778038	0.545455	12.6667
	IQGAP3	DEG	1	4.72516e-07	-0.0152071	0.141935	0	0	8
	ITGA7	DEG	4	0.00025851	-0.0171173	0.234879	0.05149	0	4.75
	ITGB2	DMR	12	0.0047707	-0.00457501	0.286949	0.0813552	0.545455	10.75
	KCNQ2	DMR	1	2.79348e-17	-0.0139179	0.00558659	0	0	1
	KIRREL3	DMR	1	2.18447e-17	-0.0139179	0.00558659	0	0	1
	KLK4	FEM	2	0.0100878	0.00670224	0.211517	0.00910175	0	15.5
	LAIR1	DMR	9	0.0019318	-0.0260772	0.233498	0	1	10.8889
	LAMA4	FEM	1	1.27516e-05	-0.0142378	0.182644	0	0	4
	LHB	FEM	19	0.120914	-0.0361936	0.231231	0.00887159	0.900585	19.9474
	LHCGR	FEM	18	0.120351	-0.0342517	0.230336	0	1	20.9444
	LRAT	DEG	2	1.92189e-17	-0.0153381	0.0111732	6.27707e-05	0	1
	LY6K	DMR	3	0.000281796	-0.00963387	0.191146	0	1	5
	LYPD3	FEM	3	0.000281796	-0.00963387	0.191146	0	1	5
	LYPD5	DMR	3	0.000281796	-0.00963387	0.191146	0	1	5
	MAPT	DMR	1	2.9239e-17	-0.0139179	0.00558659	0	0	1
	MFI2	DMR	9	0.00514921	0.0481899	0.248091	0.0269286	0.5	8.33333
	MIER2	DMR	1	3.37732e-17	-0.0139179	0.00558659	0	0	1
	MME	FEM	2	0.00913607	-0.0234387	0.223422	0.0134453	0	15.5
	MMP25	DEG	9	0.0019318	-0.0260772	0.233498	0	1	10.8889
	MSC	DMR	1	2.16847e-17	-0.0139179	0.00558659	0	0	1
	MTO1	DMR	1	8.23562e-05	-0.0124371	0.17642	0	0	5
	MXRA8	DMR	6	0.00510947	0.0508173	0.24655	0	1	11.5
	MYH3	DMR	3	4.93015e-07	-0.0176629	0.141766	0.00910175	0.333333	2.66667
	MYH4	FEM	1	2.4319e-08	-0.0142924	0.120897	0	0	3
	NANS	FEM	1	-1.61033e-17	-0.0139179	0.00558659	0	0	1
	NME3	FEM	2	0.000872768	-0.0135541	0.175899	0	1	3.5
	NPFF	FEM	19	0.171044	-0.0441849	0.256646	0	1	21.8947
	NPFFR1	FEM	19	0.171044	-0.0441849	0.256646	0	1	21.8947
	NPFFR2	FEM	19	0.171044	-0.0441849	0.256646	0	1	21.8947
	NPL	DEG	1	-2.35338e-17	-0.0139179	0.00558659	0	0	1
	NPY1R	DEG	11	0.0562913	0.268301	0.270031	0	1	19.8182
	NPY5R	DEG	11	0.0562913	0.268301	0.270031	0	1	19.8182
	NRCAM	FEM	1	2.13596e-17	-0.0139179	0.00558659	0	0	1
	OLR1	DEG	9	0.0019318	-0.0260772	0.233498	0	1	10.8889
	P2RY1	DEG	20	0.171835	-0.0438873	0.258878	0.00876932	0.9	21
	P4HB	FEM	9	0.00514631	0.0480374	0.262878	0.0659925	0.416667	8.22222
	PDE1A	DMR	4	0.00904354	0.00993887	0.214953	0.00149676	0.666667	11.25
	PDE1B	DEG	4	0.00904354	0.00993887	0.214953	0.00149676	0.666667	11.25
	PDE4D	DMR	2	0.00825845	0.0103737	0.213795	0	1	19
	PDZK1	FEM	1	6.44351e-18	-0.0139179	0.00558659	0	0	1
	PFKP	DMR	1	1.20252e-09	-0.0140976	0.105664	0	0	2
	PLXNB2	FEM	2	1.22118e-17	-0.0156576	0.0125698	3.13853e-05	0	2
	PLXNC1	DEG	2	7.81753e-18	-0.0156576	0.0125698	3.13853e-05	0	2
	PPFIA2	DEG	1	3.07418e-17	-0.0139179	0.00558659	0	0	1
	PPFIA4	DMR	1	3.14829e-17	-0.0139179	0.00558659	0	0	1
	PPP1R1B	DMR	2	0.00279712	0.0131193	0.210768	0.0191915	0	8
	PPP1R9B	FEM	2	0.00279646	0.013427	0.206384	0.00910175	0	7
	PPP4R2	DMR	1	0.000137942	-0.0111834	0.164936	0	0	2
	PSMA8	DMR	1	1.25524e-05	-0.0134326	0.160707	0	0	2
	PTGIR	FEM	18	0.120351	-0.0342517	0.230336	0	1	20.9444
	PTPRC	DEG	9	0.000753898	-0.0546393	0.232586	0.0453452	0.277778	7.11111
	RAB37	DEG	9	0.0019318	-0.0260772	0.233498	0	1	10.8889
	RAMP1	FEM	18	0.120351	-0.0342517	0.230336	0	1	20.9444
	RHOBTB3	DEG	3	0.00223313	0.00570758	0.221345	0	1	11.3333
	RPS26	DEG	4	8.1633e-06	-0.0183822	0.149415	0.0182663	0	1.75
	S100P	FEM	1	-2.43499e-17	-0.0139179	0.00558659	0	0	1
	S100Z	DEG	1	-1.94943e-17	-0.0139179	0.00558659	0	0	1
	SCARB2	FEM	9	0.0189994	0.0698015	0.275657	0.0158184	0.777778	15
	SCT	FEM	19	0.129288	-0.0393364	0.230783	0.000324315	0.912281	20.9474
	SCTR	FEM	18	0.120351	-0.0342517	0.230336	0	1	20.9444
	SEC11A	FEM	1	4.02672e-07	-0.0143643	0.126416	0	0	4
	SEMA3D	DEG	2	2.87247e-17	-0.0156576	0.0125698	3.13853e-05	0	2
	SEMA7A	DMR	2	-1.2355e-17	-0.0156576	0.0125698	3.13853e-05	0	2
	SHH	FEM	2	0.000254472	-0.0090656	0.199805	0.00910175	0	5
	SLC44A2	DMR	9	0.0019318	-0.0260772	0.233498	0	1	10.8889
	SMG6	DMR	2	1.33567e-05	-0.0155722	0.164708	0.00635865	0	4
	SSTR3	FEM	11	0.0562913	0.268301	0.270031	0	1	19.8182
	STC2	FEM	6	0.00510947	0.0508173	0.24655	0	1	11.5
	STOM	FEM	9	0.0019318	-0.0260772	0.233498	0	1	10.8889
	STX16	FEM	9	0.00572423	0.0325456	0.249652	0.00556493	0.638889	11.1111
	STX6	FEM	8	0.00475869	0.0252428	0.248609	0.00547186	0.642857	11
	SUPT5H	DMR	1	1.07462e-17	-0.0139179	0.00558659	0	0	1
	SYT2	DEG	8	0.018954	0.0705776	0.273756	0	1	16.625
	TAC1	FEM	22	0.18446	-0.0544865	0.264631	0.0204833	0.761905	20.7273
	TAC3	FEM	19	0.171044	-0.0441849	0.256646	0	1	21.8947
	TACR1	FEM	27	0.181468	0.0346317	0.305343	0.0899366	0.575499	19.3333
	TACR2	FEM	19	0.171044	-0.0441849	0.256646	0	1	21.8947
	TACR3	FEM	19	0.171044	-0.0441849	0.256646	0	1	21.8947
	TBXA2R	DMR	19	0.171044	-0.0441849	0.256646	0	1	21.8947
	TEK	DMR	3	3.7379e-05	-0.0212457	0.182364	0.018078	0.333333	4.33333
	TG	FEM	3	0.00719324	-0.0142927	0.232132	0.00405118	0	10.6667
	TGFBR1	DEG	1	2.43714e-09	-0.014299	0.10623	0	0	3
	TGOLN2	FEM	18	0.0236898	0.127291	0.291872	0.0519648	0.359477	11.4444
	TJP1	FEM	3	4.99597e-07	-0.0188667	0.142786	0.00897621	0.666667	4.66667
	TJP2	FEM	3	4.99597e-07	-0.0188667	0.142786	0.00897621	0.666667	4.66667
	TMOD1	FEM	3	4.93017e-07	-0.0177922	0.141935	0.018078	0.333333	3
	TPM3	FEM	4	9.47745e-06	-0.0192836	0.17012	0.0530412	0.166667	2.75
	TRIM14	DMR	8	0.000200356	-0.0647128	0.190839	8.96724e-06	0.964286	9.125
	TTR	DEG	4	0.00367468	0.0215562	0.239605	0.00111817	0.5	8.5
	VAMP3	FEM	13	0.019838	0.07244	0.296967	0.0540243	0.551282	13
	VAMP4	FEM	12	0.0196939	0.0769862	0.289038	0.0369844	0.651515	13.1667
	VAMP8	FEM	22	0.0208652	0.0529925	0.310114	0.110629	0.34632	11.3182
	VIP	FEM	20	0.137959	-0.0442897	0.236277	0.00254272	0.836842	20.95
	VIPR1	FEM	18	0.120351	-0.0342517	0.230336	0	1	20.9444
	VIPR2	FEM	18	0.120351	-0.0342517	0.230336	0	1	20.9444
	VPS45	FEM	5	0.00166959	0.000889371	0.224686	0.00910175	0.6	7.4
	VTI1B	FEM	7	0.00358807	0.011817	0.248091	0.103035	0.619048	10.4286
Striatal	ACHE	DEG	1	-2.36524e-18	0.0120244	0.00838574	0	0	2
NAC	ACSS1	DMR	2	8.61213e-05	0.0159004	0.15455	0	1	6.5
(Nucleus accumbens)	AKT1	DMR	15	0.0251421	0.0269513	0.275277	0.433953	0.0285714	5.13333
	ANXA1	DEG	16	0.281546	-0.040993	0.178631	0.000341192	0.775	13.1875
	ARHGAP12	DMR	2	0.000158232	0.0143493	0.162305	0	1	4.5
	ARHGAP36	DEG	2	0.000158232	0.0143493	0.162305	0	1	4.5
	ARSB	FEM	1	-1.3173e-17	0.0120244	0.00838574	0	0	2
	ASB1	FEM	14	0.0160052	-0.0368233	0.189866	0.00145663	0.912088	13.3571
	ASB6	FEM	14	0.0160052	-0.0368233	0.189866	0.00145663	0.912088	13.3571
	ATG16L2	DMR	1	-1.26039e-17	0.0135791	0.0251572	0	0	7
	BOP1	DMR	12	3.80456e-06	0.310246	0.148469	0.0153679	0.666667	9.25
	BSCL2	DMR	2	3.76428e-18	0.0133632	0.0167715	0.000318446	0	2
	CAB39L	DMR	1	6.63085e-18	0.011903	0.00628931	0	0	1
	CALB2	DEG	4	0.000158266	0.0225916	0.187507	0.021317	0.333333	4
	CAMK2A	DMR	2	1.35143e-05	0.0134324	0.112226	0.00947377	0	2.5
	CCAR1	FEM	3	3.26565e-07	0.0213262	0.121729	0	1	4
	CHRM2	DEG	12	0.188651	-0.0214526	0.178631	0.00476304	0.681818	12.4167
	CHRM4	FEM	9	0.166107	-0.0195086	0.176199	0	1	14.4444
	CHRM5	DMR	12	0.233676	-0.0337223	0.177233	0	1	14.6667
	CHRNA7	DEG	1	-4.33656e-18	0.0120244	0.00838574	0	0	2
	CHRNE	DMR	2	-1.51711e-17	0.0131175	0.0125786	7.96115e-05	0	1
	CLEC5A	DEG	1	1.06851e-05	0.0120519	0.133185	0	0	2
	COL23A1	DMR	1	-2.16403e-18	0.011903	0.00628931	0	0	1
	COL25A1	DEG	1	4.00847e-19	0.011903	0.00628931	0	0	1
	CPE	FEM	3	1.5906e-05	0.0157277	0.143074	0.00385121	0.666667	3.66667
	CPLX1	DMR	3	1.41113e-05	0.0205844	0.159167	0.0142067	0.333333	4.33333
	CUL2	FEM	14	0.0156763	-0.035444	0.189866	0.0011411	0.868132	13.0714
	CUL5	FEM	14	0.0160052	-0.0368233	0.189866	0.00145663	0.912088	13.3571
	DAB2IP	DMR	2	0.00189387	0.014747	0.203978	0.0187883	0	8.5
	DHX15	FEM	6	3.70677e-06	0.0634831	0.144443	0.0348002	0.266667	4.66667
	DLAT	FEM	7	0.00057639	0.0253358	0.187507	0.0605369	0.333333	3.85714
	EIF5A2	DEG	4	1.21481e-06	0.132269	0.125438	0	1	11.25
	ELAVL2	DEG	3	3.26565e-07	0.0213262	0.121729	0	1	4
	ELAVL4	DEG	1	0.0216523	0.00703492	0.172836	0	0	20
	ENG	FEM	2	0.000346985	0.0135894	0.164367	0.0187883	0	2.5
	ENTPD3	DMR	1	3.29091e-06	0.0154445	0.13619	0	0	4
	EPRS	FEM	8	1.58485e-05	0.200432	0.170558	0.0757458	0.571429	9.75
	FBXL19	DMR	15	0.0160896	-0.0360479	0.191472	0.0201284	0.790476	12.5333
	FXR1	FEM	1	1.95767e-06	0.0120402	0.115078	0	0	2
	GAD1	DEG	6	0.000160021	0.0431168	0.196883	0.0956893	0.333333	4.16667
	GAD2	DEG	5	2.71343e-05	0.0413006	0.166176	0.00953215	0.4	4.6
	GALR1	DEG	9	0.166107	-0.0195086	0.176199	0	1	14.4444
	GAST	FEM	12	0.233676	-0.0337223	0.177233	0	1	14.6667
	GGH	DEG	2	-5.01181e-18	0.0131175	0.0125786	7.96115e-05	0	1
	GNA12	DMR	3	0.0396097	0.00535132	0.178631	0.00375766	0.333333	12.3333
	GPR17	DEG	16	0.281546	-0.040993	0.178631	0.000341192	0.775	13.1875
	GRM8	FEM	9	0.166107	-0.0195086	0.176199	0	1	14.4444
	GSTM5	DMR	1	-6.62076e-18	0.0120244	0.00838574	0	0	2
	GUCY1B3	DEG	1	-5.36237e-18	0.011903	0.00628931	0	0	1
	HDAC4	DMR	4	0.000179415	0.015142	0.131255	0.0282621	0	2
	HERC5	FEM	14	0.0155853	-0.0349925	0.191472	0.0457766	0.857143	13.0714
	HIST1H2BK	DMR	3	9.27157e-05	0.0142184	0.144443	0.0135196	0	1.66667
	HLA-DQA1	DEG	3	7.90406e-06	0.0154185	0.11126	0	1	3.33333
	HLA-DQB1	DEG	3	7.90406e-06	0.0154185	0.11126	0	1	3.33333
	IGF1R	DMR	4	0.00331065	0.0163998	0.176199	0.0123531	0	3.5
	IGFBP3	DEG	5	0.00217441	0.0202163	0.210619	0.054981	0.3	6
	IL7R	DEG	4	0.0360101	0.00725286	0.175176	0.00591779	0.5	8.25
	ING2	FEM	1	1.34385e-05	0.0122269	0.111948	0	0	4
	IRF8	FEM	4	8.97174e-05	0.0162218	0.129937	0.0279436	0.5	2.75
	KIT	DEG	3	0.0046064	0.015492	0.20772	0.0378791	0	7
	LIMD1	DMR	2	0.00247959	0.00386887	0.178984	0	1	14.5
	MCHR1	FEM	16	0.281546	-0.040993	0.178631	0.000341192	0.775	13.1875
	MCHR2	FEM	16	0.281546	-0.040993	0.178631	0.000341192	0.775	13.1875
	MFGE8	FEM	3	0.00019176	0.0162753	0.166788	0	1	4.33333
	MLH3	FEM	1	6.94458e-06	0.0121345	0.121402	0	0	3
	MN1	DMR	1	7.71413e-18	0.011903	0.00628931	0	0	1
	MYL2	FEM	1	3.29091e-06	0.0154445	0.13619	0	0	4
	NAE1	FEM	6	0.00719922	-0.0113038	0.154286	0	1	14.1667
	NAPB	DEG	2	4.25549e-18	0.0149325	0.0331016	0.00127378	0	4.5
	NEFL	DEG	1	1.01225e-06	0.0120559	0.0978035	0	0	2
	NET1	DMR	2	0.000158232	0.0143493	0.162305	0	1	4.5
	NR4A2	DMR	1	8.89489e-05	0.0117034	0.129565	0	0	3
	NRXN2	DMR	2	-2.46253e-17	0.0133908	0.0125786	0	1	2
	NRXN3	FEM	2	-1.14266e-17	0.0133908	0.0125786	0	1	2
	NTF3	FEM	1	0.000247973	0.0123526	0.143074	0	0	4
	NTS	DEG	12	0.233676	-0.0337223	0.177233	0	1	14.6667
	OR2W1	DMR	1	1.46977e-17	0.0120379	0.0100629	0	0	2
	PAK3	DEG	1	0.000162366	0.0126078	0.163477	0	0	5
	PAX6	DMR	2	1.8799e-05	0.0143937	0.159447	0.0112175	0	3.5
	PCSK2	FEM	3	2.47584e-06	0.0152882	0.130311	0.0042486	0.333333	2.66667
	PDE2A	DMR	1	-5.2833e-18	0.011903	0.00628931	0	0	1
	PDHB	FEM	6	0.000573399	0.0265415	0.190265	0.0465983	0.466667	4.66667
	PDK1	FEM	5	0.0023163	0.0232444	0.22585	0.0357869	0.8	7.6
	PDK2	FEM	5	0.0023163	0.0232444	0.22585	0.0357869	0.8	7.6
	PDK4	FEM	5	0.0023163	0.0232444	0.22585	0.0357869	0.8	7.6
	PIP5K1B	DEG	1	-1.71531e-18	0.011903	0.00628931	0	0	1
	PLCD4	FEM	1	9.71237e-18	0.011903	0.00628931	0	0	1
	PLEK	FEM	1	0.00188319	0.0134078	0.202156	0	0	15
	PMCH	FEM	16	0.281546	-0.040993	0.178631	0.000341192	0.775	13.1875
	PPP1R1B	DMR	1	1.22301e-05	0.0120944	0.134972	0	0	2
	PRKAA2	DEG	1	-6.67865e-18	0.011903	0.00628931	0	0	1
	PRKAR2B	DEG	2	0.000163282	0.0138172	0.164069	0.00947377	0	3
	PXN	DMR	5	0.00216771	0.018951	0.208198	0.044057	0	4.6
	RAB13	FEM	6	-6.50521e-19	0.0274296	0.0369959	0	1	6.33333
	RAB17	FEM	6	-8.0231e-18	0.0274296	0.0369959	0	1	6.33333
	RAB25	FEM	6	-4.33681e-18	0.0274296	0.0369959	0	1	6.33333
	RAB27B	DEG	6	-8.45678e-18	0.0274296	0.0369959	0	1	6.33333
	RAB33B	FEM	7	-3.03577e-18	0.0286641	0.0393082	0.000716503	0.714286	5.42857
	RAB3C	DEG	6	2.11419e-18	0.0274296	0.0369959	0	1	6.33333
	RAB6B	FEM	7	-2.00577e-18	0.0287871	0.0449236	0.00167184	0.714286	5.57143
	RAMP1	DMR	1	0.0216523	0.00703492	0.172836	0	0	20
	RASD2	FEM	1	0.00188319	0.0134078	0.202156	0	0	15
	REEP1	DEG	2	1.74294e-17	0.0132528	0.0143756	0.000238834	0	1.5
	RELN	DEG	3	0.00190703	0.0199786	0.226983	0.110916	0.333333	8.33333
	RET	DEG	1	0.000162366	0.0126078	0.163477	0	0	5
	RHOD	FEM	5	0.00193225	0.0194084	0.205832	0.0370592	0.3	5
	RHOJ	FEM	4	0.000180284	0.0169583	0.162889	0.000119417	0.5	2.75
	RNF111	FEM	14	0.0155863	-0.034895	0.191877	0.0358252	0.857143	13.1429
	RNF7	FEM	14	0.0160052	-0.0368233	0.189866	0.00145663	0.912088	13.3571
	RPL14	FEM	10	2.43917e-06	0.286107	0.127378	0.000207874	0.844444	9.8
	RPL27A	FEM	11	3.54354e-06	0.304328	0.146547	0.00532291	0.781818	9.54545
	RPL28	FEM	9	2.35452e-06	0.274082	0.127199	8.84572e-06	0.972222	10.5556
	RPL29	FEM	10	3.45889e-06	0.292303	0.14631	0.00369088	0.888889	10.2
	RPL35	FEM	12	6.60513e-06	0.308629	0.149203	0.0289689	0.651515	9
	RPL6	FEM	9	2.35452e-06	0.274082	0.127199	8.84572e-06	0.972222	10.5556
	RPS5	FEM	10	3.39257e-06	0.280772	0.14631	0.00429504	0.777778	9.8
	RPS9	FEM	12	3.63091e-06	0.316499	0.146785	0.00711019	0.69697	9.08333
	RSL1D1	FEM	5	1.25388e-06	0.133886	0.127021	0.000924378	0.6	9.8
	RUNX3	FEM	2	0.00118084	0.00872662	0.155612	0.0181514	0	9
	RXRG	DEG	1	0.00188319	0.0134078	0.202156	0	0	15
	SCG2	DEG	5	0.000193977	0.0191349	0.168338	0.0225606	0.4	3.4
	SCG5	FEM	3	1.5906e-05	0.0157277	0.143074	0.00385121	0.666667	3.66667
	SCN7A	DEG	1	3.02645e-18	0.0120538	0.0179695	0	0	2
	SH3GL1	DMR	3	0.0356891	0.00584449	0.147502	0	1	10.3333
	SLC22A8	DMR	1	2.61818e-18	0.011903	0.00628931	0	0	1
	SLC2A13	DEG	2	4.34503e-05	0.0195945	0.160578	0.0332597	0	6.5
	SLC47A2	DEG	1	6.59092e-18	0.011903	0.00628931	0	0	1
	SLC5A7	DEG	1	2.58273e-18	0.011903	0.00628931	0	0	1
	SMURF2	FEM	14	0.0155858	-0.0350024	0.191472	0.0268291	0.857143	13.0714
	SNX10	DEG	1	1.69308e-17	0.011903	0.00628931	0	0	1
	SP100	DMR	3	7.90406e-06	0.0154185	0.11126	0	1	3.33333
	SPARCL1	DMR	3	0.00019176	0.0162753	0.166788	0	1	4.33333
	SPTBN4	DMR	2	-2.18535e-19	0.0134113	0.0241896	0.000716503	0	1.5
	SUMO3	FEM	3	0.00118754	0.0099077	0.156148	0.0276252	0	6.33333
	SYT10	DEG	2	-1.23186e-17	0.0133908	0.0125786	0	1	2
	SYT4	DEG	2	1.24241e-06	0.0142999	0.134571	0.00592708	0	3
	TACR1	DEG	15	0.251818	-0.0344819	0.179695	0.00589049	0.714286	12.8
	TAGLN	DMR	1	-1.70171e-18	0.0120379	0.0100629	0	0	2
	TBXA2R	DMR	13	0.236436	-0.0332358	0.17828	0.00145158	0.858974	13.6923
	TEX10	FEM	9	2.20549e-06	0.260729	0.127199	0.000195048	0.833333	10
	TNFRSF1B	FEM	2	0.000142655	0.0133926	0.161437	0.00947377	0	1.5
	TRH	FEM	12	0.233676	-0.0337223	0.177233	0	1	14.6667
	TRHR	FEM	12	0.233676	-0.0337223	0.177233	0	1	14.6667
	TRIM63	FEM	13	0.0155035	-0.0357957	0.189469	0	1	14
	TXNIP	FEM	1	0.00188319	0.0134078	0.202156	0	0	15
	TXNL4A	FEM	3	3.26565e-07	0.0213262	0.121729	0	1	4
	TXNRD1	FEM	2	4.34163e-05	0.0144621	0.150943	0.00947377	0	4
	UBA3	FEM	14	0.0160052	-0.0368233	0.189866	0.00145663	0.912088	13.3571
	UBE2D1	FEM	15	0.0174282	-0.0329939	0.233418	0.202513	0.752381	13.1333
	UBE2E3	FEM	13	0.0155035	-0.0357957	0.189469	0	1	14
	UBE2V1	DMR	13	0.0155035	-0.0357957	0.189469	0	1	14
	VPS26A	FEM	1	9.50524e-18	0.011903	0.00628931	0	0	1
	VWF	DMR	2	2.61365e-05	0.0132756	0.135578	0.00947377	0	1.5
	XAF1	DMR	2	0.00117409	0.00883559	0.155079	0.0369397	0	9
CN	ABCA1	DEG	3	8.75405e-05	0.0121215	0.185577	0.0128214	0	2
(Caudate nucleus)	ABCA2	DEG	1	0.000101095	0.0102361	0.189308	0	0	4
	ABCA7	DMR	4	0.00195308	0.0121814	0.237165	0.00691003	0.333333	6
	ABCC4	DEG	1	2.7563e-18	0.0103331	0.00785469	0	0	4
	ADCY5	DEG	22	0.140868	-0.14205	0.319398	0.0332823	0.467532	18.8636
	ADCY7	DEG	23	0.13693	-0.153326	0.300521	0.0370176	0.41502	16.7826
	ADRA2C	DEG	15	0.128526	-0.140062	0.298055	0.00241003	0.87619	23.8667
	AES	DEG	1	4.72439e-19	0.01002	0.00343643	0	0	1
	AGAP2	DEG	1	0.00527705	0.0248553	0.2665	0	0	37
	AKT1	DMR	37	0.101948	0.158373	0.372241	0.165792	0.106607	12.9459
	ALAS2	DEG	1	2.96601e-05	0.011276	0.180697	0	0	3
	ANGPT2	DEG	2	0.000356881	0.0152204	0.216929	0.00589337	0	4.5
	ANXA5	DEG	6	0.0145216	0.0435598	0.293242	0.00299807	0.666667	18.5
	APLNR	DEG	15	0.125596	-0.147745	0.293242	0.00224697	0.847619	23.5333
	APOL1	DEG	14	0.0243461	-0.0261435	0.288255	0.0222492	0.758242	14.9286
	ARC	DEG	2	0.000660336	0.0168789	0.222238	0.00122065	0	8
	ARHGAP12	DMR	1	0.000123029	0.0126286	0.18959	0	0	5
	ARHGEF15	FEM	1	0.000123029	0.0126286	0.18959	0	0	5
	ATF4	FEM	4	0.00634721	0.0355126	0.271625	0.00642256	0.5	12.5
	B2M	DEG	25	0.0686672	-0.0265571	0.311188	0.0259356	0.426667	15.92
	BGN	DEG	8	0.000622783	0.0313818	0.233892	0.0153594	0.178571	5.125
	BMP7	DMR	1	0.00106943	0.0167672	0.229252	0	0	9
	BOP1	DMR	1	2.69891e-07	0.0101399	0.137874	0	0	2
	BTBD6	DEG	9	0.000451879	0.0640182	0.212398	0.000195065	0.833333	8.77778
	C3	DEG	32	0.148106	-0.178618	0.323461	0.0843893	0.334677	17.4062
	C3AR1	DEG	19	0.132718	-0.151627	0.308544	0.0241655	0.578947	20.6316
	C4B	DEG	7	0.00915395	-0.00509178	0.246357	0.00994839	0.666667	10
	CADM2	DEG	1	5.87979e-05	0.0117677	0.188048	0	0	7
	CALM1	DEG	9	0.0193848	0.0197121	0.283751	0.0258847	0.166667	11.3333
	CAMK2B	DEG	5	0.014682	0.0376464	0.284068	0.00217478	0.5	17
	CASC5	DEG	1	0.000147612	0.0140409	0.213289	0	0	13
	CBX6	DEG	3	0.00113808	0.0200758	0.23519	0.000526276	0.333333	8.66667
	CCND1	DEG	14	0.0212574	0.10333	0.323461	0.0928067	0.175824	13.2143
	CCR5	DEG	18	0.142279	-0.132575	0.317404	0.00705894	0.660131	23
	CD33	DEG	8	0.0277057	-0.00937302	0.278163	0.012112	0.392857	15
	CD44	DEG	28	0.0865988	-0.047404	0.345436	0.0404392	0.349206	17.5357
	CD74	DEG	9	0.0325648	-0.0568063	0.282176	0.00141358	0.666667	19.6667
	CDH1	DEG	9	0.0206606	0.077492	0.30339	0.00882667	0.361111	15.2222
	CEL	FEM	1	-6.74084e-20	0.01002	0.00343643	0	0	1
	CHI3L1	DEG	5	0.00858538	0.0345831	0.255518	0	1	13.2
	CHRDL1	DEG	12	0.0238707	-0.0288794	0.284385	0	1	16.25
	CHRM5	DEG	16	0.15687	0.0614856	0.275749	0	1	23.25
	CHRNA3	DEG	1	-5.18681e-19	0.01002	0.00343643	0	0	1
	CHRNE	DMR	1	1.8878e-18	0.01002	0.00343643	0	0	1
	CKS2	DEG	3	0.00193564	0.0173376	0.245169	0.0198327	0	7.66667
	CLCN3	FEM	1	1.76423e-18	0.01002	0.00343643	0	0	1
	CLU	DMR	12	0.00797712	0.01952	0.269323	0.023951	0.30303	9.41667
	CNR1	DEG	14	0.124999	-0.147745	0.290893	3.22708e-05	0.978022	24.7857
	COL20A1	DEG	4	0.000158242	0.0151922	0.184634	0	1	5
	COL23A1	DMR	4	0.000158242	0.0151922	0.184634	0	1	5
	COL4A5	DEG	4	0.000158242	0.0151922	0.184634	0	1	5
	COL9A2	DEG	6	0.00137032	0.0156788	0.229252	0.0101285	0.533333	6.66667
	COL9A3	DEG	6	0.00137032	0.0156788	0.229252	0.0101285	0.533333	6.66667
	CP	DEG	13	0.0243748	-0.0248368	0.291226	0.00624249	0.846154	15.4615
	CPE	DMR	2	7.65222e-06	0.01153	0.166279	0	1	2.5
	CREB3L1	DEG	1	0.000328544	0.0125692	0.210638	0	0	4
	CRTC1	DMR	1	1.23249e-18	0.01002	0.00343643	0	0	1
	CSF1	DEG	17	0.0334023	0.00100977	0.328476	0.034191	0.514706	15.9412
	CSPG4	DMR	3	0.000352849	0.0226508	0.217486	0	1	5.66667
	CSPG5	DEG	3	0.000352849	0.0226508	0.217486	0	1	5.66667
	CTSC	DEG	8	0.0252784	-0.0568566	0.267904	0.00543029	0.428571	18.375
	CXCR4	DEG	24	0.16026	-0.104828	0.339894	0.0215491	0.434783	21.7083
	CYCS	DEG	6	0.00661915	0.0387984	0.273377	0.0251989	0.333333	10.1667
	CYFIP1	DEG	10	0.0186777	0.0881389	0.283751	0.007437	0.4	14
	CYP46A1	DEG	1	-1.59291e-18	0.01002	0.00343643	0	0	1
	CYTH4	DEG	3	0.0201302	0.0157626	0.282176	0.00162498	0.333333	23
	DAB2IP	DMR	3	0.00848632	0.0530642	0.28124	0.000479206	0.666667	22.3333
	DENND1B	DEG	1	0.00527705	0.0248553	0.2665	0	0	37
	DLG2	DEG	3	0.000658771	0.0201355	0.222238	0	1	7
	DLG4	DEG	11	0.0109322	0.0635423	0.280619	0.0382059	0.127273	7.54545
	DLG5	DMR	1	2.64187e-05	0.0101742	0.160607	0	0	4
	DNMT3A	DMR	2	0.00124793	0.024374	0.249255	0	1	13.5
	DOCK2	DEG	9	0.015621	0.101362	0.278773	0.00116163	0.5	13.8889
	DTX3L	DEG	7	0.000414109	0.0551793	0.212044	0	1	9.85714
	DUT	FEM	2	0.000100462	0.0118737	0.19497	0.0127977	0	2.5
	EGR1	DEG	7	0.0131028	0.0182981	0.288255	0.0111444	0.333333	14.1429
	ELN	FEM	8	0.00235562	0.0226819	0.257328	0.0325916	0.357143	8
	ENTPD3	DMR	4	0.00724801	-0.00330102	0.23029	0.0109863	0.333333	8.5
	EPHB1	DEG	5	0.0109965	0.113002	0.27695	7.88261e-05	0.9	18.6
	EPHX1	DEG	2	0.000457351	0.009445	0.191302	0	1	3
	ESRRA	FEM	3	0.000383084	0.0163982	0.212398	0	1	4.66667
	ETV1	DEG	1	2.32403e-05	0.0113535	0.187079	0	0	7
	F13A1	DEG	7	0.0121275	6.4716e-06	0.269894	0.000908717	0.714286	13.4286
	FAM20A	DEG	12	0.0238707	-0.0288794	0.284385	0	1	16.25
	FASN	DEG	3	0.00532745	0.0274671	0.269894	0.0150049	0	14
	FBLN1	FEM	4	0.000143071	0.016642	0.207205	0.00642256	0.5	5.25
	FBXL16	DEG	9	0.000451879	0.0640182	0.212398	0.000195065	0.833333	8.77778
	FBXL18	DEG	9	0.000451879	0.0640182	0.212398	0.000195065	0.833333	8.77778
	FBXL19	DMR	13	0.000665751	0.0729918	0.229874	0.0125196	0.423077	6.92308
	FCGR1A	DEG	23	0.0706835	0.0106849	0.311569	0.0131774	0.458498	18.087
	FCGR1B	DEG	14	0.0545322	-0.0908815	0.282489	0	1	21
	FCGR3B	DEG	3	0.00241747	0.0322497	0.236503	0.0127977	0.333333	7.33333
	FCHO1	DEG	3	0.00164848	0.0109589	0.217486	0	1	6.66667
	FCN1	FEM	5	0.00116477	0.0113928	0.19572	0	1	6
	FCN2	FEM	5	0.00116477	0.0113928	0.19572	0	1	6
	FCN3	FEM	5	0.00116477	0.0113928	0.19572	0	1	6
	FERMT3	DEG	8	0.00617	0.0193966	0.26076	0.00904763	0.571429	11
	FES	FEM	3	3.72523e-05	0.0142517	0.184768	0.00216684	0.333333	3.66667
	FGR	DEG	13	0.0241204	0.196535	0.300521	0.0159849	0.410256	14.5385
	FKBP15	DEG	2	5.21409e-06	0.0112193	0.161628	0.00642256	0	1.5
	FLT4	DEG	6	0.00685742	0.0477728	0.276048	0.0185518	0.0666667	9.5
	FOXO6	DEG	1	0.00527705	0.0248553	0.2665	0	0	37
	FZD2	DEG	4	0.0519404	0.00512371	0.25996	0	1	36
	GBP5	DEG	14	0.0545322	-0.0908815	0.282489	0	1	21
	GFAP	DEG	4	0.00400557	0.016562	0.26511	0.0229503	0.166667	10
	GFPT2	DMR	1	2.88965e-19	0.01002	0.00343643	0	0	1
	GGT5	DEG	1	1.95953e-18	0.01002	0.00343643	0	0	1
	GLP2R	DEG	8	0.0672355	-0.0442986	0.26511	0	1	23.875
	GMPR	DEG	4	0.00190852	0.00598223	0.193781	0.000337718	0.166667	4
	GNA12	DMR	11	0.0854775	0.0230337	0.282176	0.00216104	0.418182	21.8182
	GNAQ	DEG	22	0.184013	0.0659515	0.30159	0.00530558	0.61039	20.8182
	GNB1	DEG	46	0.284368	-0.00518555	0.358085	0.0751296	0.2657	16.8913
	GNG7	DEG	38	0.267533	-0.0498543	0.336742	0.0262866	0.368421	17.9737
	GPC1	DEG	6	0.00584113	0.0822959	0.268753	0.0180871	0.4	10.6667
	GPM6A	DEG	1	5.85143e-20	0.01002	0.00343643	0	0	1
	GPR65	DEG	16	0.15687	0.0614856	0.275749	0	1	23.25
	GPSM2	DEG	12	0.111327	-0.120893	0.285343	0	1	25.3333
	GSTM5	DMR	2	0.000457351	0.009445	0.191302	0	1	3
	GUCY2C	FEM	3	0.00151098	0.00611906	0.192606	0.00642849	0	3
	GUK1	DEG	4	0.000510388	0.0115626	0.193781	0.00649564	0.333333	3
	HAPLN1	DEG	2	0.0163229	0.0217098	0.213468	0	1	17
	HCK	DEG	16	0.0298422	0.205738	0.31622	0.0239656	0.35	14.3125
	HCN2	DEG	1	2.97841e-18	0.01002	0.00343643	0	0	1
	HCRT	FEM	17	0.157673	0.0634593	0.276048	0.00319943	0.889706	21.9412
	HCRTR1	FEM	17	0.157673	0.0634593	0.276048	0.00319943	0.889706	21.9412
	HCRTR2	FEM	16	0.15687	0.0614856	0.275749	0	1	23.25
	HDAC4	DMR	2	0.00110328	0.0204574	0.240986	0.00642256	0	7.5
	HES5	DEG	2	7.03373e-05	0.0131848	0.205198	0.00160011	0	5
	HEY2	DEG	1	5.81812e-05	0.0116464	0.197699	0	0	6
	HFE	DEG	3	0.00373642	0.0186844	0.253733	0.0103657	0	17
	HIST1H2BK	DMR	13	0.00285175	0.0502295	0.276048	0.0448726	0.115385	5
	HIST1H3B	DEG	4	0.000203098	0.0266751	0.218984	0.00120713	0.833333	8.5
	HIST1H3C	DEG	4	0.000203098	0.0266751	0.218984	0.00120713	0.833333	8.5
	HK3	DEG	1	8.04903e-19	0.01002	0.00343643	0	0	1
	HLA-DOA	DEG	7	0.0175445	-0.0387479	0.242134	5.21588e-05	0.904762	15.8571
	HLA-DPA1	DEG	21	0.0641956	-0.0958442	0.297706	0.00516846	0.580952	17
	HLA-DQA1	FEM	21	0.0641956	-0.0958442	0.297706	0.00516846	0.580952	17
	HLA-DQA2	FEM	21	0.0641956	-0.0958442	0.297706	0.00516846	0.580952	17
	HLA-DRA	DEG	22	0.0781907	-0.0963156	0.311188	0.0105514	0.536797	18.2727
	HMOX1	DEG	7	0.0102418	0.044469	0.295973	0.0144644	0.285714	13.5714
	HRAS	DEG	28	0.0585317	0.243423	0.359605	0.100511	0.108466	11.75
	HSH2D	FEM	1	1.75956e-05	0.0109232	0.167594	0	0	3
	HTR6	DEG	8	0.0672355	-0.0442986	0.26511	0	1	23.875
	ICAM1	DEG	22	0.0711945	-0.065879	0.323873	0.0134223	0.471861	18.5455
	IGF1R	DMR	6	0.0135245	0.0740179	0.283434	0.00123442	0.2	14.6667
	IGFBP3	DEG	14	0.0295537	-0.007753	0.305578	0.00643713	0.747253	16.8571
	IL18	DEG	3	0.0112119	0.0197502	0.281863	0	1	25.3333
	IRF4	DEG	18	0.056803	-0.0859706	0.292904	0.00869057	0.640523	17.6667
	IRF5	DEG	18	0.0580043	-0.0891315	0.288582	0.00792784	0.647059	17.9444
	ITGA6	DEG	6	0.016217	0.0696399	0.29426	0.00506936	0.466667	20.1667
	ITGAL	DEG	9	0.0267566	0.00787629	0.29701	0.0037707	0.305556	15.3333
	ITGAM	DEG	18	0.0657684	-0.0268413	0.332341	0.0427247	0.261438	17
	JAG1	FEM	6	0.00112401	0.0262841	0.250483	0.0310679	0	4.16667
	KCNJ4	DEG	7	0.0530521	0.0149485	0.272206	0.00698879	0.333333	23.5714
	KCNQ2	DEG	5	0.00527275	0.0173528	0.233034	0.000484895	0.5	7
	KCNQ3	DEG	5	0.00527275	0.0173528	0.233034	0.000484895	0.5	7
	KEAP1	FEM	13	0.00500826	0.0822998	0.257328	0.0425076	0.410256	7.84615
	KIF20A	DEG	7	0.0160371	-0.0320075	0.24804	0.00390977	0.714286	15
	LAMA2	DEG	4	0.00316477	0.0340186	0.242596	0.00655582	0.333333	6.25
	LCP2	DEG	13	0.0314415	0.0784756	0.29392	0.00957488	0.423077	17.3077
	LIMK2	DMR	1	0.000122397	0.0117809	0.189167	0	0	3
	LOXL1	FEM	4	0.000150477	0.0173043	0.207036	0	1	6
	LOXL3	DEG	4	0.000150477	0.0173043	0.207036	0	1	6
	LPAR1	DEG	30	0.239634	-0.0453629	0.324286	0.0138048	0.501149	20.4333
	LPAR6	DEG	16	0.15687	0.0614856	0.275749	0	1	23.25
	LRRC4B	DEG	1	5.87979e-05	0.0117677	0.188048	0	0	7
	LTBP1	FEM	12	0.0238707	-0.0288794	0.284385	0	1	16.25
	LTF	FEM	6	0.00897797	0.0363576	0.269323	0.00511245	0.666667	12.8333
	LY96	DEG	3	0.000200433	0.0203312	0.215094	0.00575174	0.333333	7.33333
	LYN	DEG	21	0.0575551	0.253822	0.344033	0.0318705	0.290476	15.5238
	MAFB	DEG	3	0.00115712	0.0213363	0.24804	0.0023197	0.666667	10.6667
	MAPK8IP1	DEG	1	0.00527705	0.0248553	0.2665	0	0	37
	MASP1	FEM	7	0.00915395	-0.00509178	0.246357	0.00994839	0.666667	10
	MASP2	FEM	6	0.001865	0.0111462	0.213827	0.00103096	0.8	6.5
	MATN3	FEM	14	0.0240056	-0.0260287	0.287602	0.0266863	0.736264	14.6429
	MFAP2	FEM	6	0.000188168	0.0216701	0.214187	0.00231117	0.6	5.66667
	MFAP5	FEM	6	0.000212836	0.0212066	0.218796	0.0069193	0.533333	5.33333
	MFNG	DEG	1	5.81812e-05	0.0116464	0.197699	0	0	6
	MGST1	DEG	4	0.00837831	-0.00517474	0.240076	0.0127977	0.333333	8.5
	MIB1	DEG	1	5.81812e-05	0.0116464	0.197699	0	0	6
	MLXIPL	DEG	2	0.000296343	0.0135275	0.211163	0.000282701	0	3.5
	MS4A6A	DEG	3	0.00194811	0.0112508	0.236944	0.000487465	0.666667	8
	NACC1	DEG	1	5.71078e-05	0.0110637	0.191735	0	0	2
	NET1	DMR	1	0.000123029	0.0126286	0.18959	0	0	5
	NEUROG2	DEG	2	2.33027e-05	0.0123791	0.187355	0.00642256	0	4
	NFE2	FEM	3	0.00057301	0.0225806	0.223803	0.00698915	0	6.66667
	NFE2L2	FEM	5	0.0101044	0.0495347	0.277859	0.00419512	0.5	14.6
	NID2	FEM	1	0.000163815	0.0124198	0.192753	0	0	4
	NPFF	FEM	16	0.15687	0.0614856	0.275749	0	1	23.25
	NPFFR1	FEM	16	0.15687	0.0614856	0.275749	0	1	23.25
	NPFFR2	FEM	16	0.15687	0.0614856	0.275749	0	1	23.25
	NR0B2	FEM	2	0.00226337	0.0120252	0.246596	0.00216077	0	9.5
	NR4A2	DMR	1	1.20619e-06	0.0102559	0.156167	0	0	2
	NR5A2	FEM	2	0.000264769	0.0152434	0.2173	0.000352454	0	7.5
	NRF1	FEM	4	0.000384062	0.017376	0.212576	0.00642256	0.5	3.5
	NRXN2	DMR	7	0.00113593	0.0274975	0.23519	0.0155701	0.190476	4.28571
	OR2W1	DMR	2	0.0155229	0.0094438	0.259429	0	1	24
	P2RY6	DEG	16	0.15687	0.0614856	0.275749	0	1	23.25
	PACSIN1	DEG	4	0.00179244	0.0135323	0.224198	7.42267e-05	0.833333	5.75
	PAK4	DEG	3	0.00236462	0.0276296	0.236944	0.00642256	0.333333	6.66667
	PAX6	DMR	7	0.000448984	0.0233555	0.233677	0.0243367	0.0952381	4.14286
	PCSK1	DEG	3	0.000140183	0.0135902	0.201938	0.0127977	0.333333	3
	PCSK1N	DEG	2	7.65222e-06	0.01153	0.166279	0	1	2.5
	PDE10A	DEG	4	0.0145563	-0.0193095	0.241444	0.00902372	0.166667	13
	PDE2A	DEG	4	0.0145563	-0.0193095	0.241444	0.00902372	0.166667	13
	PDE7B	DMR	2	0.0143793	-0.0205196	0.239624	0	1	22.5
	PECAM1	DEG	10	0.0312827	0.0413841	0.306683	0.00562297	0.333333	17.8
	PIK3CD	DEG	11	0.0246644	0.173487	0.303028	0.0120594	0.381818	15.4545
	PIK3CG	DEG	12	0.0745239	0.125934	0.317404	0.00386552	0.545455	24.75
	PIK3R5	DEG	9	0.0602293	0.105651	0.30159	0.00226226	0.611111	26.2222
	PLXNA1	FEM	5	2.07183e-05	0.0159549	0.169833	0.0128706	0.2	2.2
	PON1	DMR	4	0.00168215	0.0105753	0.230499	0.025477	0.166667	7.5
	PON3	DEG	1	8.70714e-05	0.0100755	0.185037	0	0	4
	POU3F1	DMR	1	1.21561e-05	0.0105564	0.176679	0	0	4
	PPARGC1B	FEM	4	0.000397668	0.017628	0.213468	0.000363279	0.5	3.75
	PRKCB	DEG	12	0.0716629	0.0845128	0.307797	0.0372934	0.287879	21.25
	PROX1	FEM	2	0.000378193	0.0161308	0.225992	0.00221565	0	6.5
	PRSS21	DMR	2	0.000131964	0.0136033	0.189026	0	1	2.5
	PTAFR	DEG	33	0.207195	-0.0382449	0.315827	0.03078	0.416667	20.2121
	PTK2B	DMR	14	0.0578663	0.112932	0.324701	0.0171868	0.21978	17.2857
	PTPN6	DEG	16	0.0539189	0.0563496	0.308919	0.00935842	0.341667	17.9375
	PXN	DMR	15	0.0423954	0.140317	0.315435	0.0328517	0.190476	14.7333
	PYGM	DEG	2	0.00100609	0.0120111	0.218232	0.00642256	0	5
	RAMP1	DMR	8	0.0672355	-0.0442986	0.26511	0	1	23.875
	RAMP3	DEG	8	0.0672355	-0.0442986	0.26511	0	1	23.875
	RASA3	FEM	2	0.00346898	0.0386667	0.260226	0	1	15.5
	RASD2	DEG	1	0.00527705	0.0248553	0.2665	0	0	37
	RASGRP2	DEG	3	0.00340788	0.0380497	0.270181	0.00392469	0.333333	14.3333
	RASSF5	DMR	3	0.00781899	0.0314637	0.278163	0.000315505	0.333333	18.3333
	RASSF8	DMR	1	7.40565e-06	0.0106822	0.16972	0	0	4
	RHOQ	DEG	5	0.00237682	0.0361066	0.237608	0.0195623	0	5.2
	RIPK1	DEG	5	0.00269291	0.0226622	0.256291	0.0261952	0.2	7
	RNASE2	DEG	3	0.00899881	-0.0137653	0.246835	0.00642256	0.333333	13.6667
	RND1	FEM	4	0.000342085	0.0211615	0.205696	0.0259178	0.333333	4.5
	RNH1	DMR	1	0.000465796	0.00764144	0.195419	0	0	3
	RTP1	DEG	2	0.0155229	0.0094438	0.259429	0	1	24
	RUNX1	DEG	6	0.00603218	0.0420507	0.280929	0.0127919	0.2	9.5
	S1PR5	DEG	15	0.129206	-0.145651	0.292231	0.000411762	0.885714	23.8
	SAMD9L	DEG	1	0.000362391	0.00836217	0.191158	0	0	5
	SAMHD1	DEG	4	0.00698327	-0.00731823	0.23985	0	1	12
	SCARB1	FEM	1	4.53127e-06	0.0102301	0.15493	0	0	3
	SCGB1A1	FEM	1	5.20771e-05	0.0102191	0.177048	0	0	2
	SEMA4D	DEG	2	1.87794e-05	0.0127296	0.169043	0	1	4.5
	SEMA6B	DEG	1	1.07242e-06	0.0106135	0.143801	0	0	5
	SERPINA1	DEG	18	0.0279126	-0.0257087	0.29358	0.00570313	0.54902	13.6111
	SERPING1	DEG	10	0.0142281	-0.00271264	0.274558	0.00981484	0.488889	12.8
	SH3GL1	DMR	5	0.00182493	0.0150668	0.22761	0.00155718	0.5	4.8
	SH3RF1	DEG	7	0.000414109	0.0551793	0.212044	0	1	9.85714
	SLC17A1	FEM	1	9.14042e-18	0.0103331	0.00785469	0	0	4
	SLC22A8	DMR	4	1.50961e-17	0.0131512	0.0137457	0.000142197	0	1
	SLCO1A2	DEG	1	2.00103e-18	0.0103331	0.00785469	0	0	4
	SLCO2B1	DEG	1	1.94909e-18	0.0103331	0.00785469	0	0	4
	SOX10	DEG	4	0.000234846	0.0153838	0.217672	0.00858333	0.166667	3.5
	SP100	DMR	14	0.0545322	-0.0908815	0.282489	0	1	21
	SPARCL1	DMR	12	0.0238707	-0.0288794	0.284385	0	1	16.25
	SPI1	DEG	12	0.0190539	0.0495983	0.313877	0.0436547	0.181818	12.9167
	SPP1	DEG	17	0.0417872	0.0041327	0.320606	0.0172749	0.536765	18.1765
	SPTBN2	DEG	10	0.0195673	-0.00499645	0.275749	0.00780091	0.422222	14.1
	SPTBN4	DMR	4	0.00458841	0.0363312	0.265387	0.00144142	0.666667	12
	SYK	DEG	18	0.0464397	0.205111	0.314654	0.02833	0.287582	15.3333
	SYNJ2	DEG	4	0.00292516	0.0283076	0.246357	0.00301999	0.5	7.75
	TBC1D1	DEG	1	0.00527705	0.0248553	0.2665	0	0	37
	TBXA2R	DMR	19	0.166889	0.0899091	0.292904	0.00429162	0.748538	21.5789
	TECTB	DMR	2	0.000131964	0.0136033	0.189026	0	1	2.5
	TIMP1	DEG	20	0.0360637	-0.00838984	0.323873	0.050223	0.463158	15.4
	TLE3	DMR	1	2.42144e-18	0.01002	0.00343643	0	0	1
	TNF	DEG	17	0.0434618	0.0148287	0.328901	0.047014	0.213235	14.3529
	TNFRSF1A	DEG	3	0.00766611	0.0286044	0.279385	0.0030967	0.666667	19.6667
	TNK2	DEG	3	0.000339934	0.0190525	0.204045	0.0128214	0	3.33333
	TRIM38	DEG	14	0.0545322	-0.0908815	0.282489	0	1	21
	TULP4	DEG	6	0.000383731	0.048614	0.208223	0	1	9.83333
	UBE2V1	DMR	9	0.000556504	0.0590878	0.224793	0.00683324	0.611111	8.33333
	UCP2	DEG	1	1.98798e-05	0.0107556	0.173306	0	0	4
	UGT8	DEG	1	7.82111e-05	0.00962988	0.159799	0	0	3
	VAMP8	DEG	11	0.0282299	-0.00918969	0.280001	0.0240086	0.272727	12
	VAV2	DEG	15	0.0390171	0.154502	0.30159	0.0254012	0.342857	17
	VWF	DMR	11	0.0163466	0.0555243	0.305578	0.0142436	0.327273	14.0909
	WAS	DEG	8	0.00653207	0.0784987	0.259694	0.0547857	0.142857	9.5
	WSB2	DEG	6	0.000383731	0.048614	0.208223	0	1	9.83333
	WWOX	DMR	1	1.75956e-05	0.0109232	0.167594	0	0	3
	XAF1	DMR	5	0.0070011	-0.00655804	0.240076	0.00642256	0.6	9.6
	ZC3HAV1	DEG	2	0.00387584	0.0389127	0.270181	0	1	19.5
	ZHX2	DMR	1	0.00302971	0.0333602	0.25996	0	0	28
PT	ADRA1D	FEM	2	0.00227726	0.0798436	0.0999704	0	1	2.5
(Putamen)	AP1S1	DEG	2	1.93472e-05	0.078988	0.0944002	0.0146299	0	2
	ASB1	FEM	6	2.18575e-16	0.151307	0.0714286	5.73723e-05	0.933333	5.66667
	ASB6	FEM	6	2.28983e-16	0.151307	0.0714286	5.73723e-05	0.933333	5.66667
	B3GNT5	DEG	1	-9.2864e-19	0.0700493	0.0119048	0	0	1
	C5AR1	DEG	5	0.0544296	0.130039	0.133018	0	1	5.2
	CCL5	FEM	6	0.112905	0.149792	0.165079	0.0674125	0.666667	5.83333
	CCNL1	DEG	1	4.78507e-18	0.0700493	0.0119048	0	0	1
	CHRDL1	DEG	3	-5.57991e-17	0.0923799	0.0552995	0	1	3.66667
	CHRM4	FEM	5	0.0544296	0.130039	0.133018	0	1	5.2
	CHRM5	DEG	2	0.00227726	0.0798436	0.0999704	0	1	2.5
	CHRNA3	DEG	1	1.60879e-17	0.0700493	0.0119048	0	0	1
	CHRNE	DMR	1	-2.47768e-17	0.0700493	0.0119048	0	0	1
	CNTN3	DEG	3	4.62425e-17	0.0914325	0.0504202	0	1	3.33333
	COL26A1	DEG	2	7.6912e-05	0.0798291	0.103175	0	1	2.5
	COL4A1	DMR	3	0.000390277	0.0880178	0.122864	0.0286862	0.333333	2.33333
	CUL2	FEM	5	2.30718e-16	0.138698	0.0612245	0	1	6
	CUL5	FEM	6	2.22045e-16	0.151307	0.0714286	5.73723e-05	0.933333	5.66667
	CYR61	DEG	4	-2.68764e-17	0.101963	0.0745342	0.00917958	0.5	3.75
	CYTH3	DMR	1	2.13329e-17	0.0700493	0.0119048	0	0	1
	DNAJB1	DEG	4	0.0188959	0.107553	0.117056	0	1	4.25
	DTNBP1	FEM	1	3.18507e-06	0.0709432	0.0821186	0	0	2
	DUSP1	DEG	6	0.277287	0.163594	0.174948	0.0729653	0.466667	6.66667
	DUSP4	DEG	2	0.102459	0.0980316	0.141186	0	1	7
	EEF1A2	FEM	4	0.000656344	0.103597	0.130326	0.0550775	0.5	4
	EEF2	FEM	3	0.000640182	0.0955522	0.128249	0	1	4.66667
	EGR2	DEG	4	0.253993	0.141885	0.16593	0	1	8.25
	ELANE	DMR	3	0.000390277	0.0880178	0.122864	0.0286862	0.333333	2.33333
	ETV1	DEG	1	0.0568101	0.0816722	0.137566	0	0	8
	FAT1	FEM	1	0.0681019	0.0847719	0.157027	0	0	10
	FBXL16	DEG	6	2.70617e-16	0.151307	0.0714286	5.73723e-05	0.933333	5.66667
	FOS	DEG	8	0.38715	0.194894	0.178836	0.0584686	0.535714	6.125
	FOSB	DEG	7	0.377872	0.18659	0.174948	0.00339112	0.714286	6.85714
	GBP4	DMR	1	1.88228e-05	0.0718936	0.0938498	0	0	3
	GPR183	DEG	5	0.0544296	0.130039	0.133018	0	1	5.2
	GRASP	DEG	1	-3.28088e-17	0.0700493	0.0119048	0	0	1
	GRM8	FEM	5	0.0544296	0.130039	0.133018	0	1	5.2
	H2AFV	FEM	8	0.36414	0.189643	0.173067	0.0484899	0.464286	5.75
	HBA1	DEG	2	0.00050783	0.0833014	0.125255	0	1	4
	HBA2	DEG	2	0.00050783	0.0833014	0.125255	0	1	4
	HDAC4	DMR	3	0.063383	0.0965486	0.138157	0.028973	0	3.33333
	HLA-DRA	DEG	3	0.000114336	0.0884923	0.110241	0.0427424	0	2.33333
	HSPA1A	DEG	5	0.058092	0.122425	0.141808	0.0550775	0.6	4.4
	HSPA1B	DEG	4	0.0188959	0.107553	0.117056	0	1	4.25
	HSPA6	DEG	4	0.0188959	0.107553	0.117056	0	1	4.25
	HSPH1	FEM	4	0.0188959	0.107553	0.117056	0	1	4.25
	ICAM5	DEG	1	-1.23226e-17	0.0735862	0.0552995	0	0	5
	ISG15	DEG	1	0.000107902	0.0732657	0.106945	0	0	4
	ITGB2	DMR	5	1.71101e-19	0.105418	0.0857143	0.0143431	0	2.2
	JUN	DEG	10	0.413673	0.217275	0.209029	0.240626	0.333333	5.5
	JUND	DEG	4	0.253993	0.141885	0.16593	0	1	8.25
	LAMA3	FEM	3	0.0126853	0.0942758	0.1829	0.197648	0	4
	MAPK11	DMR	8	0.345083	0.186278	0.175904	0.0304483	0.392857	5.5
	MAPKAPK3	FEM	2	0.116757	0.100637	0.141186	0	1	8
	MCM5	FEM	1	-6.06417e-18	0.0700493	0.0119048	0	0	1
	MPO	DEG	2	7.6912e-05	0.0798291	0.103175	0	1	2.5
	MTNR1B	DEG	5	0.0544296	0.130039	0.133018	0	1	5.2
	MUC4	DMR	1	1.55756e-17	0.0700493	0.0119048	0	0	1
	NAE1	FEM	5	1.94289e-16	0.138698	0.0612245	0	1	6
	NHLRC1	FEM	1	-1.33927e-17	0.0700493	0.0119048	0	0	1
	NID1	DEG	3	0.00221685	0.0900755	0.149723	0.0817556	0	3
	NOS1	DEG	1	0.00207066	0.0718148	0.124288	0	0	3
	NOTCH3	DEG	1	1.56497e-18	0.0700493	0.0119048	0	0	1
	PPP1R3C	DEG	1	4.71785e-18	0.0700493	0.0119048	0	0	1
	PRKCG	DEG	2	0.0656379	0.0913486	0.143069	0.0421687	0	5.5
	PRND	FEM	3	-1.67043e-17	0.0914325	0.0504202	0	1	3.33333
	PRSS21	DMR	3	2.41819e-17	0.0914325	0.0504202	0	1	3.33333
	RBPJL	DEG	1	8.96627e-18	0.0700493	0.0119048	0	0	1
	RNF7	FEM	6	2.74086e-16	0.151307	0.0714286	5.73723e-05	0.933333	5.66667
	RPSA	FEM	6	0.0025769	0.119268	0.15551	0.125072	0.266667	3
	SAT1	DEG	1	-1.83539e-17	0.0729455	0.0418118	0	0	4
	SCN4B	DEG	1	0.00207066	0.0718148	0.124288	0	0	3
	SERPINH1	DEG	2	7.6912e-05	0.0798291	0.103175	0	1	2.5
	SIRT7	FEM	1	0.0104346	0.0726993	0.113347	0	0	3
	SLC2A3	DEG	1	3.20856e-18	0.0735862	0.0552995	0	0	5
	SNTA1	FEM	3	0.0125779	0.0877044	0.154762	0.028973	0	1.66667
	SUMO3	FEM	1	0.0104346	0.0726993	0.113347	0	0	3
	TBXA2R	DMR	3	0.0115556	0.088148	0.118347	0.0286862	0.333333	2
	THY1	FEM	4	-2.5339e-18	0.101016	0.0685714	0.00774527	0.5	3.5
	TNC	FEM	4	-6.36012e-17	0.0990113	0.0571429	0.00315548	0.5	2.75
	TTR	DEG	2	7.6912e-05	0.0798291	0.103175	0	1	2.5
	UTRN	FEM	3	0.0722609	0.10297	0.199941	0.20568	0	5.33333
	VGF	DEG	3	-8.91663e-17	0.0923799	0.0552995	0	1	3.66667
