# Supplementary material for: Brain areas involved with obsessive-compulsive disorder present different DNA methylation modulation
Source: BMC Genom Data. 2021 Oct 30;22:45. doi: 10.1186/s12863-021-00993-0 (PMC8557022; doi:10.1186/s12863-021-00993-0)
Supplement: Supplementary file 2 — Additional file 2: Table S1. Differentially methylated sites (DMSs) between OCD cases and controls. Table S2. Functional modules identified by FEM (Functional Epigenetic Modules) analysis. Table S3. Differentially methylated regions (DMRs) and related cgs. Table S4. Differential expression analysis between OCD cases and controls. Table S5. Nodes (genes) from STRING final networks classified according to network centrality measures. Table S6: Enrichment results from STRING for the final networks using differentially expressed genes (DEG), genes located on differentially methylated regions. Table S7. Transcription factors (TF) annotated from differentially methylated regions (DMRs) matched on differentially expressed genes (DEGs). [file 12863_2021_993_MOESM2_ESM.zip › Table S6.xlsx]

## Sheet: Table S6
S6 Table: Enrichment results from STRING for the final networks using differentially expressed genes (DEG), genes located on differentially methylated regions (DMRs) and genes enriched on Functional Epigenetic Modules (FEM).
Brain area	Biological Process						Molecular Function						Cellular Component						REACTOME
Cortical	GO ID	GO Name	Number of genes	Number of genes in background	FDR	Genes in network	GO ID	GO Name	Number of genes	Number of genes in background	FDR	Genes in network	GO ID	GO Name	Number of genes	Number of genes in background	FDR	Genes in network	ID	Name	Number of genes	Number of genes in background	FDR	Genes in network
ACC	GO:0007188	adenylate cyclase-modulating G protein-coupled receptor signaling pathway	9	183	3.82e-07	ADCY8 ADCYAP1 ADM ADORA1 DRD1 HTR1D NPY1R PSAP VIP	GO:0030594	neurotransmitter receptor activity	6	107	3.17e-05	DRD1 GLRA3 GRIN1 GRIN2D GRIN3A HTR1D	GO:0098793	presynapse	6	354	0.0031	ADCYAP1 ADORA1 GRIN1 MME RAB37 SYT2	HSA-372790	Signaling by GPCR	20	1142	2.31e-09	ADCY8 ADCYAP1 ADCYAP1R1 ADM ADORA1 APOB CXCL2 DRD1 EDN2 GAST GIPR GNG3 HTR1D NPY1R NPY5R PDE1B PSAP RASGRF2 VIP VIPR2
(Anterior cingulate gyrus)	GO:0043408	regulation of MAPK cascade	8	712	0.0069	ADCYAP1 ADORA1 GBP1 GHRL GNG3 NPY5R PSAP TGFBR1	GO:0004930	G protein-coupled receptor activity	8	824	0.0134	ADCYAP1R1 ADORA1 DRD1 GIPR HTR1D NPY1R NPY5R VIPR2	GO:0045211	postsynaptic membrane	5	237	0.0034	ADORA1 GLRA3 GRIN1 GRIN2D GRIN3A	HSA-375276	Peptide ligand-binding receptors	5	183	0.0028	CXCL2 EDN2 NPY1R NPY5R PSAP
	GO:0007626	locomotory behavior	5	184	0.0023	DRD1 GRIN1 GRIN2D NPY1R PDE1B	GO:0031267	small GTPase binding	6	525	0.0191	ADCYAP1R1 GRIN1 GRIN2D IL2 KIF3B RASGRF2	GO:0030424	axon	6	530	0.0143	ADCYAP1 ADORA1 GHRL GRIN1 KIF3B MME	HSA-112314	Neurotransmitter receptors and postsynaptic signal transmission	6	150	0.00014	ADCY8 GLRA3 GNG3 GRIN1 GRIN2D RASGRF2
	GO:0007631	feeding behavior	5	94	0.00021	DRD1 GHRL GRIN1 NPY1R NPY5R	GO:0005179	hormone activity	7	123	8.35e-06	ADCYAP1 ADM EDN2 GAST GHRL STC2 VIP	GO:0030425	dendrite	6	531	0.0143	ADA ADORA1 GLRA3 GNG3 GRIN1 MME	HSA-6798695	Neutrophil degranulation	7	471	0.0046	HLA-C MME OLR1 PNP PSAP PTPRC RAB37
	GO:0007611	learning or memory	5	237	0.0051	ADCY8 DRD1 GRIN1 PDE1B VLDLR	GO:0042578	phosphoric ester hydrolase activity	5	354	0.0181	ADORA1 PDE1B PDE9A PPP2R2A PTPRC	GO:0043025	neuronal cell body	7	460	0.0021	ADA ADORA1 APOB GLRA3 GRIN3A PDE1B PDE9A	HSA-109582	*****	*****	*****	*****	*****
	GO:0019233	sensory perception of pain	5	75	8.98e-05	ADCYAP1 ADORA1 GRIN1 MME NPY1R	GO:0001883	purine nucleoside binding	6	373	0.0055	ADA ADORA1 GBP1 NPR2 RAB37 RAB4A	GO:0034703	cation channel complex	5	206	0.0021	CACNA1G CACNA2D4 GRIN1 GRIN2D GRIN3A	HSA-199991	*****	*****	*****	*****	*****
	GO:0019933	cAMP-mediated signaling	6	107	3.27e-05	ADCY8 ADCYAP1 ADCYAP1R1 ADM DRD1 VIP	GO:0022843	voltage-gated cation channel activity	5	142	0.00083	CACNA1G CACNA2D4 GRIN1 GRIN2D GRIN3A	GO:0005764	lysosome	8	582	0.0019	ADA APOB CD1C HLA-DPB1 PRF1 PSAP RAB37 VLDLR	*****	*****	*****	*****	*****	*****
	GO:0009150	purine ribonucleotide metabolic process	6	425	0.0093	ADCY8 ADCYAP1 ADM NPR2 PDE1B PDE9A	*****	*****	*****	*****	*****	*****	GO:0030667	secretory granule membrane	7	298	0.00035	HLA-C MME OLR1 PSAP PTPRC RAB37 SYT2	*****	*****	*****	*****	*****	*****
	GO:0042110	T cell activation	5	225	0.0043	ADA CD1C CD8A IL2 PTPRC	*****	*****	*****	*****	*****	*****	*****	*****	*****	*****	*****	*****	*****	*****	*****	*****	*****	*****
	GO:0042981	regulation of apoptotic process	11	1501	0.0178	ADA ADCYAP1 ADM ADORA1 GHRL GRIN1 IL2 NPY5R RASGRF2 TGFBR1 UBE2Z	*****	*****	*****	*****	*****	*****	*****	*****	*****	*****	*****	*****	*****	*****	*****	*****	*****	*****
	GO:0008016	regulation of heart contraction	7	201	6.43e-05	ADA ADM ADORA1 CACNA1G EDN2 IL2 NPR2	*****	*****	*****	*****	*****	*****	*****	*****	*****	*****	*****	*****	*****	*****	*****	*****	*****	*****
	GO:0010975	regulation of neuron projection development	5	443	0.0391	ADCYAP1 GRIN1 IL2 SYT2 VLDLR	*****	*****	*****	*****	*****	*****	*****	*****	*****	*****	*****	*****	*****	*****	*****	*****	*****	*****
	GO:0060079	excitatory postsynaptic potential	6	76	6.25e-06	ADORA1 GHRL GLRA3 GRIN1 GRIN2D GRIN3A	*****	*****	*****	*****	*****	*****	*****	*****	*****	*****	*****	*****	*****	*****	*****	*****	*****	*****
	GO:0006950	response to stress	19	3267	0.009	ADA ADCYAP1 ADCYAP1R1 ADM ADORA1 CXCL2 DRD1 GBP1 GIPR HLA-C HLA-DPB1 OLR1 PRF1 PTPRC RASGRF2 STC2 TGFBR1 VIP VPS45	*****	*****	*****	*****	*****	*****	*****	*****	*****	*****	*****	*****	*****	*****	*****	*****	*****	*****
	GO:0003006	developmental process involved in reproduction	8	622	0.0036	ADA ADCYAP1 ADCYAP1R1 ADM GHRL PSAP STC2 TGFBR1	*****	*****	*****	*****	*****	*****	*****	*****	*****	*****	*****	*****	*****	*****	*****	*****	*****	*****
	GO:0070588	calcium ion transmembrane transport	6	189	0.00038	CACNA1G CACNA2D4 GRIN1 GRIN2D GRIN3A PTPRC	*****	*****	*****	*****	*****	*****	*****	*****	*****	*****	*****	*****	*****	*****	*****	*****	*****	*****
	GO:0010817	regulation of hormone levels	8	511	0.0014	ADCYAP1 ADM ADORA1 GHRL GIPR MME STC2 VIP	*****	*****	*****	*****	*****	*****	*****	*****	*****	*****	*****	*****	*****	*****	*****	*****	*****	*****
	GO:0007166	cell surface receptor signaling pathway	20	2198	5.17e-05	ADCYAP1R1 ADORA1 CD8A CXCL2 EDN2 GBP1 GHRL GIPR GLRA3 GRIN1 GRIN2D GRIN3A HLA-C HLA-DPB1 IL2 NPR2 PTPRC TGFBR1 VIPR2 VLDLR	*****	*****	*****	*****	*****	*****	*****	*****	*****	*****	*****	*****	*****	*****	*****	*****	*****	*****
OFC	GO:0007188	adenylate cyclase-modulating G protein-coupled receptor signaling pathway	16	183	6.46e-09	ADCY8,ADCYAP1,ADRB1,CALCA,CALCR,CHRM2,DRD2,GNA11,HTR1D,LHCGR,NPY1R,P2RY1,PDE4D,PTGIR,RAMP1,VIP	GO:0000149	SNARE binding	8	119	0.00044	CACNA1A,STX16,STX6,SYT2,VAMP3,VAMP4,VAMP8,VTI1B	GO:0030017	sarcomere	6	195	0.0271	ACTC1,ACTN1,MYH3,MYH4,TMOD1,TPM3	HSA-9006934	Signaling by Receptor Tyrosine Kinases	12	437	0.006	ADCYAP1 ADCYAP1R1 ATP6V1H BDNF COL4A1 COL6A1 HSP90AA1 LAMA1 LAMA4 RIT1 S100B YES1
(Orbitofrontal cortex)	GO:0007217	tachykinin receptor signaling pathway	5	8	3.08e-06	TAC1,TAC3,TACR1,TACR2,TACR3	GO:0008092	cytoskeletal protein binding	17	882	0.0292	ACTC1,ACTN1,ALDOB,CGN,CTNNA1,GBP1,HSP90AA1,HSPH1,IQGAP3,KCNQ2,MAPT,MYH3,MYH4,NRCAM,PPP1R9B,TMOD1,TPM3	GO:0012507	ER to Golgi transport vesicle membrane	7	56	1.23e-05	B2M,HLA-DPB1,HLA-DQA1,HLA-DQA2,HLA-DQB1,HLA-DRB5,VTI1B	HSA-372790	Signaling by GPCR	53	1142	6.37e-21	ADCY8,ADCYAP1,ADCYAP1R1,ADRB1,BDKRB2,C3,CALCA,CALCR,CCKAR,CCKBR,CHRM2,CXCL2,CXCR6,DRD2,FSHB,GAST,GIPR,GNA11,GNG3,HCRT,HCRTR1,HCRTR2,HTR1D,HTR2A,LHB,LHCGR,LRAT,NPFF,NPFFR1,NPFFR2,NPY1R,NPY5R,P2RY1,PDE1A,PDE1B,PDE4D,PPP1R1B,PTGIR,RAMP1,SCT,SCTR,SHH,SSTR3,TAC1,TAC3,TACR1,TACR2,TACR3,TBXA2R,TTR,VIP,VIPR1,VIPR2
	GO:0019233	sensory perception of pain	8	75	2.88e-05	ADCYAP1,CALCA,HTR2A,MME,NPY1R,P2RY1,TAC1,TACR1	GO:0008188	neuropeptide receptor activity	9	47	5.51e-08	HCRTR2,NPFFR1,NPFFR2,NPY1R,NPY5R,SSTR3,TACR1,TACR2,TACR3	GO:0032588	trans-Golgi network membrane	12	91	3.2e-09	HLA-DPB1,HLA-DQA1,HLA-DQA2,HLA-DQB1,HLA-DRB5,IGF2R,RHOBTB3,STX16,STX6,TGOLN2,VAMP3,VAMP4	HSA-6798695	Neutrophil degranulation	22	471	3.48e-08	ASAH1,ATP11A,B2M,C3,CREG1,DNAJC5,FTH1,GGH,HSP90AA1,IGF2R,ITGB2,LAIR1,MME,MMP25,OLR1,PTPRC,RAB37,S100P,SLC44A2,STOM,TTR,VAMP8
	GO:0007612	learning	7	137	0.0046	CNTNAP2,DRD2,PDE1B,PPP1R1B,TAC1,TACR1,TACR2	GO:0005179	hormone activity	13	123	1.13e-08	ADCYAP1,CALCA,CGA,FSHB,GAST,HCRT,LHB,NPFF,SCT,STC2,TG,TTR,VIP	GO:0044306	neuron projection terminus	6	115	0.0031	ADCYAP1,CALCA,CHRM2,DRD2,MME,NPFF	HSA-877300	Interferon gamma signaling	8	86	6.31e-05	B2M,GBP1,GBP4,HLA-DPB1,HLA-DQA2,HLA-DQB1,HLA-DRB5,TRIM14
	GO:0007613	memory	7	109	0.0015	ADCY8,DRD2,HTR2A,MAPT,PPP1R1B,TAC1,TACR1	GO:0017046	peptide hormone binding	9	43	2.94e-08	CALCR,CCKAR,CCKBR,GIPR,HCRTR1,HCRTR2,RAMP1,SCTR,VIPR1	GO:0042470	melanosome	5	105	0.0106	DNAJC5,GGH,HSP90AA1,P4HB,STOM	HSA-2132295	MHC class II antigen presentation	5	119	0.0379	CTSH HLA-DQA2 HLA-DQB1 HLA-DRB5 TUBA1C
	GO:0007631	feeding behavior	9	94	1.47e-05	CALCA,DRD2,HCRT,HCRTR1,HCRTR2,NPY1R,NPY5R,P2RY1,TACR1	GO:0005484	SNAP receptor activity	6	38	7.73e-05	STX16,STX6,VAMP3,VAMP4,VAMP8,VTI1B	GO:0097223	sperm part	7	194	0.0079	CTNNA1,DRD2,LY6K,TACR1,TACR2,TACR3,TBXA2R	HSA-422475	Axon guidance	12	541	0.0343	CACNA1G,CACNB4,COL4A1,GFRA1,HSP90AA1,KCNQ2,NRCAM,PLXNC1,PSMA8,PTPRC,RPS26,SEMA7A
	GO:0046545	development of primary female sexual characteristics	5	89	0.0124	ADCYAP1 ADCYAP1R1 FANCG FSHB VGF	GO:0004930	G protein-coupled receptor activity	30	824	6.19e-09	ADCYAP1R1,ADRB1,BDKRB2,CALCR,CCKAR,CCKBR,CHRM2,CXCR6,DRD2,GIPR,HCRTR1,HCRTR2,HTR1D,HTR2A,LHCGR,NPFFR1,NPFFR2,NPY1R,NPY5R,P2RY1,PTGIR,RAMP1,SCTR,SSTR3,TACR1,TACR2,TACR3,TBXA2R,VIPR1,VIPR2	GO:0043025	neuronal cell body	16	460	4.47e-05	ADCY10,CACNA1A,CALCA,CHRM2,CNTNAP2,DRD2,HSP90AA1,HTR2A,MAPT,NPFF,PDE1A,PDE1B,PPP1R1B,TAC1,TACR3,VTI1B	HSA-8856828	Clathrin-mediated endocytosis	9	137	0.00019	CHRM2,IGF2R,SCARB2,SYT2,TACR1,TGOLN2,VAMP3,VAMP4,VAMP8
	GO:0007565	female pregnancy	7	180	0.0147	ADCYAP1,ANGPT2,CALCA,FSHB,NPFF,STC2,TAC3	*****	*****	*****	*****	*****	*****	GO:0098794	postsynapse	9	435	0.0477	CHRM2,DRD2,GNG3,HCRT,MAPT,NPFF,P2RY1,PPP1R1B,PPP1R9B	HSA-163125	Post-translational modification: synthesis of GPI-anchored proteins	5	92	0.0178	ART3 LY6K LYPD3 LYPD5 MFI2
	GO:1902093	positive regulation of flagellated sperm motility	5	13	1.67e-05	TAC1 TAC3 TACR1 TACR2 TACR3	*****	*****	*****	*****	*****	*****	GO:0098793	presynapse	16	354	2.42e-06	ADCYAP1,CALCA,CHRM2,DNAJC5,DRD2,HCRT,MME,NPFF,PPFIA2,PPFIA4,RAB37,STX6,SYT2,VAMP4,VAMP8,VTI1B	HSA-381426	Regulation of Insulin-like Growth Factor (IGF) transport and uptake by Insulin-like Growth Factor Binding Proteins (IGFBPs)	7	123	0.0032	C3,FAM20C,MFI2,MXRA8,P4HB,STC2,TGOLN2
	GO:0042752	regulation of circadian rhythm	5	98	0.0195	CSNK1D,DRD2,GNA11,HCRTR1,HCRTR2	*****	*****	*****	*****	*****	*****	GO:0030669	clathrin-coated endocytic vesicle membrane	5	35	0.00017	HLA-DPB1,HLA-DQA1,HLA-DQA2,HLA-DQB1,HLA-DRB5	HSA-380095	Tachykinin receptors bind tachykinins	5	5	6.12e-07	TAC1,TAC3,TACR1,TACR2,TACR3
	GO:0071346	cellular response to interferon-gamma	9	155	0.00042	B2M,GBP1,GBP4,HLA-DPB1,HLA-DQA1,HLA-DQA2,HLA-DQB1,HLA-DRB5,VAMP3	*****	*****	*****	*****	*****	*****	GO:0008021	synaptic vesicle	10	155	1.87e-05	DNAJC5,DRD2,HCRT,MME,RAB37,STX6,SYT2,VAMP4,VAMP8,VTI1B	HSA-6811440	Retrograde transport at Trans-Golgi-Network	7	49	2.28e-05	IGF2R,RHOBTB3,STX16,STX6,TGOLN2,VAMP3,VAMP4
	GO:0007416	synapse assembly	5	77	0.0075	BDNF DRD2 KIRREL3 MAPT NRCAM	*****	*****	*****	*****	*****	*****	GO:0015629	actin cytoskeleton	11	432	0.0079	ACTC1,ACTN1,CGN,CTNNA1,GBP1,MYH3,MYH4,NPFFR2,TJP1,TMOD1,TPM3	HSA-111885	Opioid Signalling	6	82	0.0028	ADCY8,GNG3,PDE1A,PDE1B,PDE4D,PPP1R1B
	GO:0061564	axon development	10	377	0.0213	CCKAR,CDH4,CTNNA1,DRD2,GFRA1,HSP90AA1,MAPT,NRCAM,SEMA7A,SHH	*****	*****	*****	*****	*****	*****	GO:0043679	axon terminus	5	97	0.0079	ADCYAP1,CALCA,CHRM2,DRD2,NPFF	*****	*****	*****	*****	*****	*****
	GO:0030049	muscle filament sliding	6	38	5e-05	ACTC1 DES MYH3 MYH4 TMOD1 TPM3	*****	*****	*****	*****	*****	*****	GO:0030425	dendrite	16	531	0.00021	ADCY10,CHRM2,CNTNAP2,DRD2,GNG3,HSP90AA1,HTR2A,KIRREL3,MAPT,MME,NPFF,P2RY1,PPP1R1B,PPP1R9B,TACR1,TACR3	*****	*****	*****	*****	*****	*****
	GO:0019229	regulation of vasoconstriction	5	61	0.0034	BDKRB2 CD38 HTR2A TACR1 TBXA2R	*****	*****	*****	*****	*****	*****	GO:0042613	MHC class II protein complex	5	14	5.56e-06	HLA-DPB1,HLA-DQA1,HLA-DQA2,HLA-DQB1,HLA-DRB5	*****	*****	*****	*****	*****	*****
	GO:0002027	regulation of heart rate	8	95	0.00013	ADRB1,CACNA1G,CALCA,DRD2,NPFF,PDE4D,TAC1,TACR3	*****	*****	*****	*****	*****	*****	GO:0031201	SNARE complex	6	46	4.76e-05	STX16,STX6,VAMP3,VAMP4,VAMP8,VTI1B	*****	*****	*****	*****	*****	*****
	GO:0050852	T cell receptor signaling pathway	7	93	0.0007	HLA-DPB1,HLA-DQA1,HLA-DQA2,HLA-DQB1,HLA-DRB5,PDE4D,PTPRC	*****	*****	*****	*****	*****	*****	*****	*****	*****	*****	*****	*****	*****	*****	*****	*****	*****	*****
	GO:0007568	aging	9	255	0.008	CALCA,CTNNA1,HTR2A,ITGB2,MME,NPY5R,P2RY1,PDE4D,TACR3	*****	*****	*****	*****	*****	*****	*****	*****	*****	*****	*****	*****	*****	*****	*****	*****	*****	*****
	GO:0009150	purine ribonucleotide metabolic process	15	425	0.00027	ADCY10,ADCY8,ADCYAP1,AK5,ALDOB,FAM20C,GUCY2C,MYH3,MYH4,NME3,PDE1A,PDE1B,PDE4D,PFKP,TJP2	*****	*****	*****	*****	*****	*****	*****	*****	*****	*****	*****	*****	*****	*****	*****	*****	*****	*****
	GO:0019933	cAMP-mediated signaling	11	107	5.78e-07	ADCY8,ADCYAP1,ADCYAP1R1,ADRB1,CALCA,CALCR,LHCGR,PDE4D,PTGIR,RAMP1,VIP	*****	*****	*****	*****	*****	*****	*****	*****	*****	*****	*****	*****	*****	*****	*****	*****	*****	*****
	GO:0072001	renal system development	8	267	0.0256	ANGPT1,ANGPT2,COL4A1,KIRREL3,MME,SHH,TEK,TGFBR1	*****	*****	*****	*****	*****	*****	*****	*****	*****	*****	*****	*****	*****	*****	*****	*****	*****	*****
	GO:0009605	response to external stimulus	47	2152	5.7e-07	ADCYAP1,ADRB1,ANGPT1,ANGPT2,B2M,C3,CACNA2D4,CALCA,CDH4,CHRM2,CNTNAP2,CXCL2,CXCR6,DRD2,GAST,GBA,GBP1,GBP4,GFRA1,GIPR,GNA11,HLA-DPB1,HLA-DQA1,HLA-DQA2,HLA-DQB1,HLA-DRB5,HTR2A,ITGB2,LRAT,NPFF,NRCAM,P2RY1,PDE4D,PPP1R9B,PTGIR,PTPRC,SEMA3D,SEMA7A,SHH,SSTR3,STC2,TAC1,TACR1,TBXA2R,TRIM14,VAMP3,VIP	*****	*****	*****	*****	*****	*****	*****	*****	*****	*****	*****	*****	*****	*****	*****	*****	*****	*****
	GO:0009719	response to endogenous stimulus	37	1353	1.43e-07	ADCY8,ADCYAP1,ADCYAP1R1,ATP6V1H,CACNA1A,CALCA,CALCR,CCKAR,CDH13,CGN,CHRM2,COL4A1,CSNK1D,CTNNA1,FSHB,GBA,GGH,GNA11,HCRTR1,HCRTR2,ITGB2,LHB,LHCGR,MAPT,NPFFR1,NPFFR2,P2RY1,PDE4D,PPP1R9B,SSTR3,STC2,TAC1,TACR1,TACR3,TBXA2R,TEK,TGFBR1	*****	*****	*****	*****	*****	*****	*****	*****	*****	*****	*****	*****	*****	*****	*****	*****	*****	*****
	GO:0006954	inflammatory response	15	482	0.00086	BDKRB2,C3,CALCA,CXCL2,CXCR6,ITGB2,MAPT,MMP25,NPFF,OLR1,SCARB2,SEMA7A,TAC1,TACR1,TBXA2R	*****	*****	*****	*****	*****	*****	*****	*****	*****	*****	*****	*****	*****	*****	*****	*****	*****	*****
	GO:0006935	chemotaxis	12	491	0.0176	ANGPT1,CALCA,CDH4,CXCL2,CXCR6,GFRA1,ITGB2,NRCAM,PDE4D,SEMA3D,SEMA7A,SHH	*****	*****	*****	*****	*****	*****	*****	*****	*****	*****	*****	*****	*****	*****	*****	*****	*****	*****
	GO:0051480	regulation of cytosolic calcium ion concentration	20	289	1.42e-09	ADCYAP1,ADCYAP1R1,BDKRB2,CACNA1A,CALCA,CALCR,CCKBR,DRD2,GIPR,GNG3,HCRT,HCRTR1,HCRTR2,HTR2A,NPFF,P2RY1,PTPRC,TAC1,TACR1,TBXA2R	*****	*****	*****	*****	*****	*****	*****	*****	*****	*****	*****	*****	*****	*****	*****	*****	*****	*****
	GO:0043408	regulation of MAPK cascade	17	712	0.0045	ADCYAP1,ANGPT1,CALCR,DRD2,GBA,GBP1,GNG3,HCRTR1,HSPH1,HTR2A,IQGAP3,NPFFR2,NPY5R,P2RY1,SEMA7A,TEK,TGFBR1	*****	*****	*****	*****	*****	*****	*****	*****	*****	*****	*****	*****	*****	*****	*****	*****	*****	*****
	GO:0070372	regulation of ERK1 and ERK2 cascade	11	274	0.001	ADCYAP1,ANGPT1,CALCR,DRD2,GBP1,HCRTR1,HTR2A,NPY5R,P2RY1,SEMA7A,TEK	*****	*****	*****	*****	*****	*****	*****	*****	*****	*****	*****	*****	*****	*****	*****	*****	*****	*****
	GO:0008584	male gonad development	6	132	0.015	CTNNA1,FSHB,LHB,LHCGR,RHOBTB3,TGFBR1	*****	*****	*****	*****	*****	*****	*****	*****	*****	*****	*****	*****	*****	*****	*****	*****	*****	*****
	GO:0046661	male sex differentiation	7	155	0.008	CTNNA1,FSHB,LHB,LHCGR,RHOBTB3,SHH,TGFBR1	*****	*****	*****	*****	*****	*****	*****	*****	*****	*****	*****	*****	*****	*****	*****	*****	*****	*****
	GO:0060333	interferon-gamma-mediated signaling pathway	7	69	0.00016	B2M,GBP1,HLA-DPB1,HLA-DQA1,HLA-DQA2,HLA-DQB1,HLA-DRB5	*****	*****	*****	*****	*****	*****	*****	*****	*****	*****	*****	*****	*****	*****	*****	*****	*****	*****
	GO:0072006	nephron development	5	121	0.0368	ANGPT1,ANGPT2,KIRREL3,SHH,TEK	*****	*****	*****	*****	*****	*****	*****	*****	*****	*****	*****	*****	*****	*****	*****	*****	*****	*****
	GO:0006950	response to stress	48	3267	0.0049	ADCYAP1,ADCYAP1R1,ADRB1,ANGPT2,B2M,BDKRB2,C3,CALCA,CTNNA1,CXCL2,CXCR6,DRD2,ENTPD2,GBA,GBP1,GBP4,GIPR,GNA11,HLA-DPB1,HLA-DQA1,HLA-DQA2,HLA-DQB1,HLA-DRB5,HSP90AA1,HSPH1,ITGB2,MAPT,MMP25,NPFF,OLR1,P2RY1,P4HB,PTPRC,SCARB2,SEMA7A,SHH,SSTR3,STC2,TAC1,TACR1,TACR3,TBXA2R,TEK,TGFBR1,TRIM14,VAMP3,VIP,VPS45	*****	*****	*****	*****	*****	*****	*****	*****	*****	*****	*****	*****	*****	*****	*****	*****	*****	*****
	GO:2000243	positive regulation of reproductive process	7	70	0.00018	P2RY1,SHH,TAC1,TAC3,TACR1,TACR2,TACR3	*****	*****	*****	*****	*****	*****	*****	*****	*****	*****	*****	*****	*****	*****	*****	*****	*****	*****
Striatal	GO:0000187	activation of MAPK activity	7	149	0.005	CHRNA7 DAB2IP KIT NTF3 PAK3 RET UBE2V1	GO:0015464	acetylcholine receptor activity	5	17	0.00012	CHRM2 CHRM4 CHRM5 CHRNA7 CHRNE	GO:0030424	axon	14	530	0.0015	CHRM2 CHRNA7 DAB2IP FXR1 GAD1 GAD2 NEFL NTS PRKAA2 RET SLC5A7 SPTBN4 SYT4 TNFRSF1B	HSA-372790	Signaling by GPCR	25	1142	9.62e-05	AKT1 ANXA1 CHRM2 CHRM4 CHRM5 GALR1 GAST GNA12 GPR17 GRM8 MCHR1 MCHR2 NET1 NTS OR2W1 PDE2A PMCH PPP1R1B PRKAR2B RAMP1 REEP1 TACR1 TBXA2R TRH TRHR
NAC	GO:0007188	adenylate cyclase-modulating G protein-coupled receptor signaling pathway	9	183	0.00085	CHRM2 CHRM4 CHRM5 GALR1 GNA12 GRM8 MCHR1 PDE2A RAMP1	GO:0005525	GTP binding	13	366	0.00033	GNA12 GUCY1B3 RAB13 RAB17 RAB25 RAB27B RAB33B RAB3C RAB6B RASD2 RHOD RHOJ SCG5	GO:0030425	dendrite	15	531	0.00046	CHRM2 CPLX1 DAB2IP FXR1 PCSK2 PPP1R1B PRKAA2 PRKAR2B RAB17 RELN RET RPL28 SLC5A7 SYT4 TACR1	HSA-5673001	RAF/MAP kinase cascade	7	229	0.0261	CAMK2A DAB2IP KIT NEFL RET SPTBN4 VWF
(Nucleus accumbens)	GO:0051056	regulation of small GTPase mediated signal transduction	8	310	0.0351	ARHGAP12 ARHGAP36 DAB2IP GPR17 NET1 RELN RHOD RHOJ	GO:0003924	GTPase activity	11	283	0.00047	GNA12 RAB13 RAB17 RAB25 RAB27B RAB33B RAB3C RAB6B RASD2 RHOD RHOJ	GO:0043025	neuronal cell body	14	460	0.00043	CHRM2 CPE CPLX1 DAB2IP PCSK2 PPP1R1B PRKAA2 PRKAR2B RAB17 RET SLC5A7 SPTBN4 SYT4 TNFRSF1B	HSA-9006931	Signaling by Nuclear Receptors	7	167	0.0052	DLAT HIST1H2BK PDHB PDK1 PDK2 PDK4 RXRG
	GO:0007271	synaptic transmission, cholinergic	7	31	2.78e-06	ACHE CHRM2 CHRM4 CHRM5 CHRNA7 CHRNE SLC5A7	GO:0032559	adenyl ribonucleotide binding	22	1514	0.0354	ACSS1 AKT1 CAMK2A DHX15 ENTPD3 EPRS IGF1R KIT MLH3 PAK3 PDE2A PDK1 PDK2 PDK4 PIP5K1B PRKAA2 PRKAR2B RET RUNX3 UBA3 UBE2D1 UBE2E3	GO:0098793	presynapse	14	354	5.16e-05	CAMK2A CHRM2 CPLX1 GAD1 GAD2 GRM8 NRXN2 NTS PDE2A RAB27B RAB3C SLC5A7 SYT10 SYT4	HSA-194840	Rho GTPase cycle	5	139	0.0465	ARHGAP12 ARHGAP36 NET1 RHOD RHOJ
	GO:0019217	regulation of fatty acid metabolic process	6	86	0.0023	AKT1 ANXA1 PDK1 PDK2 PDK4 PRKAA2	GO:0004842	ubiquitin-protein transferase activity	11	370	0.0034	CUL5 FBXL19 HERC5 PAX6 RNF111 RNF7 SMURF2 TRIM63 UBE2D1 UBE2E3 UBE2V1	GO:0098794	postsynapse	10	435	0.0228	AKT1 CAMK2A CHRM2 CHRM4 CHRM5 CHRNA7 CHRNE FXR1 PPP1R1B PRKAR2B	HSA-422475	Axon guidance	14	541	0.0015	CUL2 PAK3 RELN RET RPL14 RPL27A RPL28 RPL29 RPL35 RPL6 RPS5 RPS9 SCN7A SPTBN4
	GO:0030534	adult behavior	7	137	0.0034	CHRNA7 NR4A2 NRXN2 NRXN3 PPP1R1B SPTBN4 TRH	GO:0008144	drug binding	26	1710	0.0131	ACHE ACSS1 AKT1 CAMK2A CHRM2 CHRNA7 DHX15 ENTPD3 EPRS GAD1 GAD2 IGF1R KIT MLH3 PAK3 PDE2A PDK1 PDK2 PDK4 PIP5K1B PRKAA2 RET RUNX3 UBA3 UBE2D1 UBE2E3	GO:0000151	ubiquitin ligase complex	8	285	0.0197	ASB1 CUL2 CUL5 FBXL19 RNF7 SMURF2 UBE2D1 UBE2V1	HSA-913531	Interferon Signaling	6	189	0.0395	CAMK2A HERC5 HLA-DQB1 IRF8 SP100 XAF1
	GO:0008306	associative learning	5	75	0.0073	CHRNA7 KIT PPP1R1B RELN TACR1	GO:0003729	mRNA binding	6	198	0.041	ELAVL2 ELAVL4 FXR1 RPL35 RPS5 RSL1D1	GO:0098588	bounding membrane of organelle	27	1950	0.0228	ANXA1 ATG16L2 CAMK2A CHRM2 CLEC5A CPE GAD1 GAD2 HLA-DQA1 HLA-DQB1 IL7R MCHR1 NAPB PDE2A RAB13 RAB17 RAB27B RAB33B RAB6B RET RHOD SH3GL1 SNX10 SYT10 SYT4 TNFRSF1B VPS26A	HSA-983169	Class I MHC mediated antigen processing & presentation	14	365	5.75e-05	ASB1 ASB6 CUL2 CUL5 FBXL19 HERC5 RNF111 RNF7 SMURF2 TRIM63 UBA3 UBE2D1 UBE2E3 UBE2V1
	GO:0007626	locomotory behavior	6	184	0.0365	GAD1 NR4A2 PPP1R1B RASD2 SPTBN4 TRH	GO:0008528	G protein-coupled peptide receptor activity	6	132	0.0112	GALR1 GPR17 MCHR1 MCHR2 RAMP1 TACR1	GO:0030665	clathrin-coated vesicle membrane	6	100	0.0028	CHRM2 GAD1 GAD2 HLA-DQA1 HLA-DQB1 IL7R	HSA-597592	Post-translational protein modification	31	1366	1.54e-05	ARSB ASB1 ASB6 CUL2 CUL5 EIF5A2 FBXL19 HDAC4 HIST1H2BK IGFBP3 ING2 MFGE8 NAE1 NAPB NR4A2 RAB13 RAB17 RAB25 RAB27B RAB33B RAB3C RAB6B RNF7 SCG2 SMURF2 SP100 SPARCL1 SPTBN4 UBA3 UBE2D1 UBE2E3
	GO:0007613	memory	5	109	0.0236	CHRNA7 PPP1R1B RELN SYT4 TACR1	GO:0017022	myosin binding	5	62	0.0031	MYL2 RAB25 RAB27B RAB3C RAB6B	GO:0005829	cytosol	72	4958	7.22e-07	AKT1 ANXA1 ARHGAP12 ARHGAP36 ASB1 ASB6 CAB39L CALB2 CAMK2A CLEC5A CPLX1 CUL2 CUL5 DAB2IP EIF5A2 EPRS FBXL19 FXR1 GAD2 GGH GSTM5 GUCY1B3 HDAC4 HERC5 HIST1H2BK ING2 IRF8 LIMD1 MYL2 NAE1 NEFL NET1 PAK3 PAX6 PDE2A PDK2 PIP5K1B PLCD4 PLEK PPP1R1B PRKAA2 PRKAR2B PXN RAB13 RAB3C RAB6B RET RHOD RHOJ RNF111 RNF7 RPL14 RPL27A RPL28 RPL29 RPL35 RPL6 RPS5 RPS9 RUNX3 SH3GL1 SMURF2 SPTBN4 TXNIP TXNL4A TXNRD1 U…	HSA-8951664	Neddylation	9	227	0.0013	ASB1 ASB6 CUL2 CUL5 FBXL19 NAE1 RNF7 UBA3 UBE2D1
	GO:0061564	axon development	9	377	0.0337	COL25A1 NEFL NR4A2 NRXN3 PAK3 PAX6 RELN RET SPTBN4	GO:0042562	hormone binding	6	90	0.002	ACHE CHRNA7 GALR1 IGF1R MCHR1 RAMP1	*****	*****	*****	*****	*****	*****	HSA-72766	Translation	9	288	0.0063	EPRS RPL14 RPL27A RPL28 RPL29 RPL35 RPL6 RPS5 RPS9
	GO:0006935	chemotaxis	11	491	0.0236	ANXA1 ENG KIT NRXN3 NTF3 PAX6 RAB13 RELN RET SCG2 SPTBN4	GO:0042803	protein homodimerization activity	18	830	0.0021	ACHE AKT1 ANXA1 CAMK2A CHRNA7 DAB2IP ENG EPRS FXR1 KIT NR4A2 PDE2A PDK2 PLEK SP100 SYT10 SYT4 VWF	*****	*****	*****	*****	*****	*****	HSA-8868773	rRNA processing in the nucleus and cytosol	10	189	9.62e-05	BOP1 RPL14 RPL27A RPL28 RPL29 RPL35 RPL6 RPS5 RPS9 TEX10
	GO:0006979	response to oxidative stress	12	373	0.0016	AKT1 ANXA1 GUCY1B3 NET1 NR4A2 PDK1 PDK2 PRKAA2 PXN TACR1 TXNIP TXNRD1	*****	*****	*****	*****	*****	*****	*****	*****	*****	*****	*****	*****	HSA-927802	Nonsense-Mediated Decay (NMD)	8	112	0.0001	RPL14 RPL27A RPL28 RPL29 RPL35 RPL6 RPS5 RPS9
	GO:0060333	interferon-gamma-mediated signaling pathway	5	69	0.0059	CAMK2A HLA-DQA1 HLA-DQB1 IRF8 SP100	*****	*****	*****	*****	*****	*****	*****	*****	*****	*****	*****	*****	HSA-5663205	Infectious disease	11	363	0.0022	CUL5 RPL14 RPL27A RPL28 RPL29 RPL35 RPL6 RPS5 RPS9 SH3GL1 TXNRD1
	GO:0097193	intrinsic apoptotic signaling pathway	6	158	0.0224	CUL2 CUL5 DAB2IP PDK1 PDK2 TNFRSF1B	*****	*****	*****	*****	*****	*****	*****	*****	*****	*****	*****	*****	HSA-70268	Pyruvate metabolism	5	30	0.00014	DLAT PDHB PDK1 PDK2 PDK4
	GO:0043523	regulation of neuron apoptotic process	6	195	0.0448	HDAC4 NAE1 NEFL NR4A2 NTF3 PAK3	*****	*****	*****	*****	*****	*****	*****	*****	*****	*****	*****	*****	*****	*****	*****	*****	*****	*****
	GO:0009719	response to endogenous stimulus	32	1353	3.91e-06	AKT1 ANXA1 CAMK2A CHRM2 CHRM4 CHRM5 CHRNA7 DAB2IP ENG EPRS GGH HDAC4 IGF1R KIT NEFL NR4A2 PDE2A PDK2 PDK4 PRKAA2 PRKAR2B PXN RAB13 RUNX3 RXRG SMURF2 TACR1 TBXA2R TRH TRIM63 TXNIP UBE2D1	*****	*****	*****	*****	*****	*****	*****	*****	*****	*****	*****	*****	*****	*****	*****	*****	*****	*****
	GO:0009605	response to external stimulus	32	1857	0.00085	AKT1 ANXA1 ARSB CHRM2 CHRNA7 DAB2IP ENG GAST HDAC4 HERC5 HIST1H2BK IRF8 KIT NR4A2 NRXN2 NRXN3 NTF3 NTS PAX6 PDE2A PDK2 PDK4 PRKAA2 RAB13 RELN RET SCG2 SPTBN4 TACR1 TBXA2R TNFRSF1B TXNIP	*****	*****	*****	*****	*****	*****	*****	*****	*****	*****	*****	*****	*****	*****	*****	*****	*****	*****
	GO:0006937	regulation of muscle contraction	6	156	0.0215	CHRM2 HDAC4 KIT MYL2 TACR1 TBXA2R	*****	*****	*****	*****	*****	*****	*****	*****	*****	*****	*****	*****	*****	*****	*****	*****	*****	*****
	GO:0099173	postsynapse organization	5	54	0.0026	CHRNA7 IGF1R NRXN2 PAK3 RELN	*****	*****	*****	*****	*****	*****	*****	*****	*****	*****	*****	*****	*****	*****	*****	*****	*****	*****
	GO:0000184	nuclear-transcribed mRNA catabolic process, nonsense-mediated decay	8	118	0.00036	RPL14 RPL27A RPL28 RPL29 RPL35 RPL6 RPS5 RPS9	*****	*****	*****	*****	*****	*****	*****	*****	*****	*****	*****	*****	*****	*****	*****	*****	*****	*****
	GO:1900371	regulation of purine nucleotide biosynthetic process	5	69	0.0059	HDAC4 PDK1 PDK2 PDK4 PRKAA2	*****	*****	*****	*****	*****	*****	*****	*****	*****	*****	*****	*****	*****	*****	*****	*****	*****	*****
	GO:0006364	rRNA processing	6	192	0.0421	BOP1 RPL14 RPL35 RPS9 RSL1D1 TEX10	*****	*****	*****	*****	*****	*****	*****	*****	*****	*****	*****	*****	*****	*****	*****	*****	*****	*****
	GO:0006614	SRP-dependent cotranslational protein targeting to membrane	8	92	9.24e-05	RPL14 RPL27A RPL28 RPL29 RPL35 RPL6 RPS5 RPS9	*****	*****	*****	*****	*****	*****	*****	*****	*****	*****	*****	*****	*****	*****	*****	*****	*****	*****
CN	GO:0070372	regulation of ERK1 and ERK2 cascade	18	274	4.66e-06	ABCA7 CD44 CD74 CHI3L1 DAB2IP EPHB1 FBLN1 FLT4 HCRTR1 HRAS ICAM1 LYN P2RY6 PTK2B PTPN6 RAMP3 SYK TNF	GO:0030695	GTPase regulator activity	11	307	0.0445	AGAP2,ARHGAP12,ARHGEF15,DAB2IP,DOCK2,GNAQ,GPSM2,RASA3,TBC1D1,TNK2,WAS	GO:0042613	MHC class II protein complex	6	14	3.07e-06	CD74 HLA-DOA HLA-DPA1 HLA-DQA1 HLA-DQA2 HLA-DRA	HSA-372790	Signaling by GPCR	49	1142	1.63e-09	ADCY5 ADCY7 ADRA2C AKT1 APLNR ARHGEF15 C3 C3AR1 CALM1 CCR5 CHRM5 CNR1 CXCR4 FZD2 GLP2R GNA12 GNAQ GNB1 GNG7 GPC1 GPR65 GPSM2 HCRT HCRTR1 HCRTR2 HRAS HTR6 LPAR1 LPAR6 NET1 NPFF NPFFR1 NPFFR2 OR2W1 P2RY6 PDE10A PDE2A PDE7B PIK3CG PIK3R5 PRKCB PTAFR RAMP1 RAMP3 RASGRP2 RTP1 S1PR5 TBXA2R VAV2
(Caudate nucleus)	GO:0000187	activation of MAPK activity	9	149	0.004	CD74 CSPG4 CXCR4 DAB2IP LPAR1 RIPK1 SYK TNF UBE2V1	GO:0008528	G protein-coupled peptide receptor activity	9	132	0.0056	CCR5,CXCR4,GLP2R,HCRTR1,HCRTR2,NPFFR1,NPFFR2,RAMP1,RAMP3	GO:0032588	trans-Golgi network membrane	5	91	0.037	CD74 HLA-DPA1 HLA-DQA1 HLA-DQA2 HLA-DRA	HSA-9006335	Signaling by Erythropoietin	5	24	0.0011	HRAS LYN PIK3CD PIK3CG PIK3R5
	GO:0043506	regulation of JUN kinase activity	6	86	0.0129	DAB2IP MAPK8IP1 PTK2B RIPK1 SYK TNF	GO:0031267	small GTPase binding	16	525	0.0395	ABCA1,ARHGEF15,CALM1,CAMK2B,CYFIP1,DENND1B,DLG4,DOCK2,NET1,PAK4,RASSF5,SPTBN2,SPTBN4,TBC1D1,VAV2,WAS	GO:0044304	main axon	5	67	0.0135	DLG2 DLG4 KCNQ2 KCNQ3 SPTBN4	HSA-5673001	RAF/MAP kinase cascade	10	229	0.0167	CALM1 CAMK2B DAB2IP DLG2 DLG4 HRAS RASA3 SPTBN2 SPTBN4 VWF
	GO:0046425	regulation of receptor signaling pathway via JAK-STAT	7	151	0.0359	BGN HES5 IL18 LRRC4B LYN PTK2B TNFRSF1A	GO:0005088	Ras guanyl-nucleotide exchange factor activity	10	243	0.0333	ARHGEF15,CALM1,CAMK2B,DENND1B,DLG4,DOCK2,NET1,SPTBN2,SPTBN4,VAV2	GO:0150034	distal axon	9	250	0.037	ADRA2C CNR1 CYFIP1 FKBP15 GPM6A MAPK8IP1 NPFF PACSIN1 PTK2B	HSA-5683057	MAPK family signaling cascades	10	273	0.038	CALM1 CAMK2B DAB2IP DLG2 DLG4 HRAS RASA3 SPTBN2 SPTBN4 VWF
	GO:0014065	phosphatidylinositol 3-kinase signaling	5	33	0.002	AKT1 IGF1R PIK3CD PIK3CG PIK3R5	GO:0032395	MHC class II receptor activity	5	10	9.78e-05	HLA-DOA,HLA-DPA1,HLA-DQA1,HLA-DQA2,HLA-DRA	GO:0030669	clathrin-coated endocytic vesicle membrane	8	35	1.91e-06	CD74 FCGR1A FCGR1B FZD2 HLA-DPA1 HLA-DQA1 HLA-DQA2 HLA-DRA	HSA-194315	Signaling by Rho GTPases	14	402	0.019	ARHGAP12 ARHGEF15 CALM1 CASC5 CDH1 CYFIP1 DLG4 HIST1H2BK HIST1H3B LIMK2 NET1 RHOQ VAV2 WAS
	GO:0046578	regulation of Ras protein signal transduction	12	210	0.00099	ABCA1 ARHGEF15 CSF1 CYTH4 DAB2IP GPR65 HRAS LPAR1 LPAR6 NET1 RASA3 VAV2	GO:0016773	phosphotransferase activity, alcohol group as acceptor	24	767	0.009	AKT1,CALM1,CAMK2B,CCND1,EPHB1,FES,FGR,FLT4,GUCY2C,HCK,HK3,IGF1R,LIMK2,LTBP1,LYN,PAK4,PIK3CD,PIK3CG,PIK3R5,PRKCB,PTK2B,RIPK1,SYK,TNK2	GO:0043197	dendritic spine	7	143	0.02	ARC CYFIP1 DLG4 GPM6A LAMA2 LPAR1 PTK2B	HSA-157118	Signaling by NOTCH	12	197	0.0011	AKT1 CCND1 FLT4 HDAC4 HES5 HEY2 HIST1H2BK HIST1H3B JAG1 MFNG MIB1 RUNX1
	GO:0035023	regulation of Rho protein signal transduction	7	131	0.0208	ABCA1 ARHGEF15 GPR65 LPAR1 LPAR6 NET1 VAV2	GO:0001228	DNA-binding transcription activator activity, RNA polymerase II-specific	15	408	0.0178	ATF4,CREB3L1,EGR1,ESRRA,ETV1,IRF4,IRF5,MAFB,NFE2L2,NR4A2,NR5A2,NRF1,PAX6,RUNX1,SPI1	GO:0098793	presynapse	12	354	0.0217	ADRA2C CLCN3 CNR1 CYFIP1 DLG4 HCRT LRRC4B NPFF NRXN2 PACSIN1 PDE2A VAMP8	HSA-6783783	Interleukin-10 signaling	8	45	2.95e-05	CCR5 CSF1 ICAM1 IL18 PTAFR TIMP1 TNF TNFRSF1A
	GO:0007264	small GTPase mediated signal transduction	14	239	0.00023	CYFIP1 DOCK2 GNA12 GNB1 GPSM2 HMOX1 HRAS PAK4 RASGRP2 RHOQ RND1 TNK2 VAV2 WAS	GO:0000978	RNA polymerase II proximal promoter sequence-specific DNA binding	16	457	0.0178	ATF4,CREB3L1,ESRRA,ETV1,HDAC4,IRF4,MAFB,MLXIPL,NEUROG2,NR4A2,NR5A2,NRF1,PAX6,PROX1,RUNX1,SPI1	GO:0014069	postsynaptic density	8	205	0.036	ARC CHRNA3 DLG2 DLG4 DLG5 LYN MIB1 PTK2B	HSA-512988	Interleukin-3, Interleukin-5 and GM-CSF signaling	5	47	0.0079	HCK LYN PIK3CD PTPN6 SYK
	GO:0007188	adenylate cyclase-modulating G protein-coupled receptor signaling pathway	15	183	3.61e-06	ABCA1 ADCY5 ADCY7 ADRA2C CHRM5 CNR1 GLP2R GNA12 GNAQ GNB1 GPR65 LPAR1 PDE2A RAMP1 RAMP3	GO:0008144	drug binding	39	1710	0.0329	ABCA1,ABCA2,ABCA7,ABCC4,ADCY5,ADCY7,AKT1,ALAS2,CAMK2B,CHI3L1,CHRNA3,CLCN3,CNR1,ENTPD3,EPHB1,FASN,FES,FGR,FLT4,GUCY2C,GUK1,HCK,HK3,IGF1R,KIF20A,LIMK2,LYN,PAK4,PDE2A,PIK3CD,PIK3CG,PRKCB,PTK2B,PYGM,RIPK1,RUNX1,SCGB1A1,SYK,TNK2	GO:0031093	platelet alpha granule lumen	7	68	0.00064	CLU F13A1 FERMT3 SERPINA1 SERPING1 TIMP1 VWF	HSA-6785807	Interleukin-4 and Interleukin-13 signaling	10	106	0.00018	AKT1 CCND1 F13A1 HMOX1 ICAM1 IL18 IRF4 ITGAM TIMP1 TNF
	GO:0043949	regulation of cAMP-mediated signaling	5	48	0.0071	APLNR CALM1 LPAR1 PDE10A RASD2	GO:0035639	purine ribonucleoside triphosphate binding	39	1794	0.0495	ABCA1,ABCA2,ABCA7,ABCC4,ADCY5,ADCY7,AGAP2,AKT1,CAMK2B,CLCN3,ENTPD3,EPHB1,FES,FGR,FLT4,GBP5,GNA12,GNAQ,GUCY2C,GUK1,HCK,HK3,HRAS,IGF1R,KIF20A,LIMK2,LYN,PAK4,PIK3CD,PIK3CG,PRKCB,PTK2B,RASD2,RHOQ,RIPK1,RND1,RUNX1,SYK,TNK2	GO:0015629	actin cytoskeleton	16	432	0.0035	ARC CDH1 FERMT3 FGR FKBP15 HDAC4 HFE KEAP1 NPFFR2 PXN RHOQ RND1 SH3GL1 SPTBN2 SPTBN4 WAS	HSA-909733	Interferon alpha/beta signaling	6	66	0.0058	EGR1 IRF4 IRF5 PTPN6 SAMHD1 XAF1
	GO:0051591	response to cAMP	6	98	0.0212	HCN2 PDE2A PIK3CG PPARGC1B PTAFR PTK2B	GO:0046982	protein heterodimerization activity	17	519	0.0214	ADCY5,ADRA2C,ATF4,CLCN3,CLU,HEY2,HIST1H2BK,HIST1H3B,HIST1H3C,ITGAL,ITGAM,LIMK2,MAFB,MLXIPL,NR4A2,RUNX1,ZHX2	GO:0043202	lysosomal lumen	5	94	0.0406	BGN CD74 CSPG4 CSPG5 GPC1	HSA-877300	Interferon gamma signaling	16	86	1.74e-10	B2M CAMK2B CD44 FCGR1A FCGR1B GBP5 HLA-DPA1 HLA-DQA2 HLA-DRA ICAM1 IRF4 IRF5 PTAFR PTPN6 SP100 TRIM38
	GO:0046068	cGMP metabolic process	5	30	0.0014	ADCY5 ADCY7 GUCY2C PDE10A PDE2A	GO:0042803	protein homodimerization activity	28	830	0.0017	ADRA2C,AKT1,CADM2,CAMK2B,CLCN3,CSF1,DAB2IP,FASN,FLT4,GBP5,HEY2,HMOX1,KEAP1,MAFB,MASP1,MGST1,NR0B2,NR4A2,NRF1,PDE2A,PECAM1,PON1,PON3,RUNX1,SCARB1,SP100,VWF,ZHX2	GO:0005829	cytosol	98	4958	0.0019	ADCY5 ADCY7 AKT1 ANXA5 ARHGAP12 B2M BTBD6 CALM1 CAMK2B CASC5 CCND1 CD44 CLU CRTC1 CYCS CYFIP1 CYTH4 DAB2IP DENND1B DLG2 DLG4 DOCK2 DTX3L EPHB1 FASN FBXL16 FBXL18 FBXL19 FCHO1 FES FGR GFAP GFPT2 GMPR GNB1 GPC1 GPSM2 GSTM5 GUCY2C GUK1 HCK HDAC4 HIST1H2BK HK3 HMOX1 HRAS HSH2D IL18 IRF4 IRF5 KEAP1 LCP2 LYN MAPK8IP1 MASP1 MIB1 MLXIPL NET1 NFE2L2 NRF1 PACSIN1 PAX6 PDE10A PDE2A PDE7B PIK3CD PIK3CG PIK3R…	HSA-983169	Class I MHC mediated antigen processing & presentation	13	365	0.02	B2M BTBD6 DTX3L FBXL16 FBXL18 FBXL19 FCGR1A FCGR1B KEAP1 LY96 SH3RF1 UBE2V1 VAMP8
	GO:0009150	purine ribonucleotide metabolic process	13	425	0.0451	ADCY5 ADCY7 CYCS DLG2 DLG4 FASN GUCY2C GUK1 HK3 PDE10A PDE2A PDE7B RHOQ	GO:0004715	non-membrane spanning protein tyrosine kinase activity	7	51	0.00079	FES,FGR,HCK,LYN,PTK2B,SYK,TNK2	GO:0045335	phagocytic vesicle	7	122	0.0098	ABCA1 B2M CLCN3 LTF SYK VAMP8 WAS	HSA-2132295	MHC class II antigen presentation	8	119	0.005	CD74 CTSC HLA-DOA HLA-DPA1 HLA-DQA2 HLA-DRA KIF20A SPTBN2
	GO:0043370	regulation of CD4-positive, alpha-beta T cell differentiation	5	46	0.0062	IL18 IRF4 LOXL3 RUNX1 SH3RF1	*****	*****	*****	*****	*****	*****	GO:0031256	leading edge membrane	7	150	0.0242	ABCA7 ATF4 CD44 CSPG4 FGR PACSIN1 RASGRP2	HSA-983705	Signaling by the B Cell Receptor (BCR)	7	107	0.0109	CALM1 HRAS LYN PIK3CD PRKCB PTPN6 SYK
	GO:0050853	B cell receptor signaling pathway	5	34	0.0022	LYN PIK3CD PRKCB PTPN6 SYK	*****	*****	*****	*****	*****	*****	*****	*****	*****	*****	*****	*****	HSA-388841	Costimulation by the CD28 family	6	61	0.0044	AKT1 HLA-DPA1 HLA-DQA2 HLA-DRA LYN PTPN6
	GO:0097193	intrinsic apoptotic signaling pathway	9	158	0.0056	ATF4 CLU CYCS DAB2IP HMOX1 HRAS TNF TNFRSF1A WWOX	*****	*****	*****	*****	*****	*****	*****	*****	*****	*****	*****	*****	HSA-202403	TCR signaling	6	109	0.0336	HLA-DPA1 HLA-DQA2 HLA-DRA LCP2 UBE2V1 WAS
	GO:0038095	Fc-epsilon receptor signaling pathway	5	64	0.0178	CALM1 LCP2 LYN SYK VAV2	*****	*****	*****	*****	*****	*****	*****	*****	*****	*****	*****	*****	HSA-166658	Complement cascade	8	56	0.0001	C3 C3AR1 C4B CLU FCN1 FCN2 FCN3 SERPING1
	GO:0038096	Fc-gamma receptor signaling pathway involved in phagocytosis	8	73	0.00026	CYFIP1 FCGR1A FGR HCK LYN SYK VAV2 WAS	*****	*****	*****	*****	*****	*****	*****	*****	*****	*****	*****	*****	HSA-2424491	DAP12 signaling	5	26	0.0013	B2M HRAS LCP2 SYK VAV2
	GO:0043122	regulation of I-kappaB kinase/NF-kappaB signaling	12	167	0.00015	AKT1 CD74 DAB2IP LPAR1 LTF PRKCB RIPK1 TNF TNFRSF1A TRIM38 UBE2V1 ZC3HAV1	*****	*****	*****	*****	*****	*****	*****	*****	*****	*****	*****	*****	HSA-2454202	Fc epsilon receptor (FCERI) signaling	8	126	0.0066	CALM1 HRAS LCP2 LYN RASGRP2 SYK UBE2V1 VAV2
	GO:0070555	response to interleukin-1	7	147	0.0327	AES CHI3L1 DAB2IP EGR1 HDAC4 ICAM1 UBE2V1	*****	*****	*****	*****	*****	*****	*****	*****	*****	*****	*****	*****	HSA-2029480	Fcgamma receptor (FCGR) dependent phagocytosis	8	84	0.0011	CYFIP1 FCGR1A FGR HCK LYN SYK VAV2 WAS
	GO:0060337	type I interferon signaling pathway	6	65	0.0045	EGR1 IRF4 IRF5 SAMHD1 SP100 XAF1	*****	*****	*****	*****	*****	*****	*****	*****	*****	*****	*****	*****	HSA-6798695	Neutrophil degranulation	23	471	2.89e-05	B2M C3 C3AR1 CD33 CD44 CHI3L1 CTSC CYFIP1 DOCK2 FCGR3B FCN1 FGR HK3 ITGAL ITGAM LTF MGST1 PECAM1 PTAFR PTPN6 RNASE2 SERPINA1 VAMP8
	GO:0001525	angiogenesis	14	297	0.0017	ANGPT2 APLNR CSPG4 DAB2IP EPHB1 FLT4 HMOX1 IL18 JAG1 PIK3CG PTK2B RAMP1 SYK VAV2	*****	*****	*****	*****	*****	*****	*****	*****	*****	*****	*****	*****	HSA-1296071	Potassium Channels	6	99	0.0237	GNB1 GNG7 HCN2 KCNJ4 KCNQ2 KCNQ3
	GO:0006935	chemotaxis	22	491	7.34e-05	BMP7 C3AR1 CCR5 CXCR4 DOCK2 EPHB1 ETV1 FES GPC1 HRAS LAMA2 LPAR1 PAX6 PIK3CD PIK3CG PLXNA1 PTAFR RNASE2 SEMA4D SPTBN2 SPTBN4 SYK	*****	*****	*****	*****	*****	*****	*****	*****	*****	*****	*****	*****	HSA-112314	Neurotransmitter receptors and postsynaptic signal transmission	13	150	2.77e-05	ADCY5 ADCY7 CALM1 CAMK2B CHRNA3 CHRNE DLG2 DLG4 GNB1 GNG7 HRAS KCNJ4 PRKCB
	GO:0007409	axonogenesis	13	346	0.0129	BMP7 CXCR4 CYFIP1 EPHB1 ETV1 GPC1 LAMA2 NR4A2 PAX6 PIK3CD PLXNA1 SPTBN2 SPTBN4	*****	*****	*****	*****	*****	*****	*****	*****	*****	*****	*****	*****	HSA-991365	Activation of GABAB receptors	5	39	0.0045	ADCY5 ADCY7 GNB1 GNG7 KCNJ4
	GO:0007568	aging	10	255	0.0256	AKT1 CNR1 CTSC DNMT3A HRAS ICAM1 NFE2L2 SERPING1 TIMP1 UCP2	*****	*****	*****	*****	*****	*****	*****	*****	*****	*****	*****	*****	HSA-442755	Activation of NMDA receptors and postsynaptic events	5	43	0.0059	CALM1 CAMK2B DLG2 DLG4 HRAS
	GO:0043010	camera-type eye development	10	292	0.0488	ARHGEF15 BMP7 EPHB1 GNB1 GPM6A HES5 JAG1 LIMK2 PAX6 PROX1	*****	*****	*****	*****	*****	*****	*****	*****	*****	*****	*****	*****	HSA-1474290	Collagen formation	8	89	0.0013	COL20A1 COL23A1 COL4A5 COL9A2 COL9A3 ITGA6 LOXL1 LOXL3
	GO:0021782	glial cell development	8	91	0.00099	AKT1 CLU GFAP HES5 LPAR1 LYN POU3F1 SOX10	*****	*****	*****	*****	*****	*****	*****	*****	*****	*****	*****	*****	HSA-422475	Axon guidance	22	541	0.00053	AGAP2 COL4A5 COL9A2 COL9A3 CXCR4 DLG4 EPHB1 FES GPC1 HRAS KCNQ2 KCNQ3 LIMK2 LYN PAK4 PIK3CD PLXNA1 RND1 SEMA4D SPTBN2 SPTBN4 VAV2
	GO:0071495	cellular response to endogenous stimulus	45	1106	2.23e-08	ADCY5 ADCY7 AKT1 ATF4 BMP7 CD44 CDH1 CHRDL1 CHRM5 CHRNA3 CYFIP1 DAB2IP DNMT3A EGR1 ESRRA GLP2R GNAQ GNB1 HCN2 HCRTR1 HCRTR2 HDAC4 HFE ICAM1 IGF1R LYN NFE2L2 NPFFR1 NPFFR2 NR0B2 NR4A2 NR5A2 P2RY6 PDE2A PIK3CG PPARGC1B PTAFR PXN RAMP3 RHOQ SOX10 SPP1 TNF UCP2 WWOX	*****	*****	*****	*****	*****	*****	*****	*****	*****	*****	*****	*****	HSA-5663202	Diseases of signal transduction	13	360	0.019	AKT1 DAB2IP FOXO6 HDAC4 HES5 HEY2 HRAS JAG1 MIB1 PIK3CD RASA3 VWF ZC3HAV1
	GO:0071496	cellular response to external stimulus	14	305	0.0021	AES AKT1 ATF4 HDAC4 HFE HMOX1 ICAM1 ITGA6 LYN NFE2L2 NR4A2 PDE2A TNFRSF1A UCP2	*****	*****	*****	*****	*****	*****	*****	*****	*****	*****	*****	*****	HSA-3000178	ECM proteoglycans	7	75	0.0025	BGN COL4A5 COL9A2 COL9A3 HAPLN1 LAMA2 MATN3
	GO:0006979	response to oxidative stress	13	373	0.0213	AKT1 ATF4 CYCS HMOX1 MGST1 NET1 NFE2L2 NR4A2 PPARGC1B PTK2B PXN SCGB1A1 UCP2	*****	*****	*****	*****	*****	*****	*****	*****	*****	*****	*****	*****	HSA-2644603	Signaling by NOTCH1 in Cancer	5	57	0.0141	HDAC4 HES5 HEY2 JAG1 MIB1
	GO:0060998	regulation of dendritic spine development	5	63	0.017	ARC CAMK2B DLG5 FOXO6 LPAR1	*****	*****	*****	*****	*****	*****	*****	*****	*****	*****	*****	*****	HSA-6802957	Oncogenic MAPK signaling	5	75	0.0315	DAB2IP HRAS RASA3 VWF ZC3HAV1
	GO:0042060	wound healing	27	461	6.51e-08	ADRA2C ANXA5 CD44 F13A1 FBLN1 GNA12 GNAQ GNB1 HIST1H3B HIST1H3C HMOX1 LCP2 LYN NFE2 PIK3CD PIK3CG PIK3R5 PRKCB PTPN6 SCARB1 SERPINA1 SERPING1 SYK TIMP1 VAV2 VWF WAS	*****	*****	*****	*****	*****	*****	*****	*****	*****	*****	*****	*****	HSA-597592	Post-translational protein modification	34	1366	0.0131	APOL1 BTBD6 C3 CALM1 CHRDL1 CP CSF1 CTSC DNMT3A FAM20A FBXL16 FBXL18 FBXL19 FCGR3B GFPT2 HDAC4 HIST1H2BK IGFBP3 KEAP1 LTBP1 MATN3 NR4A2 PRSS21 RIPK1 SERPINA1 SP100 SPARCL1 SPP1 SPTBN2 SPTBN4 TECTB TIMP1 TULP4 WSB2
	GO:0042552	myelination	9	93	0.00021	AKT1 CLU CXCR4 GPC1 HES5 LPAR1 POU3F1 SOX10 UGT8	*****	*****	*****	*****	*****	*****	*****	*****	*****	*****	*****	*****	HSA-8878171	Transcriptional regulation by RUNX1	8	201	0.0465	CBX6 CCND1 HIST1H2BK HIST1H3B NFE2 PRKCB RUNX1 SPI1
	GO:0007422	peripheral nervous system development	7	68	0.0011	AKT1 ETV1 GPC1 LAMA2 POU3F1 RUNX1 UGT8	*****	*****	*****	*****	*****	*****	*****	*****	*****	*****	*****	*****	HSA-8878166	Transcriptional regulation by RUNX2	7	115	0.014	AKT1 CCND1 ESRRA HDAC4 HEY2 PPARGC1B RUNX1
	GO:0060079	excitatory postsynaptic potential	5	76	0.0303	AKT1 CHRNA3 CHRNE HCRT NPFF	*****	*****	*****	*****	*****	*****	*****	*****	*****	*****	*****	*****	HSA-8878159	Transcriptional regulation by RUNX3	6	91	0.0187	CCND1 HDAC4 ITGAL JAG1 RUNX1 SPP1
	GO:0031663	lipopolysaccharide-mediated signaling pathway	8	31	1.57e-06	AKT1 HCK IL18 LY96 LYN PTAFR SCARB1 TNF	*****	*****	*****	*****	*****	*****	*****	*****	*****	*****	*****	*****	*****	*****	*****	*****	*****	*****
	GO:0072006	nephron development	6	121	0.0431	ANGPT2 BMP7 EGR1 HES5 JAG1 PECAM1	*****	*****	*****	*****	*****	*****	*****	*****	*****	*****	*****	*****	*****	*****	*****	*****	*****	*****
	GO:0003231	cardiac ventricle development	6	125	0.0476	CPE FZD2 HEY2 JAG1 LTBP1 PROX1	*****	*****	*****	*****	*****	*****	*****	*****	*****	*****	*****	*****	*****	*****	*****	*****	*****	*****
	GO:0042632	cholesterol homeostasis	5	71	0.0247	ABCA1 ABCA2 IL18 NR5A2 SCARB1	*****	*****	*****	*****	*****	*****	*****	*****	*****	*****	*****	*****	*****	*****	*****	*****	*****	*****
	GO:0060135	maternal process involved in female pregnancy	6	60	0.0033	ADCY7 AKT1 ANGPT2 CNR1 NPFF SPP1	*****	*****	*****	*****	*****	*****	*****	*****	*****	*****	*****	*****	*****	*****	*****	*****	*****	*****
	GO:0048732	gland development	14	395	0.0145	AKT1 BMP7 CCND1 CDH1 CSF1 FASN HFE HMOX1 MAFB PAX6 PLXNA1 PROX1 TNF UCP2	*****	*****	*****	*****	*****	*****	*****	*****	*****	*****	*****	*****	*****	*****	*****	*****	*****	*****
	GO:0043618	regulation of transcription from RNA polymerase II promoter in response to stress	5	67	0.0206	ATF4 CREB3L1 EGR1 HMOX1 NFE2L2	*****	*****	*****	*****	*****	*****	*****	*****	*****	*****	*****	*****	*****	*****	*****	*****	*****	*****
	GO:0051090	regulation of DNA-binding transcription factor activity	24	403	3.38e-07	AKT1 BMP7 CLU CRTC1 DAB2IP FZD2 HCK HDAC4 HMOX1 ICAM1 IL18 KEAP1 LTF NEUROG2 NR0B2 PPARGC1B PRKCB PROX1 RIPK1 SP100 SYK TNF TRIM38 UBE2V1	*****	*****	*****	*****	*****	*****	*****	*****	*****	*****	*****	*****	*****	*****	*****	*****	*****	*****
PT	GO:0043620	regulation of DNA-templated transcription in response to stress	5	73	0.00095	CUL2 DNAJB1 HSPA1A JUN RGS14	GO:0000978	RNA polymerase II proximal promoter sequence-specific DNA binding	7	457	0.0396	EGR2 ETV1 FOS FOSB HDAC4 JUN JUND	GO:0005829	cytosol	34	4958	0.0128	AP1S1 ASB1 ASB6 CUL2 CUL5 CYTH3 DNAJB1 DTNBP1 EEF2 FBXL16 FOS GBP4 HBA1 HBA2 HDAC4 HSPA1A HSPA1B HSPA6 HSPH1 ISG15 JUN MAPK11 MAPKAPK3 MCM5 NAE1 NHLRC1 NOS1 NOTCH3 PPP1R3C PRKCG RNF7 RPSA SAT1 THY1	HSA-372790	Signaling by GPCR	12	1142	0.0176	ADRA1D C5AR1 CCL5 CHRM4 CHRM5 GPR183 GRM8 MTNR1B PRKCG RGS14 TBXA2R TTR
(Putamen)	GO:0070372	regulation of ERK1 and ERK2 cascade	8	274	0.0012	C5AR1 CCL5 CYR61 DUSP1 DUSP4 GPR183 JUN RGS14	GO:0031072	heat shock protein binding	5	112	0.0113	DNAJB1 HSPA1A HSPA1B HSPA6 ITGB2	GO:0101002	ficolin-1-rich granule	6	186	0.0026	EEF2 HSPA1A HSPA1B HSPA6 ITGB2 SLC2A3	HSA-448424	Interleukin-17 signaling	5	71	0.00069	DUSP4 FOS JUN MAPK11 MAPKAPK3
	GO:0043405	regulation of MAP kinase activity	8	337	0.0023	C5AR1 DTNBP1 DUSP1 DUSP4 ELANE MAPK11 MAPKAPK3 RGS14	GO:0051082	unfolded protein binding	5	106	0.011	DNAJB1 HSPA1A HSPA1B HSPA6 SERPINH1	GO:0005654	nucleoplasm	26	3446	0.0151	C5AR1 CHRM4 CHRM5 CHRNA3 CHRNE DTNBP1 FAT1 GRASP GRM8 ITGB2 NOS1 PRKCG RGS14 THY1 UTRN	HSA-450294	MAP kinase activation	5	63	0.00056	DUSP4 FOS JUN MAPK11 MAPKAPK3
	GO:0009719	response to endogenous stimulus	18	1353	0.00076	CCL5 CHRDL1 CHRM4 CHRM5 CHRNA3 COL4A1 DUSP1 EEF2 EGR2 FOS FOSB HDAC4 ITGB2 JUN JUND TBXA2R TNC VGF	GO:0097367	carbohydrate derivative binding	18	2163	0.0403	CYR61 EEF1A2 EEF2 ELANE GBP4 HSPA1A HSPA1B HSPA6 HSPH1 MAPK11 MAPKAPK3 MCM5 MPO NID1 NOS1 PRKCG THY1 TNC	GO:0045211	postsynaptic membrane	8	237	0.00029	CHRM4 CHRM5 CHRNA3 CHRNE DTNBP1 GRASP RGS14 UTRN	HSA-9006931	Signaling by Nuclear Receptors	5	167	0.0062	FOS FOSB H2AFV JUN JUND
	GO:0009605	response to external stimulus	22	1857	0.00054	AP1S1 C5AR1 CCL5 CYR61 EEF2 EGR2 ELANE ETV1 FOS FOSB GPR183 HDAC4 ISG15 ITGB2 JUN JUND MAPK11 MAPKAPK3 MPO TBXA2R TNC VGF	GO:0031625	ubiquitin protein ligase binding	7	311	0.0188	CUL2 CUL5 EGR2 HSPA1A HSPA1B JUN NAE1	GO:0030425	dendrite	7	531	0.0375	CHRNA3 DNAJB1 DTNBP1 NOS1 PRKCG RGS14 THY1	HSA-1280215	Cytokine Signaling in Immune system	10	654	0.0044	CCL5 DUSP4 FOS GBP4 HLA-DRA ISG15 ITGB2 JUN MAPK11 MAPKAPK3
	GO:0006935	chemotaxis	7	491	0.0342	C5AR1 CCL5 CYR61 EGR2 ETV1 GPR183 ITGB2	GO:0004888	transmembrane signaling receptor activity	12	1226	0.0495	ADRA1D C5AR1 CHRM4 CHRM5 CHRNA3 CHRNE GPR183 GRM8 HLA-DRA ITGB2 MTNR1B TBXA2R	GO:0005788	endoplasmic reticulum lumen	7	299	0.0044	CHRDL1 COL26A1 COL4A1 CYR61 SERPINH1 TNC VGF	HSA-168898	Toll-like Receptor Cascades	6	151	0.0012	DUSP4 FOS ITGB2 JUN MAPK11 MAPKAPK3
	GO:0051591	response to cAMP	6	98	0.00044	DUSP1 FOS FOSB JUN JUND VGF	*****	*****	*****	*****	*****	*****	GO:0031012	extracellular matrix	5	283	0.0375	COL4A1 LAMA3 MUC4 NID1 TNC	HSA-983169	Class I MHC mediated antigen processing & presentation	6	365	0.0238	ASB1 ASB6 CUL2 CUL5 FBXL16 RNF7
	GO:0001525	angiogenesis	6	297	0.0173	COL4A1 CYR61 JUN NOTCH3 SAT1 THY1	*****	*****	*****	*****	*****	*****	GO:0005887	integral component of plasma membrane	18	1564	0.0018	ADRA1D C5AR1 CHRM4 CHRM5 CHRNA3 CHRNE FAT1 GPR183 GRM8 HLA-DRA ICAM5 ITGB2 MTNR1B MUC4 SCN4B SLC2A3 TBXA2R THY1	HSA-5663205	Infectious disease	6	363	0.0238	AP1S1 CUL5 EEF2 HSPA1A ISG15 RPSA
	GO:0007568	aging	6	255	0.0099	EEF2 FOS ITGB2 JUN JUND MPO	*****	*****	*****	*****	*****	*****	*****	*****	*****	*****	*****	*****	HSA-8951664	Neddylation	7	227	0.0012	ASB1 ASB6 CUL2 CUL5 FBXL16 NAE1 RNF7
	GO:0048511	rhythmic process	5	250	0.0321	EGR2 JUN JUND MTNR1B PRKCG	*****	*****	*****	*****	*****	*****	*****	*****	*****	*****	*****	*****	HSA-2559583	Cellular Senescence	5	161	0.0056	FOS H2AFV JUN MAPK11 MAPKAPK3
	GO:0099537	trans-synaptic signaling	7	408	0.0177	CHRM4 CHRM5 CHRNA3 CHRNE MTNR1B NOS1 PRKCG	*****	*****	*****	*****	*****	*****	*****	*****	*****	*****	*****	*****	*****	*****	*****	*****	*****	*****
	GO:0009416	response to light stimulus	5	290	0.0464	DUSP1 ELANE FOS JUND RGS14	*****	*****	*****	*****	*****	*****	*****	*****	*****	*****	*****	*****	*****	*****	*****	*****	*****	*****
	GO:0002764	immune response-regulating signaling pathway	8	365	0.0033	C5AR1 FOS HLA-DRA ITGB2 JUN MAPKAPK3 MUC4 THY1	*****	*****	*****	*****	*****	*****	*****	*****	*****	*****	*****	*****	*****	*****	*****	*****	*****	*****
	GO:0007517	muscle organ development	5	287	0.0455	EEF2 EGR2 ETV1 FOS UTRN	*****	*****	*****	*****	*****	*****	*****	*****	*****	*****	*****	*****	*****	*****	*****	*****	*****	*****
	GO:0007611	learning or memory	5	237	0.0274	EGR2 FOS JUN PRKCG RGS14	*****	*****	*****	*****	*****	*****	*****	*****	*****	*****	*****	*****	*****	*****	*****	*****	*****	*****
	GO:0016032	viral process	8	571	0.0248	AP1S1 CUL2 CUL5 HLA-DRA HSPA1A HSPA1B ISG15 RPSA	*****	*****	*****	*****	*****	*****	*****	*****	*****	*****	*****	*****	*****	*****	*****	*****	*****	*****
	GO:0043523	regulation of neuron apoptotic process	5	195	0.0157	C5AR1 HDAC4 JUN NAE1 PRKCG	*****	*****	*****	*****	*****	*****	*****	*****	*****	*****	*****	*****	*****	*****	*****	*****	*****	*****
	GO:0007187	G protein-coupled receptor signaling pathway, coupled to cyclic nucleotide second messenger	5	206	0.0186	ADRA1D CHRM4 CHRM5 GRM8 MTNR1B	*****	*****	*****	*****	*****	*****	*****	*****	*****	*****	*****	*****	*****	*****	*****	*****	*****	*****
	GO:0006979	response to oxidative stress	10	373	0.00042	DUSP1 EEF2 FOS HBA1 HBA2 HSPA1A HSPA1B JUN MPO RGS14	*****	*****	*****	*****	*****	*****	*****	*****	*****	*****	*****	*****	*****	*****	*****	*****	*****	*****
	GO:0002274	myeloid leukocyte activation	12	574	0.00049	C5AR1 CCL5 EEF2 ELANE HSPA1A HSPA1B HSPA6 ITGB2 JUN MPO SLC2A3 TTR	*****	*****	*****	*****	*****	*****	*****	*****	*****	*****	*****	*****	*****	*****	*****	*****	*****	*****
	GO:0000122	negative regulation of transcription by RNA polymerase II	9	809	0.0447	DNAJB1 ELANE FOSB HDAC4 HSPA1A JUN JUND NOTCH3 SIRT7	*****	*****	*****	*****	*****	*****	*****	*****	*****	*****	*****	*****	*****	*****	*****	*****	*****	*****
Legend: GO: Gene Ontology; FDR: False discovery rate.
