# Supplementary material for: Brain areas involved with obsessive-compulsive disorder present different DNA methylation modulation
Source: BMC Genom Data. 2021 Oct 30;22:45. doi: 10.1186/s12863-021-00993-0 (PMC8557022; doi:10.1186/s12863-021-00993-0)
Supplement: Supplementary file 2 — Additional file 2: Table S1. Differentially methylated sites (DMSs) between OCD cases and controls. Table S2. Functional modules identified by FEM (Functional Epigenetic Modules) analysis. Table S3. Differentially methylated regions (DMRs) and related cgs. Table S4. Differential expression analysis between OCD cases and controls. Table S5. Nodes (genes) from STRING final networks classified according to network centrality measures. Table S6: Enrichment results from STRING for the final networks using differentially expressed genes (DEG), genes located on differentially methylated regions. Table S7. Transcription factors (TF) annotated from differentially methylated regions (DMRs) matched on differentially expressed genes (DEGs). [file 12863_2021_993_MOESM2_ESM.zip › Table S7.xlsx]

## Sheet: Table S7
S7 Table: Transcription factors (TF) annotated from differentially methylated regions (DMRs) matched on differentially expressed genes (DEGs).
Brain area	DMR	DNAm Status	TF binding to DMR	Targeted DEG	Status on OCD (RNAseq)	Mode of Regulation	References - PMID
Cortical	DMR_9	Hypermethylated	YY1	ACTC1	Up-regulated	Repression	9171244
ACC	DMR_9	Hypermethylated	YY1	GBP1	Down-regulated	Unknown	22162832
(Anterior cingulate gyrus)	DMR_10	Hypomethylated	YY1	ACTC1	Up-regulated	Repression	9171244
	DMR_10	Hypomethylated	USF1	B2M	Down-regulated	Activation	12480693
	DMR_10	Hypomethylated	USF2	B2M	Down-regulated	Activation	12480693
	DMR_10	Hypomethylated	YY1	GBP1	Down-regulated	Unknown	22162832
	DMR_13	Hypermethylated	E2F1	SIVA1	Down-regulated	Activation	15105421
	DMR_22	Hypomethylated	YY1	ACTC1	Up-regulated	Repression	9171244
	DMR_22	Hypomethylated	YY1	GBP1	Down-regulated	Unknown	22162832
	DMR_23	Hypomethylated	YY1	ACTC1	Up-regulated	Repression	9171244
	DMR_23	Hypomethylated	YY1	GBP1	Down-regulated	Unknown	22162832
	DMR_32	Hypomethylated	SP1	FGL2	Down-regulated	Unknown	11170750
	DMR_32	Hypomethylated	SP1	GIPR	Down-regulated	Unknown	16087722
	DMR_32	Hypomethylated	RFX5	HLA-DPB1	Down-regulated	Unknown	11258423
	DMR_32	Hypomethylated	E2F1	SIVA1	Down-regulated	Activation	15105421
	DMR_36	Hypomethylated	YY1	ACTC1	Up-regulated	Repression	9171244
	DMR_36	Hypomethylated	YY1	GBP1	Down-regulated	Unknown	22162832
	DMR_36	Hypomethylated	E2F1	SIVA1	Down-regulated	Activation	15105421
	DMR_41	Hypomethylated	YY1	ACTC1	Up-regulated	Repression	9171244
	DMR_41	Hypomethylated	YY1	GBP1	Down-regulated	Unknown	22162832
	DMR_43	Hypermethylated	YY1	ACTC1	Up-regulated	Repression	9171244
	DMR_43	Hypermethylated	YY1	GBP1	Down-regulated	Unknown	22162832
	DMR_45	Hypermethylated	YY1	ACTC1	Up-regulated	Repression	9171244
	DMR_45	Hypermethylated	YY1	GBP1	Down-regulated	Unknown	22162832
	DMR_45	Hypermethylated	ATF3	ID1	Down-regulated	Repression	20565867
	DMR_48	Hypermethylated	YY1	ACTC1	Up-regulated	Repression	9171244
	DMR_48	Hypermethylated	YY1	GBP1	Down-regulated	Unknown	22162832
	DMR_50	Hypermethylated	E2F1	SIVA1	Down-regulated	Activation	15105421
	DMR_55	Hypomethylated	YY1	ACTC1	Up-regulated	Repression	9171244
	DMR_55	Hypomethylated	YY1	GBP1	Down-regulated	Unknown	22162832
OFC	DMR_3	Hypermethylated	REST	BDNF	Down-regulated	Repression	18075316;18518926
(Orbitofrontal cortex)	DMR_3	Hypermethylated	MYC	CD38	Down-regulated	Activation	11519042
	DMR_3	Hypermethylated	SP1	CD44	Down-regulated	Activation	12972613
	DMR_3	Hypermethylated	SP1	CYP7B1	Down-regulated	Unknown	11470525
	DMR_3	Hypermethylated	SP1	EDNRB	Down-regulated	Unknown	16623715
	DMR_3	Hypermethylated	SP1	EDNRB	Down-regulated	Activation	16921166
	DMR_3	Hypermethylated	SP1	EGR1	Down-regulated	Activation	8349585
	DMR_3	Hypermethylated	SP1	EGR1	Down-regulated	Unknown	10826704
	DMR_3	Hypermethylated	RUNX3	HES1	Down-regulated	Repression	19800882
	DMR_3	Hypermethylated	RFX5	HLA-DPB1	Down-regulated	Unknown	11258423
	DMR_3	Hypermethylated	SP1	ID4	Down-regulated	Repression	9516472
	DMR_3	Hypermethylated	IRF1	IFNA13	Down-regulated	Activation	12077266
	DMR_3	Hypermethylated	SP1	ITGA2	Down-regulated	Unknown	11238113;11313353
	DMR_3	Hypermethylated	SP1	ITGAV	Down-regulated	Unknown	12136940
	DMR_3	Hypermethylated	SP1	ITGAV	Down-regulated	Repression	23319049
	DMR_3	Hypermethylated	SP1	NT5E	Down-regulated	Unknown	10428853
	DMR_3	Hypermethylated	REST	SCG3	Down-regulated	Unknown	19118055
	DMR_3	Hypermethylated	SP1	SPRY2	Down-regulated	Unknown	14644509
	DMR_3	Hypermethylated	IRF1	VCAM1	Down-regulated	Unknown	15265939;22182512
	DMR_5	Hypomethylated	REST	BDNF	Down-regulated	Repression	18075316;18518926
	DMR_5	Hypomethylated	MYC	CD38	Down-regulated	Activation	11519042
	DMR_5	Hypomethylated	USF1	ID4	Down-regulated	Unknown	9516472
	DMR_5	Hypomethylated	REST	SCG3	Down-regulated	Unknown	19118055
	DMR_8	Hypomethylated	REST	BDNF	Down-regulated	Repression	18075316;18518926
	DMR_8	Hypomethylated	MYC	CD38	Down-regulated	Activation	11519042
	DMR_8	Hypomethylated	USF1	ID4	Down-regulated	Unknown	9516472
	DMR_8	Hypomethylated	REST	SCG3	Down-regulated	Unknown	19118055
	DMR_9	Hypomethylated	REST	BDNF	Down-regulated	Repression	18075316;18518926
	DMR_9	Hypomethylated	MYC	CD38	Down-regulated	Activation	11519042
	DMR_9	Hypomethylated	SP1	CD44	Down-regulated	Activation	12972613
	DMR_9	Hypomethylated	SP1	CYP7B1	Down-regulated	Unknown	11470525
	DMR_9	Hypomethylated	SP1	EDNRB	Down-regulated	Unknown	16623715
	DMR_9	Hypomethylated	SP1	EDNRB	Down-regulated	Activation	16921166
	DMR_9	Hypomethylated	SP1	EGR1	Down-regulated	Activation	8349585
	DMR_9	Hypomethylated	SP1	EGR1	Down-regulated	Unknown	10826704
	DMR_9	Hypomethylated	RUNX3	HES1	Down-regulated	Repression	19800882
	DMR_9	Hypomethylated	RFX5	HLA-DPB1	Down-regulated	Unknown	11258423
	DMR_9	Hypomethylated	SP1	ID4	Down-regulated	Repression	9516472
	DMR_9	Hypomethylated	IRF1	IFNA13	Down-regulated	Activation	12077266
	DMR_9	Hypomethylated	SP1	ITGA2	Down-regulated	Unknown	11238113;11313353
	DMR_9	Hypomethylated	SP1	ITGAV	Down-regulated	Unknown	12136940
	DMR_9	Hypomethylated	SP1	ITGAV	Down-regulated	Repression	23319049
	DMR_9	Hypomethylated	SP1	NT5E	Down-regulated	Unknown	10428853
	DMR_9	Hypomethylated	REST	SCG3	Down-regulated	Unknown	19118055
	DMR_9	Hypomethylated	SP1	SPRY2	Down-regulated	Unknown	14644509
	DMR_9	Hypomethylated	IRF1	VCAM1	Down-regulated	Unknown	15265939;22182512
	DMR_10	Hypomethylated	RUNX3	HES1	Down-regulated	Repression	19800882
	DMR_13	Hypomethylated	RUNX3	HES1	Down-regulated	Repression	19800882
	DMR_14	Hypomethylated	RELA	CCL4	Down-regulated	Unknown	11342414
	DMR_14	Hypomethylated	MYC	CD38	Down-regulated	Activation	11519042
	DMR_14	Hypomethylated	RELA	CD38	Down-regulated	Unknown	17322278;18341691;18441094
	DMR_14	Hypomethylated	RELA	EGR1	Down-regulated	Repression	21983014
	DMR_14	Hypomethylated	RELA	HES1	Down-regulated	Unknown	17876798
	DMR_14	Hypomethylated	RUNX3	HES1	Down-regulated	Repression	19800882
	DMR_14	Hypomethylated	JUN	ITGB8	Down-regulated	Unknown	21878622
	DMR_14	Hypomethylated	ATF2	ITGB8	Down-regulated	Unknown	21878622
	DMR_14	Hypomethylated	RELA	VCAM1	Down-regulated	Unknown	10553096;10833420;16453001;23042817
	DMR_14	Hypomethylated	RELA	VCAM1	Down-regulated	Activation	10329958;10946302;11359843;16317091;16385502;19281832;19422386;22708120
	DMR_14	Hypomethylated	EP300	VCAM1	Down-regulated	Activation	19281832
	DMR_14	Hypomethylated	JUN	VCAM1	Down-regulated	Activation	16271621
	DMR_20	Hypomethylated	REST	BDNF	Down-regulated	Repression	18075316;18518926
	DMR_20	Hypomethylated	MYC	CD38	Down-regulated	Activation	11519042
	DMR_20	Hypomethylated	SP1	CD44	Down-regulated	Activation	12972613
	DMR_20	Hypomethylated	SP1	CYP7B1	Down-regulated	Unknown	11470525
	DMR_20	Hypomethylated	SP1	EDNRB	Down-regulated	Unknown	16623715
	DMR_20	Hypomethylated	SP1	EDNRB	Down-regulated	Activation	16921166
	DMR_20	Hypomethylated	SP1	EGR1	Down-regulated	Activation	8349585
	DMR_20	Hypomethylated	SP1	EGR1	Down-regulated	Unknown	10826704
	DMR_20	Hypomethylated	RUNX3	HES1	Down-regulated	Repression	19800882
	DMR_20	Hypomethylated	RFX5	HLA-DPB1	Down-regulated	Unknown	11258423
	DMR_20	Hypomethylated	SP1	ID4	Down-regulated	Repression	9516472
	DMR_20	Hypomethylated	IRF1	IFNA13	Down-regulated	Activation	12077266
	DMR_20	Hypomethylated	SP1	ITGA2	Down-regulated	Unknown	11238113;11313353
	DMR_20	Hypomethylated	SP1	ITGAV	Down-regulated	Unknown	12136940
	DMR_20	Hypomethylated	SP1	ITGAV	Down-regulated	Repression	23319049
	DMR_20	Hypomethylated	SP1	NT5E	Down-regulated	Unknown	10428853
	DMR_20	Hypomethylated	REST	SCG3	Down-regulated	Unknown	19118055
	DMR_20	Hypomethylated	SP1	SPRY2	Down-regulated	Unknown	14644509
	DMR_20	Hypomethylated	IRF1	VCAM1	Down-regulated	Unknown	15265939;22182512
	DMR_26	Hypermethylated	RELA	CCL4	Down-regulated	Unknown	11342414
	DMR_26	Hypermethylated	RELA	CD38	Down-regulated	Unknown	17322278;18341691;18441094
	DMR_26	Hypermethylated	RELA	EGR1	Down-regulated	Repression	21983014
	DMR_26	Hypermethylated	RELA	HES1	Down-regulated	Unknown	17876798
	DMR_26	Hypermethylated	RUNX3	HES1	Down-regulated	Repression	19800882
	DMR_26	Hypermethylated	RELA	VCAM1	Down-regulated	Unknown	10553096;10833420;16453001;23042817
	DMR_26	Hypermethylated	RELA	VCAM1	Down-regulated	Activation	10329958;10946302;11359843;16317091;16385502;19281832;19422386;22708120
	DMR_18	Hypermethylated	RUNX3	HES1	Down-regulated	Repression	19800882
	DMR_25	Hypomethylated	REST	BDNF	Down-regulated	Repression	18075316;18518926
	DMR_25	Hypomethylated	REST	SCG3	Down-regulated	Unknown	19118055
	DMR_55	Hypermethylated	REST	BDNF	Down-regulated	Repression	18075316;18518926
	DMR_55	Hypermethylated	MYC	CD38	Down-regulated	Activation	11519042
	DMR_55	Hypermethylated	SP1	CD44	Down-regulated	Activation	12972613
	DMR_55	Hypermethylated	SP1	CYP7B1	Down-regulated	Unknown	11470525
	DMR_55	Hypermethylated	SP1	EDNRB	Down-regulated	Unknown	16623715
	DMR_55	Hypermethylated	SP1	EDNRB	Down-regulated	Activation	16921166
	DMR_55	Hypermethylated	SP1	EGR1	Down-regulated	Activation	8349585
	DMR_55	Hypermethylated	SP1	EGR1	Down-regulated	Unknown	10826704
	DMR_55	Hypermethylated	RUNX3	HES1	Down-regulated	Repression	19800882
	DMR_55	Hypermethylated	RFX5	HLA-DPB1	Down-regulated	Unknown	11258423
	DMR_55	Hypermethylated	SP1	ID4	Down-regulated	Repression	9516472
	DMR_55	Hypermethylated	IRF1	IFNA13	Down-regulated	Activation	12077266
	DMR_55	Hypermethylated	SP1	ITGA2	Down-regulated	Unknown	11238113;11313353
	DMR_55	Hypermethylated	SP1	ITGAV	Down-regulated	Unknown	12136940
	DMR_55	Hypermethylated	SP1	ITGAV	Down-regulated	Repression	23319049
	DMR_55	Hypermethylated	SP1	NT5E	Down-regulated	Unknown	10428853
	DMR_55	Hypermethylated	REST	SCG3	Down-regulated	Unknown	19118055
	DMR_55	Hypermethylated	SP1	SPRY2	Down-regulated	Unknown	14644509
	DMR_55	Hypermethylated	IRF1	VCAM1	Down-regulated	Unknown	15265939;22182512
	DMR_56	Hypomethylated	REST	BDNF	Down-regulated	Repression	18075316;18518926
	DMR_56	Hypomethylated	MYC	CD38	Down-regulated	Activation	11519042
	DMR_56	Hypomethylated	SP1	CD44	Down-regulated	Activation	12972613
	DMR_56	Hypomethylated	SP1	CYP7B1	Down-regulated	Unknown	11470525
	DMR_56	Hypomethylated	SP1	EDNRB	Down-regulated	Unknown	16623715
	DMR_56	Hypomethylated	SP1	EDNRB	Down-regulated	Activation	16921166
	DMR_56	Hypomethylated	SP1	EGR1	Down-regulated	Activation	8349585
	DMR_56	Hypomethylated	SP1	EGR1	Down-regulated	Unknown	10826704
	DMR_56	Hypomethylated	RUNX3	HES1	Down-regulated	Repression	19800882
	DMR_56	Hypomethylated	RFX5	HLA-DPB1	Down-regulated	Unknown	11258423
	DMR_56	Hypomethylated	SP1	ID4	Down-regulated	Repression	9516472
	DMR_56	Hypomethylated	IRF1	IFNA13	Down-regulated	Activation	12077266
	DMR_56	Hypomethylated	SP1	ITGA2	Down-regulated	Unknown	11238113;11313353
	DMR_56	Hypomethylated	SP1	ITGAV	Down-regulated	Unknown	12136940
	DMR_56	Hypomethylated	SP1	ITGAV	Down-regulated	Repression	23319049
	DMR_56	Hypomethylated	SP1	NT5E	Down-regulated	Unknown	10428853
	DMR_56	Hypomethylated	REST	SCG3	Down-regulated	Unknown	19118055
	DMR_56	Hypomethylated	SP1	SPRY2	Down-regulated	Unknown	14644509
	DMR_56	Hypomethylated	IRF1	VCAM1	Down-regulated	Unknown	15265939;22182512
	DMR_57	Hypermethylated	REST	BDNF	Down-regulated	Repression	18075316;18518926
	DMR_57	Hypermethylated	MYC	CD38	Down-regulated	Activation	11519042
	DMR_57	Hypermethylated	SP1	CD44	Down-regulated	Activation	12972613
	DMR_57	Hypermethylated	SP1	CYP7B1	Down-regulated	Unknown	11470525
	DMR_57	Hypermethylated	SP1	EDNRB	Down-regulated	Unknown	16623715
	DMR_57	Hypermethylated	SP1	EDNRB	Down-regulated	Activation	16921166
	DMR_57	Hypermethylated	SP1	EGR1	Down-regulated	Activation	8349585
	DMR_57	Hypermethylated	SP1	EGR1	Down-regulated	Unknown	10826704
	DMR_57	Hypermethylated	RUNX3	HES1	Down-regulated	Repression	19800882
	DMR_57	Hypermethylated	RFX5	HLA-DPB1	Down-regulated	Unknown	11258423
	DMR_57	Hypermethylated	SP1	ID4	Down-regulated	Repression	9516472
	DMR_57	Hypermethylated	IRF1	IFNA13	Down-regulated	Activation	12077266
	DMR_57	Hypermethylated	SP1	ITGA2	Down-regulated	Unknown	11238113;11313353
	DMR_57	Hypermethylated	SP1	ITGAV	Down-regulated	Unknown	12136940
	DMR_57	Hypermethylated	SP1	ITGAV	Down-regulated	Repression	23319049
	DMR_57	Hypermethylated	SP1	NT5E	Down-regulated	Unknown	10428853
	DMR_57	Hypermethylated	REST	SCG3	Down-regulated	Unknown	19118055
	DMR_57	Hypermethylated	SP1	SPRY2	Down-regulated	Unknown	14644509
	DMR_57	Hypermethylated	IRF1	VCAM1	Down-regulated	Unknown	15265939;22182512
	DMR_58	Hypermethylated	REST	BDNF	Down-regulated	Repression	18075316;18518926
	DMR_58	Hypermethylated	RFX5	HLA-DPB1	Down-regulated	Unknown	11258423
	DMR_58	Hypermethylated	REST	SCG3	Down-regulated	Unknown	19118055
	DMR_66	Hypermethylated	RUNX3	HES1	Down-regulated	Repression	19800882
	DMR_67	Hypomethylated	RUNX3	HES1	Down-regulated	Repression	19800882
	DMR_68	Hypermethylated	RUNX3	HES1	Down-regulated	Repression	19800882
	DMR_69	Hypermethylated	RUNX3	HES1	Down-regulated	Repression	19800882
	DMR_70	Hypermethylated	RUNX3	HES1	Down-regulated	Repression	19800882
	DMR_71	Hypermethylated	RUNX3	HES1	Down-regulated	Repression	19800882
	DMR_72	Hypomethylated	RUNX3	HES1	Down-regulated	Repression	19800882
	DMR_73	Hypermethylated	REST	BDNF	Down-regulated	Repression	18075316;18518926
	DMR_73	Hypermethylated	REST	SCG3	Down-regulated	Unknown	19118055
	DMR_74	Hypermethylated	REST	BDNF	Down-regulated	Repression	18075316;18518926
	DMR_74	Hypermethylated	REST	SCG3	Down-regulated	Unknown	19118055
	DMR_75	Hypermethylated	REST	BDNF	Down-regulated	Repression	18075316;18518926
	DMR_75	Hypermethylated	REST	SCG3	Down-regulated	Unknown	19118055
	DMR_80	Hypermethylated	REST	BDNF	Down-regulated	Repression	18075316;18518926
	DMR_80	Hypermethylated	REST	SCG3	Down-regulated	Unknown	19118055
	DMR_81	Hypermethylated	REST	BDNF	Down-regulated	Repression	18075316;18518926
	DMR_81	Hypermethylated	REST	SCG3	Down-regulated	Unknown	19118055
	DMR_114	Hypermethylated	JUND	ITGAV	Down-regulated	Repression	23319049
	DMR_115	Hypomethylated	REST	BDNF	Down-regulated	Repression	18075316;18518926
	DMR_115	Hypomethylated	MYC	CD38	Down-regulated	Activation	11519042
	DMR_115	Hypomethylated	USF1	ID4	Down-regulated	Unknown	9516472
	DMR_115	Hypomethylated	REST	SCG3	Down-regulated	Unknown	19118055
	DMR_125	Hypomethylated	RUNX3	HES1	Down-regulated	Repression	19800882
	DMR_136	Hypomethylated	JUND	ITGAV	Down-regulated	Repression	23319049
	DMR_151	Hypermethylated	REST	BDNF	Down-regulated	Repression	18075316;18518926
	DMR_151	Hypermethylated	MYC	CD38	Down-regulated	Activation	11519042
	DMR_151	Hypermethylated	SP1	CD44	Down-regulated	Activation	12972613
	DMR_151	Hypermethylated	SP1	CYP7B1	Down-regulated	Unknown	11470525
	DMR_151	Hypermethylated	SP1	EDNRB	Down-regulated	Activation	16921166
	DMR_151	Hypermethylated	SP1	EDNRB	Down-regulated	Unknown	16623715
	DMR_151	Hypermethylated	SP1	EGR1	Down-regulated	Unknown	10826704
	DMR_151	Hypermethylated	SP1	EGR1	Down-regulated	Activation	8349585
	DMR_151	Hypermethylated	RUNX3	HES1	Down-regulated	Repression	19800882
	DMR_151	Hypermethylated	RFX5	HLA-DPB1	Down-regulated	Unknown	11258423
	DMR_151	Hypermethylated	SP1	ID4	Down-regulated	Repression	9516472
	DMR_151	Hypermethylated	IRF1	IFNA13	Down-regulated	Activation	12077266
	DMR_151	Hypermethylated	SP1	ITGA2	Down-regulated	Unknown	11238113;11313353
	DMR_151	Hypermethylated	SP1	ITGAV	Down-regulated	Unknown	12136940
	DMR_151	Hypermethylated	SP1	ITGAV	Down-regulated	Repression	23319049
	DMR_151	Hypermethylated	SP1	NT5E	Down-regulated	Unknown	10428853
	DMR_151	Hypermethylated	REST	SCG3	Down-regulated	Unknown	19118055
	DMR_151	Hypermethylated	SP1	SPRY2	Down-regulated	Unknown	14644509
	DMR_151	Hypermethylated	IRF1	VCAM1	Down-regulated	Unknown	15265939;22182512
	DMR_152	Hypermethylated	REST	BDNF	Down-regulated	Repression	18075316;18518926
	DMR_152	Hypermethylated	MYC	CD38	Down-regulated	Activation	11519042
	DMR_152	Hypermethylated	SP1	CD44	Down-regulated	Activation	12972613
	DMR_152	Hypermethylated	SP1	CYP7B1	Down-regulated	Unknown	11470525
	DMR_152	Hypermethylated	SP1	EDNRB	Down-regulated	Activation	16921166
	DMR_152	Hypermethylated	SP1	EDNRB	Down-regulated	Unknown	16623715
	DMR_152	Hypermethylated	SP1	EGR1	Down-regulated	Unknown	10826704
	DMR_152	Hypermethylated	SP1	EGR1	Down-regulated	Activation	8349585
	DMR_152	Hypermethylated	RUNX3	HES1	Down-regulated	Repression	19800882
	DMR_152	Hypermethylated	RFX5	HLA-DPB1	Down-regulated	Unknown	11258423
	DMR_152	Hypermethylated	SP1	ID4	Down-regulated	Repression	9516472
	DMR_152	Hypermethylated	IRF1	IFNA13	Down-regulated	Activation	12077266
	DMR_152	Hypermethylated	SP1	ITGA2	Down-regulated	Unknown	11238113;11313353
	DMR_152	Hypermethylated	SP1	ITGAV	Down-regulated	Unknown	12136940
	DMR_152	Hypermethylated	SP1	ITGAV	Down-regulated	Repression	23319049
	DMR_152	Hypermethylated	SP1	NT5E	Down-regulated	Unknown	10428853
	DMR_152	Hypermethylated	REST	SCG3	Down-regulated	Unknown	19118055
	DMR_152	Hypermethylated	SP1	SPRY2	Down-regulated	Unknown	14644509
	DMR_152	Hypermethylated	IRF1	VCAM1	Down-regulated	Unknown	15265939;22182512
	DMR_158	Hypermethylated	RUNX3	HES1	Down-regulated	Repression	19800882
	DMR_159	Hypomethylated	RUNX3	HES1	Down-regulated	Repression	19800882
	DMR_160	Hypermethylated	RUNX3	HES1	Down-regulated	Repression	19800882
	DMR_161	Hypermethylated	RUNX3	HES1	Down-regulated	Repression	19800882
	DMR_162	Hypomethylated	RUNX3	HES1	Down-regulated	Repression	19800882
	DMR_163	Hypermethylated	RUNX3	HES1	Down-regulated	Repression	19800882
	DMR_164	Hypomethylated	REST	BDNF	Down-regulated	Repression	18075316;18518926
	DMR_164	Hypomethylated	REST	SCG3	Down-regulated	Unknown	19118055
	DMR_165	Hypermethylated	REST	BDNF	Down-regulated	Repression	18075316;18518926
	DMR_165	Hypermethylated	REST	SCG3	Down-regulated	Unknown	19118055
	DMR_184	Hypermethylated	REST	BDNF	Down-regulated	Repression	18075316;18518926
	DMR_184	Hypermethylated	CREB1	BDNF	Down-regulated	Activation	11719924
	DMR_184	Hypermethylated	RUNX3	HES1	Down-regulated	Repression	19800882
	DMR_184	Hypermethylated	REST	SCG3	Down-regulated	Unknown	19118055
	DMR_184	Hypermethylated	CREB1	SPRY2	Down-regulated	Unknown	14644509
	DMR_199	Hypomethylated	REST	BDNF	Down-regulated	Repression	18075316;18518926
	DMR_199	Hypomethylated	REST	SCG3	Down-regulated	Unknown	19118055
	DMR_201	Hypermethylated	IRF1	IFNA13	Down-regulated	Activation	12077266
	DMR_201	Hypermethylated	IRF1	VCAM1	Down-regulated	Unknown	15265939;22182512
	DMR_205	Hypomethylated	RUNX3	HES1	Down-regulated	Repression	19800882
	DMR_208	Hypomethylated	USF1	ID4	Down-regulated	Unknown	9516472
	DMR_213	Hypermethylated	REST	BDNF	Down-regulated	Repression	18075316;18518926
	DMR_213	Hypermethylated	REST	SCG3	Down-regulated	Unknown	19118055
	DMR_218	Hypermethylated	RUNX3	HES1	Down-regulated	Repression	19800882
	DMR_221	Hypomethylated	REST	BDNF	Down-regulated	Repression	18075316;18518926
	DMR_221	Hypomethylated	MYC	CD38	Down-regulated	Activation	11519042
	DMR_221	Hypomethylated	SP1	CD44	Down-regulated	Activation	12972613
	DMR_221	Hypomethylated	SP1	CYP7B1	Down-regulated	Unknown	11470525
	DMR_221	Hypomethylated	SP1	EDNRB	Down-regulated	Unknown	16623715
	DMR_221	Hypomethylated	SP1	EDNRB	Down-regulated	Activation	16921166
	DMR_221	Hypomethylated	SP1	EGR1	Down-regulated	Activation	8349585
	DMR_221	Hypomethylated	SP1	EGR1	Down-regulated	Unknown	10826704
	DMR_221	Hypomethylated	RUNX3	HES1	Down-regulated	Repression	19800882
	DMR_221	Hypomethylated	RFX5	HLA-DPB1	Down-regulated	Unknown	11258423
	DMR_221	Hypomethylated	SP1	ID4	Down-regulated	Repression	9516472
	DMR_221	Hypomethylated	IRF1	IFNA13	Down-regulated	Activation	12077266
	DMR_221	Hypomethylated	SP1	ITGA2	Down-regulated	Unknown	11238113;11313353
	DMR_221	Hypomethylated	SP1	ITGAV	Down-regulated	Unknown	12136940
	DMR_221	Hypomethylated	SP1	ITGAV	Down-regulated	Repression	23319049
	DMR_221	Hypomethylated	SP1	NT5E	Down-regulated	Unknown	10428853
	DMR_221	Hypomethylated	REST	SCG3	Down-regulated	Unknown	19118055
	DMR_221	Hypomethylated	SP1	SPRY2	Down-regulated	Unknown	14644509
	DMR_221	Hypomethylated	IRF1	VCAM1	Down-regulated	Unknown	15265939;22182512
	DMR_223	Hypomethylated	REST	BDNF	Down-regulated	Repression	18075316;18518926
	DMR_223	Hypomethylated	REST	SCG3	Down-regulated	Unknown	19118055
	DMR_247	Hypomethylated	MYC	CD38	Down-regulated	Activation	11519042
	DMR_247	Hypomethylated	RUNX3	HES1	Down-regulated	Repression	19800882
	DMR_247	Hypomethylated	JUND	ITGAV	Down-regulated	Repression	23319049
	DMR_247	Hypomethylated	EP300	VCAM1	Down-regulated	Activation	19281832
	DMR_250	Hypermethylated	JUND	ITGAV	Down-regulated	Repression	23319049
	DMR_255	Hypermethylated	RUNX3	HES1	Down-regulated	Repression	19800882
	DMR_256	Hypermethylated	RUNX3	HES1	Down-regulated	Repression	19800882
	DMR_257	Hypomethylated	SP1	CD44	Down-regulated	Activation	12972613
	DMR_257	Hypomethylated	SP1	CYP7B1	Down-regulated	Unknown	11470525
	DMR_257	Hypomethylated	SP1	EDNRB	Down-regulated	Unknown	16623715
	DMR_257	Hypomethylated	SP1	EDNRB	Down-regulated	Activation	16921166
	DMR_257	Hypomethylated	SP1	EGR1	Down-regulated	Activation	8349585
	DMR_257	Hypomethylated	SP1	EGR1	Down-regulated	Unknown	10826704
	DMR_257	Hypomethylated	SP1	ID4	Down-regulated	Repression	9516472
	DMR_257	Hypomethylated	IRF1	IFNA13	Down-regulated	Activation	12077266
	DMR_257	Hypomethylated	SP1	ITGA2	Down-regulated	Unknown	11238113;11313353
	DMR_257	Hypomethylated	SP1	ITGAV	Down-regulated	Unknown	12136940
	DMR_257	Hypomethylated	SP1	ITGAV	Down-regulated	Repression	23319049
	DMR_257	Hypomethylated	SP1	NT5E	Down-regulated	Unknown	10428853
	DMR_257	Hypomethylated	SP1	SPRY2	Down-regulated	Unknown	14644509
	DMR_257	Hypomethylated	IRF1	VCAM1	Down-regulated	Unknown	15265939;22182512
	DMR_272	Hypermethylated	REST	BDNF	Down-regulated	Repression	18075316;18518926
	DMR_272	Hypermethylated	RFX5	HLA-DPB1	Down-regulated	Unknown	11258423
	DMR_272	Hypermethylated	REST	SCG3	Down-regulated	Unknown	19118055
	DMR_273	Hypomethylated	JUND	ITGAV	Down-regulated	Repression	23319049
	DMR_273	Hypomethylated	JUN	ITGB8	Down-regulated	Unknown	21878622
	DMR_273	Hypomethylated	EP300	VCAM1	Down-regulated	Activation	19281832
	DMR_273	Hypomethylated	JUN	VCAM1	Down-regulated	Activation	16271621
	DMR_274	Hypomethylated	RUNX3	HES1	Down-regulated	Repression	19800882
	DMR_275	Hypomethylated	RUNX3	HES1	Down-regulated	Repression	19800882
	DMR_276	Hypomethylated	REST	BDNF	Down-regulated	Repression	18075316;18518926
	DMR_276	Hypomethylated	REST	SCG3	Down-regulated	Unknown	19118055
	DMR_278	Hypomethylated	REST	BDNF	Down-regulated	Repression	18075316;18518926
	DMR_278	Hypomethylated	REST	SCG3	Down-regulated	Unknown	19118055
	DMR_288	Hypermethylated	ETS1	DUSP6	Down-regulated	Unknown	20097731
	DMR_288	Hypermethylated	ETS1	EGR1	Down-regulated	Unknown	9207063
	DMR_288	Hypermethylated	BRCA1	EGR1	Down-regulated	Unknown	20103632
	DMR_288	Hypermethylated	ETS1	EGR1	Down-regulated	Activation	19074849
	DMR_288	Hypermethylated	RUNX3	HES1	Down-regulated	Repression	19800882
	DMR_288	Hypermethylated	USF1	ID4	Down-regulated	Unknown	9516472
	DMR_288	Hypermethylated	ETS1	SPRY2	Down-regulated	Unknown	14644509
	DMR_288	Hypermethylated	EP300	VCAM1	Down-regulated	Activation	19281832
	DMR_289	Hypermethylated	EP300	VCAM1	Down-regulated	Activation	19281832
	DMR_302	Hypermethylated	MYC	CD38	Down-regulated	Activation	11519042
	DMR_302	Hypermethylated	SP1	CD44	Down-regulated	Activation	12972613
	DMR_302	Hypermethylated	SP1	CYP7B1	Down-regulated	Unknown	11470525
	DMR_302	Hypermethylated	SP1	EDNRB	Down-regulated	Activation	16921166
	DMR_302	Hypermethylated	SP1	EDNRB	Down-regulated	Unknown	16623715
	DMR_302	Hypermethylated	SP1	EGR1	Down-regulated	Unknown	10826704
	DMR_302	Hypermethylated	SP1	EGR1	Down-regulated	Activation	8349585
	DMR_302	Hypermethylated	RUNX3	HES1	Down-regulated	Repression	19800882
	DMR_302	Hypermethylated	RFX5	HLA-DPB1	Down-regulated	Unknown	11258423
	DMR_302	Hypermethylated	SP1	ID4	Down-regulated	Repression	9516472
	DMR_302	Hypermethylated	IRF1	IFNA13	Down-regulated	Activation	12077266
	DMR_302	Hypermethylated	SP1	ITGA2	Down-regulated	Unknown	11238113;11313353
	DMR_302	Hypermethylated	SP1	ITGAV	Down-regulated	Unknown	12136940
	DMR_302	Hypermethylated	SP1	ITGAV	Down-regulated	Repression	23319049
	DMR_302	Hypermethylated	SP1	NT5E	Down-regulated	Unknown	10428853
	DMR_302	Hypermethylated	SP1	SPRY2	Down-regulated	Unknown	14644509
	DMR_302	Hypermethylated	IRF1	VCAM1	Down-regulated	Unknown	15265939;22182512
	DMR_310	Hypomethylated	RUNX3	HES1	Down-regulated	Repression	19800882
	DMR_311	Hypomethylated	RUNX3	HES1	Down-regulated	Repression	19800882
	DMR_339	Hypomethylated	REST	BDNF	Down-regulated	Repression	18075316;18518926
	DMR_339	Hypomethylated	MYC	CD38	Down-regulated	Activation	11519042
	DMR_339	Hypomethylated	SP1	CD44	Down-regulated	Activation	12972613
	DMR_339	Hypomethylated	SP1	CYP7B1	Down-regulated	Unknown	11470525
	DMR_339	Hypomethylated	SP1	EDNRB	Down-regulated	Unknown	16623715
	DMR_339	Hypomethylated	SP1	EDNRB	Down-regulated	Activation	16921166
	DMR_339	Hypomethylated	SP1	EGR1	Down-regulated	Unknown	10826704
	DMR_339	Hypomethylated	SP1	EGR1	Down-regulated	Activation	8349585
	DMR_339	Hypomethylated	RUNX3	HES1	Down-regulated	Repression	19800882
	DMR_339	Hypomethylated	RFX5	HLA-DPB1	Down-regulated	Unknown	11258423
	DMR_339	Hypomethylated	SP1	ID4	Down-regulated	Repression	9516472
	DMR_339	Hypomethylated	IRF1	IFNA13	Down-regulated	Activation	12077266
	DMR_339	Hypomethylated	SP1	ITGA2	Down-regulated	Unknown	11238113;11313353
	DMR_339	Hypomethylated	SP1	ITGAV	Down-regulated	Unknown	12136940
	DMR_339	Hypomethylated	SP1	ITGAV	Down-regulated	Repression	23319049
	DMR_339	Hypomethylated	SP1	NT5E	Down-regulated	Unknown	10428853
	DMR_339	Hypomethylated	REST	SCG3	Down-regulated	Unknown	19118055
	DMR_339	Hypomethylated	SP1	SPRY2	Down-regulated	Unknown	14644509
	DMR_339	Hypomethylated	IRF1	VCAM1	Down-regulated	Unknown	15265939;22182512
	DMR_341	Hypomethylated	RUNX3	HES1	Down-regulated	Repression	19800882
	DMR_322	Hypermethylated	EP300	VCAM1	Down-regulated	Activation	19281832
	DMR_342	Hypomethylated	REST	BDNF	Down-regulated	Repression	18075316;18518926
	DMR_342	Hypomethylated	MYC	CD38	Down-regulated	Activation	11519042
	DMR_342	Hypomethylated	REST	SCG3	Down-regulated	Unknown	19118055
	DMR_343	Hypermethylated	REST	BDNF	Down-regulated	Repression	18075316;18518926
	DMR_343	Hypermethylated	REST	SCG3	Down-regulated	Unknown	19118055
	DMR_344	Hypermethylated	REST	BDNF	Down-regulated	Repression	18075316;18518926
	DMR_344	Hypermethylated	REST	SCG3	Down-regulated	Unknown	19118055
	DMR_345	Hypermethylated	REST	BDNF	Down-regulated	Repression	18075316;18518926
	DMR_345	Hypermethylated	REST	SCG3	Down-regulated	Unknown	19118055
Striatal	DMR_1	Hypermethylated	EGR1	ACHE	Down-regulated	Unknown	7559515
NAC	DMR_2	Hypermethylated	EGR1	ACHE	Down-regulated	Unknown	7559515
(Nucleus accumbens)	DMR_3	Hypermethylated	EGR1	ACHE	Down-regulated	Unknown	7559515
	DMR_19	Hypermethylated	CEBPB	HBB	Down-regulated	Unknown	15833715
	DMR_21	Hypermethylated	SP1	ABCC3	Up-regulated	Activation	17272513
	DMR_21	Hypermethylated	SP1	ABCC3	Up-regulated	Unknown	10772892
	DMR_21	Hypermethylated	EGR1	ACHE	Down-regulated	Unknown	7559515
	DMR_21	Hypermethylated	REST	CARTPT	Down-regulated	Repression	18485095
	DMR_21	Hypermethylated	NFYA	HBB	Down-regulated	Unknown	15833715
	DMR_21	Hypermethylated	NFYB	HBB	Down-regulated	Unknown	15833715
	DMR_21	Hypermethylated	RFX5	HLA-DQA1	Up-regulated	Unknown	11258423
	DMR_21	Hypermethylated	RFX5	HLA-DQB1	Up-regulated	Unknown	11258423;18723135
	DMR_21	Hypermethylated	SP1	IGFBP3	Up-regulated	Activation	12200149
	DMR_21	Hypermethylated	SP1	KIT	Down-regulated	Unknown	9834219
	DMR_21	Hypermethylated	FOS	NEFL	Down-regulated	Activation	8180132
	DMR_21	Hypermethylated	FOS	NTS	Down-regulated	Unknown	7791794
	DMR_22	Hypermethylated	SP1	ABCC3	Up-regulated	Unknown	10772892
	DMR_22	Hypermethylated	SP1	ABCC3	Up-regulated	Activation	17272513
	DMR_22	Hypermethylated	EGR1	ACHE	Down-regulated	Unknown	7559515
	DMR_22	Hypermethylated	REST	CARTPT	Down-regulated	Repression	18485095
	DMR_22	Hypermethylated	NFYB	HBB	Down-regulated	Unknown	15833715
	DMR_22	Hypermethylated	NFYA	HBB	Down-regulated	Unknown	15833715
	DMR_22	Hypermethylated	RFX5	HLA-DQA1	Up-regulated	Unknown	11258423
	DMR_22	Hypermethylated	RFX5	HLA-DQB1	Up-regulated	Unknown	11258423;18723135
	DMR_22	Hypermethylated	SP1	IGFBP3	Up-regulated	Activation	12200149
	DMR_22	Hypermethylated	SP1	KIT	Down-regulated	Unknown	9834219
	DMR_22	Hypermethylated	FOS	NEFL	Down-regulated	Activation	8180132
	DMR_22	Hypermethylated	FOS	NTS	Down-regulated	Unknown	7791794
	DMR_31	Hypermethylated	REST	CARTPT	Down-regulated	Repression	18485095
	DMR_32	Hypomethylated	REST	CARTPT	Down-regulated	Repression	18485095
	DMR_33	Hypermethylated	REST	CARTPT	Down-regulated	Repression	18485095
	DMR_35	Hypermethylated	GATA2	ANGPT2	Up-regulated	Unknown	22792348
	DMR_39	Hypomethylated	EGR1	ACHE	Down-regulated	Unknown	7559515
	DMR_40	Hypermethylated	EGR1	ACHE	Down-regulated	Unknown	7559515
	DMR_41	Hypermethylated	EGR1	ACHE	Down-regulated	Unknown	7559515
	DMR_42	Hypomethylated	EGR1	ACHE	Down-regulated	Unknown	7559515
	DMR_50	Hypermethylated	EGR1	ACHE	Down-regulated	Unknown	7559515
	DMR_50	Hypermethylated	REST	CARTPT	Down-regulated	Repression	18485095
	DMR_53	Hypermethylated	EGR1	ACHE	Down-regulated	Unknown	7559515
	DMR_65	Hypermethylated	SP1	ABCC3	Up-regulated	Activation	17272513
	DMR_65	Hypermethylated	SP1	ABCC3	Up-regulated	Unknown	10772892
	DMR_65	Hypermethylated	EGR1	ACHE	Down-regulated	Unknown	7559515
	DMR_65	Hypermethylated	REST	CARTPT	Down-regulated	Repression	18485095
	DMR_65	Hypermethylated	NFYA	HBB	Down-regulated	Unknown	15833715
	DMR_65	Hypermethylated	NFYB	HBB	Down-regulated	Unknown	15833715
	DMR_65	Hypermethylated	RFX5	HLA-DQA1	Up-regulated	Unknown	11258423
	DMR_65	Hypermethylated	RFX5	HLA-DQB1	Up-regulated	Unknown	11258423;18723135
	DMR_65	Hypermethylated	SP1	IGFBP3	Up-regulated	Activation	12200149
	DMR_65	Hypermethylated	SP1	KIT	Down-regulated	Unknown	9834219
	DMR_65	Hypermethylated	FOS	NEFL	Down-regulated	Activation	8180132
	DMR_65	Hypermethylated	FOS	NTS	Down-regulated	Unknown	7791794
	DMR_66	Hypermethylated	SP1	ABCC3	Up-regulated	Activation	17272513
	DMR_66	Hypermethylated	SP1	ABCC3	Up-regulated	Unknown	10772892
	DMR_66	Hypermethylated	EGR1	ACHE	Down-regulated	Unknown	7559515
	DMR_66	Hypermethylated	REST	CARTPT	Down-regulated	Repression	18485095
	DMR_66	Hypermethylated	NFYA	HBB	Down-regulated	Unknown	15833715
	DMR_66	Hypermethylated	NFYB	HBB	Down-regulated	Unknown	15833715
	DMR_66	Hypermethylated	RFX5	HLA-DQA1	Up-regulated	Unknown	11258423
	DMR_66	Hypermethylated	RFX5	HLA-DQB1	Up-regulated	Unknown	11258423;18723135
	DMR_66	Hypermethylated	SP1	IGFBP3	Up-regulated	Activation	12200149
	DMR_66	Hypermethylated	SP1	KIT	Down-regulated	Unknown	9834219
	DMR_66	Hypermethylated	FOS	NEFL	Down-regulated	Activation	8180132
	DMR_66	Hypermethylated	FOS	NTS	Down-regulated	Unknown	7791794
	DMR_67	Hypermethylated	SP1	ABCC3	Up-regulated	Activation	17272513
	DMR_67	Hypermethylated	SP1	ABCC3	Up-regulated	Unknown	10772892
	DMR_67	Hypermethylated	EGR1	ACHE	Down-regulated	Unknown	7559515
	DMR_67	Hypermethylated	REST	CARTPT	Down-regulated	Repression	18485095
	DMR_67	Hypermethylated	NFYA	HBB	Down-regulated	Unknown	15833715
	DMR_67	Hypermethylated	NFYB	HBB	Down-regulated	Unknown	15833715
	DMR_67	Hypermethylated	RFX5	HLA-DQA1	Up-regulated	Unknown	11258423
	DMR_67	Hypermethylated	RFX5	HLA-DQB1	Up-regulated	Unknown	11258423;18723135
	DMR_67	Hypermethylated	SP1	IGFBP3	Up-regulated	Activation	12200149
	DMR_67	Hypermethylated	SP1	KIT	Down-regulated	Unknown	9834219
	DMR_67	Hypermethylated	FOS	NEFL	Down-regulated	Activation	8180132
	DMR_67	Hypermethylated	FOS	NTS	Down-regulated	Unknown	7791794
	DMR_68	Hypermethylated	SP1	ABCC3	Up-regulated	Activation	17272513
	DMR_68	Hypermethylated	SP1	ABCC3	Up-regulated	Unknown	10772892
	DMR_68	Hypermethylated	EGR1	ACHE	Down-regulated	Unknown	7559515
	DMR_68	Hypermethylated	REST	CARTPT	Down-regulated	Repression	18485095
	DMR_68	Hypermethylated	NFYA	HBB	Down-regulated	Unknown	15833715
	DMR_68	Hypermethylated	NFYB	HBB	Down-regulated	Unknown	15833715
	DMR_68	Hypermethylated	RFX5	HLA-DQA1	Up-regulated	Unknown	11258423
	DMR_68	Hypermethylated	RFX5	HLA-DQB1	Up-regulated	Unknown	11258423;18723135
	DMR_68	Hypermethylated	SP1	IGFBP3	Up-regulated	Activation	12200149
	DMR_68	Hypermethylated	SP1	KIT	Down-regulated	Unknown	9834219
	DMR_68	Hypermethylated	FOS	NEFL	Down-regulated	Activation	8180132
	DMR_68	Hypermethylated	FOS	NTS	Down-regulated	Unknown	7791794
	DMR_69	Hypermethylated	SP1	ABCC3	Up-regulated	Activation	17272513
	DMR_69	Hypermethylated	SP1	ABCC3	Up-regulated	Unknown	10772892
	DMR_69	Hypermethylated	EGR1	ACHE	Down-regulated	Unknown	7559515
	DMR_69	Hypermethylated	REST	CARTPT	Down-regulated	Repression	18485095
	DMR_69	Hypermethylated	NFYA	HBB	Down-regulated	Unknown	15833715
	DMR_69	Hypermethylated	NFYB	HBB	Down-regulated	Unknown	15833715
	DMR_69	Hypermethylated	RFX5	HLA-DQA1	Up-regulated	Unknown	11258423
	DMR_69	Hypermethylated	RFX5	HLA-DQB1	Up-regulated	Unknown	11258423;18723135
	DMR_69	Hypermethylated	SP1	IGFBP3	Up-regulated	Activation	12200149
	DMR_69	Hypermethylated	SP1	KIT	Down-regulated	Unknown	9834219
	DMR_69	Hypermethylated	FOS	NEFL	Down-regulated	Activation	8180132
	DMR_69	Hypermethylated	FOS	NTS	Down-regulated	Unknown	7791794
	DMR_70	Hypermethylated	SP1	ABCC3	Up-regulated	Activation	17272513
	DMR_70	Hypermethylated	SP1	ABCC3	Up-regulated	Unknown	10772892
	DMR_70	Hypermethylated	EGR1	ACHE	Down-regulated	Unknown	7559515
	DMR_70	Hypermethylated	REST	CARTPT	Down-regulated	Repression	18485095
	DMR_70	Hypermethylated	NFYA	HBB	Down-regulated	Unknown	15833715
	DMR_70	Hypermethylated	NFYB	HBB	Down-regulated	Unknown	15833715
	DMR_70	Hypermethylated	RFX5	HLA-DQA1	Up-regulated	Unknown	11258423
	DMR_70	Hypermethylated	RFX5	HLA-DQB1	Up-regulated	Unknown	11258423;18723135
	DMR_70	Hypermethylated	SP1	IGFBP3	Up-regulated	Activation	12200149
	DMR_70	Hypermethylated	SP1	KIT	Down-regulated	Unknown	9834219
	DMR_70	Hypermethylated	FOS	NEFL	Down-regulated	Activation	8180132
	DMR_70	Hypermethylated	FOS	NTS	Down-regulated	Unknown	7791794
	DMR_76	Hypermethylated	REST	CARTPT	Down-regulated	Repression	18485095
	DMR_85	Hypermethylated	CREB1	HLA-DQB1	Up-regulated	Unknown	1324879
	DMR_85	Hypermethylated	JUN	NEFL	Down-regulated	Activation	8180132
	DMR_85	Hypermethylated	JUN	NTS	Down-regulated	Unknown	7791794
	DMR_85	Hypermethylated	CREB1	NTS	Down-regulated	Unknown	7791794
	DMR_85	Hypermethylated	JUND	NTS	Down-regulated	Unknown	7791794
	DMR_89	Hypermethylated	GATA2	ANGPT2	Up-regulated	Unknown	22792348
	DMR_89	Hypermethylated	CEBPB	HBB	Down-regulated	Unknown	15833715
	DMR_89	Hypermethylated	EP300	IGFBP3	Up-regulated	Activation	12200149
	DMR_90	Hypermethylated	EGR1	ACHE	Down-regulated	Unknown	7559515
	DMR_90	Hypermethylated	GATA2	ANGPT2	Up-regulated	Unknown	22792348
	DMR_90	Hypermethylated	REST	CARTPT	Down-regulated	Repression	18485095
	DMR_90	Hypermethylated	NFYB	HBB	Down-regulated	Unknown	15833715
	DMR_90	Hypermethylated	RFX5	HLA-DQA1	Up-regulated	Unknown	11258423
	DMR_90	Hypermethylated	RFX5	HLA-DQB1	Up-regulated	Unknown	11258423;18723135
	DMR_90	Hypermethylated	FOS	NEFL	Down-regulated	Activation	8180132
	DMR_90	Hypermethylated	FOS	NTS	Down-regulated	Unknown	7791794
	DMR_92	Hypermethylated	EGR1	ACHE	Down-regulated	Unknown	7559515
	DMR_93	Hypermethylated	SP1	ABCC3	Up-regulated	Activation	17272513
	DMR_93	Hypermethylated	SP1	ABCC3	Up-regulated	Unknown	10772892
	DMR_93	Hypermethylated	EGR1	ACHE	Down-regulated	Unknown	7559515
	DMR_93	Hypermethylated	REST	CARTPT	Down-regulated	Repression	18485095
	DMR_93	Hypermethylated	NFYA	HBB	Down-regulated	Unknown	15833715
	DMR_93	Hypermethylated	NFYB	HBB	Down-regulated	Unknown	15833715
	DMR_93	Hypermethylated	RFX5	HLA-DQA1	Up-regulated	Unknown	11258423
	DMR_93	Hypermethylated	RFX5	HLA-DQB1	Up-regulated	Unknown	11258423;18723135
	DMR_93	Hypermethylated	SP1	IGFBP3	Up-regulated	Activation	12200149
	DMR_93	Hypermethylated	SP1	KIT	Down-regulated	Unknown	9834219
	DMR_93	Hypermethylated	FOS	NEFL	Down-regulated	Activation	8180132
	DMR_93	Hypermethylated	FOS	NTS	Down-regulated	Unknown	7791794
	DMR_94	Hypermethylated	SP1	ABCC3	Up-regulated	Activation	17272513
	DMR_94	Hypermethylated	SP1	ABCC3	Up-regulated	Unknown	10772892
	DMR_94	Hypermethylated	EGR1	ACHE	Down-regulated	Unknown	7559515
	DMR_94	Hypermethylated	REST	CARTPT	Down-regulated	Repression	18485095
	DMR_94	Hypermethylated	NFYA	HBB	Down-regulated	Unknown	15833715
	DMR_94	Hypermethylated	NFYB	HBB	Down-regulated	Unknown	15833715
	DMR_94	Hypermethylated	RFX5	HLA-DQA1	Up-regulated	Unknown	11258423
	DMR_94	Hypermethylated	RFX5	HLA-DQB1	Up-regulated	Unknown	11258423;18723135
	DMR_94	Hypermethylated	SP1	IGFBP3	Up-regulated	Activation	12200149
	DMR_94	Hypermethylated	SP1	KIT	Down-regulated	Unknown	9834219
	DMR_94	Hypermethylated	FOS	NEFL	Down-regulated	Activation	8180132
	DMR_94	Hypermethylated	FOS	NTS	Down-regulated	Unknown	7791794
	DMR_97	Hypomethylated	EGR1	ACHE	Down-regulated	Unknown	7559515
	DMR_98	Hypomethylated	NFYB	HBB	Down-regulated	Unknown	15833715
	DMR_99	Hypermethylated	EP300	IGFBP3	Up-regulated	Activation	12200149
	DMR_99	Hypermethylated	JUND	NTS	Down-regulated	Unknown	7791794
	DMR_101	Hypermethylated	EGR1	ACHE	Down-regulated	Unknown	7559515
	DMR_102	Hypermethylated	GATA2	ANGPT2	Up-regulated	Unknown	22792348
	DMR_102	Hypermethylated	TAL1	ANGPT2	Up-regulated	Unknown	22792348
	DMR_102	Hypermethylated	ETS1	ANGPT2	Up-regulated	Activation	15003510
	DMR_102	Hypermethylated	CEBPB	HBB	Down-regulated	Unknown	15833715
	DMR_102	Hypermethylated	EP300	IGFBP3	Up-regulated	Activation	12200149
	DMR_102	Hypermethylated	JUND	NTS	Down-regulated	Unknown	7791794
	DMR_102	Hypermethylated	TFAP2C	RET	Down-regulated	Unknown	22878616
	DMR_103	Hypermethylated	EGR1	ACHE	Down-regulated	Unknown	7559515
	DMR_104	Hypomethylated	EGR1	ACHE	Down-regulated	Unknown	7559515
	DMR_112	Hypomethylated	EGR1	ACHE	Down-regulated	Unknown	7559515
	DMR_114	Hypermethylated	REST	CARTPT	Down-regulated	Repression	18485095
	DMR_115	Hypermethylated	POU2F2	HBB	Down-regulated	Unknown	2302733
	DMR_115	Hypermethylated	EP300	IGFBP3	Up-regulated	Activation	12200149
	DMR_120	Hypermethylated	EGR1	ACHE	Down-regulated	Unknown	7559515
	DMR_123	Hypermethylated	REST	CARTPT	Down-regulated	Repression	18485095
	DMR_130	Hypermethylated	EGR1	ACHE	Down-regulated	Unknown	7559515
	DMR_130	Hypermethylated	REST	CARTPT	Down-regulated	Repression	18485095
	DMR_130	Hypermethylated	NFYB	HBB	Down-regulated	Unknown	15833715
	DMR_130	Hypermethylated	RFX5	HLA-DQA1	Up-regulated	Unknown	11258423
	DMR_130	Hypermethylated	RFX5	HLA-DQB1	Up-regulated	Unknown	11258423;18723135
	DMR_130	Hypermethylated	FOS	NEFL	Down-regulated	Activation	8180132
	DMR_130	Hypermethylated	FOS	NTS	Down-regulated	Unknown	7791794
	DMR_131	Hypermethylated	STAT1	CHAT	Down-regulated	Unknown	12425940
	DMR_133	Hypermethylated	REST	CARTPT	Down-regulated	Repression	18485095
	DMR_136	Hypermethylated	EGR1	ACHE	Down-regulated	Unknown	7559515
	DMR_137	Hypomethylated	CEBPB	HBB	Down-regulated	Unknown	15833715
	DMR_137	Hypomethylated	FOS	NEFL	Down-regulated	Activation	8180132
	DMR_137	Hypomethylated	FOS	NTS	Down-regulated	Unknown	7791794
	DMR_137	Hypomethylated	FOXA1	RET	Down-regulated	Unknown	21947652
	DMR_138	Hypomethylated	EGR1	ACHE	Down-regulated	Unknown	7559515
	DMR_139	Hypermethylated	EGR1	ACHE	Down-regulated	Unknown	7559515
	DMR_152	Hypermethylated	EGR1	ACHE	Down-regulated	Unknown	7559515
	DMR_153	Hypomethylated	EGR1	ACHE	Down-regulated	Unknown	7559515
	DMR_154	Hypermethylated	EGR1	ACHE	Down-regulated	Unknown	7559515
	DMR_155	Hypomethylated	EGR1	ACHE	Down-regulated	Unknown	7559515
	DMR_161	Hypermethylated	SP1	ABCC3	Up-regulated	Activation	17272513
	DMR_161	Hypermethylated	SP1	ABCC3	Up-regulated	Unknown	10772892
	DMR_161	Hypermethylated	EGR1	ACHE	Down-regulated	Unknown	7559515
	DMR_161	Hypermethylated	REST	CARTPT	Down-regulated	Repression	18485095
	DMR_161	Hypermethylated	NFYA	HBB	Down-regulated	Unknown	15833715
	DMR_161	Hypermethylated	NFYB	HBB	Down-regulated	Unknown	15833715
	DMR_161	Hypermethylated	RFX5	HLA-DQA1	Up-regulated	Unknown	11258423
	DMR_161	Hypermethylated	RFX5	HLA-DQB1	Up-regulated	Unknown	11258423;18723135
	DMR_161	Hypermethylated	SP1	IGFBP3	Up-regulated	Activation	12200149
	DMR_161	Hypermethylated	SP1	KIT	Down-regulated	Unknown	9834219
	DMR_161	Hypermethylated	FOS	NEFL	Down-regulated	Activation	8180132
	DMR_161	Hypermethylated	FOS	NTS	Down-regulated	Unknown	7791794
	DMR_166	Hypermethylated	REST	CARTPT	Down-regulated	Repression	18485095
	DMR_167	Hypomethylated	REST	CARTPT	Down-regulated	Repression	18485095
	DMR_168	Hypermethylated	REST	CARTPT	Down-regulated	Repression	18485095
	DMR_169	Hypermethylated	REST	CARTPT	Down-regulated	Repression	18485095
	DMR_170	Hypermethylated	EGR1	ACHE	Down-regulated	Unknown	7559515
	DMR_171	Hypomethylated	EGR1	ACHE	Down-regulated	Unknown	7559515
	DMR_174	Hypermethylated	ATF1	NTS	Down-regulated	Unknown	7791794
CN	DMR_1	Hypomethylated	EGR1	CACNA1H	Down-regulated	Unknown	22431737
(Caudate nucleus)	DMR_1	Hypomethylated	E2F1	CCND1	Down-regulated	Unknown	19876926;22768064; 8137237;9584162
	DMR_1	Hypomethylated	E2F1	CCND1	Down-regulated	Activation	20220142;20655656; 8618861
	DMR_1	Hypomethylated	EGR1	CCND1	Down-regulated	Activation	11502738
	DMR_1	Hypomethylated	EGR1	CCND1	Down-regulated	Unknown	20590664
	DMR_1	Hypomethylated	EGR1	FAP	Up-regulated	Activation	20515787
	DMR_1	Hypomethylated	EGR1	FAP	Up-regulated	Repression	20515787
	DMR_1	Hypomethylated	E2F1	HMGA1	Down-regulated	Activation	22389255
	DMR_1	Hypomethylated	EGR1	TGFBR2	Up-regulated	Unknown	10982796
	DMR_1	Hypomethylated	E2F1	TNF	Up-regulated	Unknown	17707233
	DMR_1	Hypomethylated	EGR1	TNF	Up-regulated	Activation	10913190;14767560
	DMR_1	Hypomethylated	E2F1	TOP2A	Up-regulated	Activation	11313881
	DMR_2	Hypomethylated	EGR1	CACNA1H	Down-regulated	Unknown	22431737
	DMR_2	Hypomethylated	E2F1	CCND1	Down-regulated	Unknown	19876926;22768064; 8137237;9584162
	DMR_2	Hypomethylated	E2F1	CCND1	Down-regulated	Activation	20220142;20655656; 8618861
	DMR_2	Hypomethylated	EGR1	CCND1	Down-regulated	Activation	11502738
	DMR_2	Hypomethylated	EGR1	CCND1	Down-regulated	Unknown	20590664
	DMR_2	Hypomethylated	EGR1	FAP	Up-regulated	Activation	20515787
	DMR_2	Hypomethylated	EGR1	FAP	Up-regulated	Repression	20515787
	DMR_2	Hypomethylated	E2F1	HMGA1	Down-regulated	Activation	22389255
	DMR_2	Hypomethylated	EGR1	TGFBR2	Up-regulated	Unknown	10982796
	DMR_2	Hypomethylated	E2F1	TNF	Up-regulated	Unknown	17707233
	DMR_2	Hypomethylated	EGR1	TNF	Up-regulated	Activation	10913190;14767560
	DMR_2	Hypomethylated	E2F1	TOP2A	Up-regulated	Activation	11313881
	DMR_3	Hypermethylated	CTCF	CCND1	Down-regulated	Unknown	18625744
	DMR_3	Hypermethylated	CTCF	ETNK2	Down-regulated	Unknown	18632798
	DMR_5	Hypomethylated	CTCF	CCND1	Down-regulated	Unknown	18625744
	DMR_5	Hypomethylated	TCF12	CDH1	Down-regulated	Repression	22130667
	DMR_5	Hypomethylated	TCF3	CDH1	Down-regulated	Repression	20053763
	DMR_5	Hypomethylated	CTCF	ETNK2	Down-regulated	Unknown	18632798
	DMR_6	Hypermethylated	CTCF	CCND1	Down-regulated	Unknown	18625744
	DMR_6	Hypermethylated	TCF12	CDH1	Down-regulated	Repression	22130667
	DMR_6	Hypermethylated	TCF3	CDH1	Down-regulated	Repression	20053763
	DMR_6	Hypermethylated	CTCF	ETNK2	Down-regulated	Unknown	18632798
	DMR_10	Hypermethylated	SPI1	BTK	Up-regulated	Unknown	10362515
	DMR_10	Hypermethylated	REST	CACNA1H	Down-regulated	Unknown	22431737
	DMR_10	Hypermethylated	EGR1	CACNA1H	Down-regulated	Unknown	22431737
	DMR_10	Hypermethylated	EGR1	CCND1	Down-regulated	Activation	11502738
	DMR_10	Hypermethylated	E2F4	CCND1	Down-regulated	Unknown	9584162
	DMR_10	Hypermethylated	FOS	CCND1	Down-regulated	Repression	20188076;21474819
	DMR_10	Hypermethylated	E2F1	CCND1	Down-regulated	Unknown	19876926;22768064; 8137237;9584162
	DMR_10	Hypermethylated	E2F1	CCND1	Down-regulated	Activation	20220142;20655656; 8618861
	DMR_10	Hypermethylated	EGR1	CCND1	Down-regulated	Unknown	20590664
	DMR_10	Hypermethylated	SPI1	CSF1	Up-regulated	Unknown	9632776
	DMR_10	Hypermethylated	FOS	CSTA	Up-regulated	Unknown	9651321
	DMR_10	Hypermethylated	NRF1	CXCR4	Down-regulated	Activation	10381170;20068066
	DMR_10	Hypermethylated	SPI1	CYBB	Up-regulated	Activation	9593745
	DMR_10	Hypermethylated	SPI1	CYBB	Up-regulated	Unknown	10233904
	DMR_10	Hypermethylated	EGR1	FAP	Up-regulated	Activation	20515787
	DMR_10	Hypermethylated	EGR1	FAP	Up-regulated	Repression	20515787
	DMR_10	Hypermethylated	SPI1	FCGR1A	Up-regulated	Unknown	10820245;14734612
	DMR_10	Hypermethylated	SPI1	FLI1	Up-regulated	Unknown	10523830
	DMR_10	Hypermethylated	SPI1	HCK	Up-regulated	Unknown	21993313
	DMR_10	Hypermethylated	RFX5	HLA-DOA	Up-regulated	Unknown	11258423
	DMR_10	Hypermethylated	RFX5	HLA-DPA1	Up-regulated	Unknown	11258423
	DMR_10	Hypermethylated	RFX5	HLA-DQA1	Up-regulated	Unknown	11258423
	DMR_10	Hypermethylated	RFX5	HLA-DQB1	Up-regulated	Unknown	11258423;18723135
	DMR_10	Hypermethylated	RFX5	HLA-DRA	Up-regulated	Unknown	11258423
	DMR_10	Hypermethylated	E2F1	HMGA1	Down-regulated	Activation	22389255
	DMR_10	Hypermethylated	SPI1	IL18	Up-regulated	Unknown	14991611
	DMR_10	Hypermethylated	SPI1	ITGAM	Up-regulated	Activation	15163413;8095266; 9295016
	DMR_10	Hypermethylated	REST	KCNQ2	Down-regulated	Repression	20926649
	DMR_10	Hypermethylated	REST	KCNQ3	Down-regulated	Repression	20926649
	DMR_10	Hypermethylated	REST	PCSK1	Down-regulated	Unknown	19118055
	DMR_10	Hypermethylated	SPI1	RNASE2	Up-regulated	Activation	9490699
	DMR_10	Hypermethylated	FOS	SPI1	Up-regulated	Repression	9988737
	DMR_10	Hypermethylated	EGR1	TGFBR2	Up-regulated	Unknown	10982796
	DMR_10	Hypermethylated	E2F1	TNF	Up-regulated	Unknown	17707233
	DMR_10	Hypermethylated	SPI1	TNF	Up-regulated	Unknown	10748079
	DMR_10	Hypermethylated	EGR1	TNF	Up-regulated	Activation	10913190;14767560
	DMR_10	Hypermethylated	E2F1	TOP2A	Up-regulated	Activation	11313881
	DMR_10	Hypermethylated	SPI1	WAS	Up-regulated	Unknown	10066431
	DMR_11	Hypermethylated	SPI1	BTK	Up-regulated	Unknown	10362515
	DMR_11	Hypermethylated	EGR1	CACNA1H	Down-regulated	Unknown	22431737
	DMR_11	Hypermethylated	REST	CACNA1H	Down-regulated	Unknown	22431737
	DMR_11	Hypermethylated	E2F1	CCND1	Down-regulated	Activation	20220142;20655656; 8618861
	DMR_11	Hypermethylated	E2F4	CCND1	Down-regulated	Unknown	9584162
	DMR_11	Hypermethylated	EGR1	CCND1	Down-regulated	Unknown	20590664
	DMR_11	Hypermethylated	EGR1	CCND1	Down-regulated	Activation	11502738
	DMR_11	Hypermethylated	E2F1	CCND1	Down-regulated	Unknown	19876926;22768064; 8137237;9584162
	DMR_11	Hypermethylated	SPI1	CSF1	Up-regulated	Unknown	9632776
	DMR_11	Hypermethylated	NRF1	CXCR4	Down-regulated	Activation	10381170;20068066
	DMR_11	Hypermethylated	SPI1	CYBB	Up-regulated	Unknown	10233904
	DMR_11	Hypermethylated	SPI1	CYBB	Up-regulated	Activation	9593745
	DMR_11	Hypermethylated	EGR1	FAP	Up-regulated	Repression	20515787
	DMR_11	Hypermethylated	EGR1	FAP	Up-regulated	Activation	20515787
	DMR_11	Hypermethylated	SPI1	FCGR1A	Up-regulated	Unknown	10820245;14734612
	DMR_11	Hypermethylated	SPI1	FLI1	Up-regulated	Unknown	10523830
	DMR_11	Hypermethylated	SPI1	HCK	Up-regulated	Unknown	21993313
	DMR_11	Hypermethylated	RFX5	HLA-DOA	Up-regulated	Unknown	11258423
	DMR_11	Hypermethylated	RFX5	HLA-DPA1	Up-regulated	Unknown	11258423
	DMR_11	Hypermethylated	RFX5	HLA-DQA1	Up-regulated	Unknown	11258423
	DMR_11	Hypermethylated	RFX5	HLA-DQB1	Up-regulated	Unknown	11258423;18723135
	DMR_11	Hypermethylated	RFX5	HLA-DRA	Up-regulated	Unknown	11258423
	DMR_11	Hypermethylated	E2F1	HMGA1	Down-regulated	Activation	22389255
	DMR_11	Hypermethylated	SPI1	IL18	Up-regulated	Unknown	14991611
	DMR_11	Hypermethylated	SPI1	ITGAM	Up-regulated	Activation	15163413;8095266; 9295016
	DMR_11	Hypermethylated	REST	KCNQ2	Down-regulated	Repression	20926649
	DMR_11	Hypermethylated	REST	KCNQ3	Down-regulated	Repression	20926649
	DMR_11	Hypermethylated	REST	PCSK1	Down-regulated	Unknown	19118055
	DMR_11	Hypermethylated	SPI1	RNASE2	Up-regulated	Activation	9490699
	DMR_11	Hypermethylated	EGR1	TGFBR2	Up-regulated	Unknown	10982796
	DMR_11	Hypermethylated	EGR1	TNF	Up-regulated	Activation	10913190;14767560
	DMR_11	Hypermethylated	E2F1	TNF	Up-regulated	Unknown	17707233
	DMR_11	Hypermethylated	SPI1	TNF	Up-regulated	Unknown	10748079
	DMR_11	Hypermethylated	E2F1	TOP2A	Up-regulated	Activation	11313881
	DMR_11	Hypermethylated	SPI1	WAS	Up-regulated	Unknown	10066431
	DMR_13	Hypomethylated	CTCF	CCND1	Down-regulated	Unknown	18625744
	DMR_13	Hypomethylated	CTCF	ETNK2	Down-regulated	Unknown	18632798
	DMR_14	Hypomethylated	CTCF	CCND1	Down-regulated	Unknown	18625744
	DMR_14	Hypomethylated	CTCF	ETNK2	Down-regulated	Unknown	18632798
	DMR_15	Hypermethylated	CTCF	CCND1	Down-regulated	Unknown	18625744
	DMR_15	Hypermethylated	CTCF	ETNK2	Down-regulated	Unknown	18632798
	DMR_16	Hypomethylated	SPI1	BTK	Up-regulated	Unknown	10362515
	DMR_16	Hypomethylated	RUNX3	CCND1	Down-regulated	Repression	15930301
	DMR_16	Hypomethylated	SPI1	CSF1	Up-regulated	Unknown	9632776
	DMR_16	Hypomethylated	SPI1	CYBB	Up-regulated	Activation	9593745
	DMR_16	Hypomethylated	SPI1	CYBB	Up-regulated	Unknown	10233904
	DMR_16	Hypomethylated	SPI1	FCGR1A	Up-regulated	Unknown	10820245;14734612
	DMR_16	Hypomethylated	SPI1	FLI1	Up-regulated	Unknown	10523830
	DMR_16	Hypomethylated	SPI1	HCK	Up-regulated	Unknown	21993313
	DMR_16	Hypomethylated	SPI1	IL18	Up-regulated	Unknown	14991611
	DMR_16	Hypomethylated	SPI1	ITGAM	Up-regulated	Activation	15163413;8095266; 9295016
	DMR_16	Hypomethylated	SPI1	RNASE2	Up-regulated	Activation	9490699
	DMR_16	Hypomethylated	RUNX3	RUNX1	Up-regulated	Unknown	15688019
	DMR_16	Hypomethylated	RUNX3	RUNX1	Up-regulated	Repression	19403666
	DMR_16	Hypomethylated	RUNX3	TIMP1	Up-regulated	Activation	21128246
	DMR_16	Hypomethylated	SPI1	TNF	Up-regulated	Unknown	10748079
	DMR_16	Hypomethylated	SPI1	WAS	Up-regulated	Unknown	10066431
	DMR_18	Hypermethylated	REST	CACNA1H	Down-regulated	Unknown	22431737
	DMR_18	Hypermethylated	REST	KCNQ2	Down-regulated	Repression	20926649
	DMR_18	Hypermethylated	REST	KCNQ3	Down-regulated	Repression	20926649
	DMR_18	Hypermethylated	REST	PCSK1	Down-regulated	Unknown	19118055
	DMR_19	Hypomethylated	CTCF	CCND1	Down-regulated	Unknown	18625744
	DMR_19	Hypomethylated	CTCF	ETNK2	Down-regulated	Unknown	18632798
	DMR_20	Hypomethylated	CTCF	CCND1	Down-regulated	Unknown	18625744
	DMR_20	Hypomethylated	CTCF	ETNK2	Down-regulated	Unknown	18632798
	DMR_22	Hypomethylated	EGR1	CACNA1H	Down-regulated	Unknown	22431737
	DMR_22	Hypomethylated	EGR1	CCND1	Down-regulated	Unknown	20590664
	DMR_22	Hypomethylated	EGR1	CCND1	Down-regulated	Activation	11502738
	DMR_22	Hypomethylated	YY1	CCR5	Up-regulated	Repression	12571248;15737629
	DMR_22	Hypomethylated	YY1	CXCR4	Down-regulated	Repression	10229837;11145693; 12571248;15737629 ;15805285;20068066
	DMR_22	Hypomethylated	YY1	CXCR4	Down-regulated	Unknown	14563373
	DMR_22	Hypomethylated	EGR1	FAP	Up-regulated	Repression	20515787
	DMR_22	Hypomethylated	EGR1	FAP	Up-regulated	Activation	20515787
	DMR_22	Hypomethylated	YY1	FCGR3B	Up-regulated	Unknown	15153544
	DMR_22	Hypomethylated	YY1	HLA-DRA	Up-regulated	Unknown	11533238;19252299
	DMR_22	Hypomethylated	EGR1	TGFBR2	Up-regulated	Unknown	10982796
	DMR_22	Hypomethylated	EGR1	TNF	Up-regulated	Activation	10913190;14767560
	DMR_22	Hypomethylated	YY1	WDFY4	Up-regulated	Unknown	22972472
	DMR_23	Hypermethylated	EGR1	CACNA1H	Down-regulated	Unknown	22431737
	DMR_23	Hypermethylated	EGR1	CCND1	Down-regulated	Unknown	20590664
	DMR_23	Hypermethylated	EGR1	CCND1	Down-regulated	Activation	11502738
	DMR_23	Hypermethylated	YY1	CCR5	Up-regulated	Repression	12571248;15737629
	DMR_23	Hypermethylated	YY1	CXCR4	Down-regulated	Repression	10229837;11145693; 12571248;15737629; 15805285;20068066
	DMR_23	Hypermethylated	YY1	CXCR4	Down-regulated	Unknown	14563373
	DMR_23	Hypermethylated	EGR1	FAP	Up-regulated	Repression	20515787
	DMR_23	Hypermethylated	EGR1	FAP	Up-regulated	Activation	20515787
	DMR_23	Hypermethylated	YY1	FCGR3B	Up-regulated	Unknown	15153544
	DMR_23	Hypermethylated	YY1	HLA-DRA	Up-regulated	Unknown	11533238;19252299
	DMR_23	Hypermethylated	EGR1	TGFBR2	Up-regulated	Unknown	10982796
	DMR_23	Hypermethylated	EGR1	TNF	Up-regulated	Activation	10913190;14767560
	DMR_23	Hypermethylated	YY1	WDFY4	Up-regulated	Unknown	22972472
	DMR_24	Hypomethylated	YY1	CCR5	Up-regulated	Repression	12571248;15737629
	DMR_24	Hypomethylated	YY1	CXCR4	Down-regulated	Unknown	14563373
	DMR_24	Hypomethylated	YY1	CXCR4	Down-regulated	Repression	10229837;11145693; 12571248;15737629; 15805285;20068066
	DMR_24	Hypomethylated	YY1	FCGR3B	Up-regulated	Unknown	15153544
	DMR_24	Hypomethylated	YY1	HLA-DRA	Up-regulated	Unknown	11533238;19252299
	DMR_24	Hypomethylated	YY1	WDFY4	Up-regulated	Unknown	22972472
	DMR_25	Hypomethylated	CTCF	CCND1	Down-regulated	Unknown	18625744
	DMR_25	Hypomethylated	CTCF	ETNK2	Down-regulated	Unknown	18632798
	DMR_26	Hypomethylated	CTCF	CCND1	Down-regulated	Unknown	18625744
	DMR_26	Hypomethylated	CTCF	ETNK2	Down-regulated	Unknown	18632798
	DMR_34	Hypermethylated	SP1	ABCA1	Up-regulated	Unknown	10884428
	DMR_34	Hypermethylated	SP1	ABCA1	Up-regulated	Activation	11264984;17887732
	DMR_34	Hypermethylated	SP1	ABCC3	Up-regulated	Activation	17272513
	DMR_34	Hypermethylated	SP1	ABCC3	Up-regulated	Unknown	10772892
	DMR_34	Hypermethylated	SP1	ALOX15B	Up-regulated	Unknown	15247906
	DMR_34	Hypermethylated	SP1	APLNR	Up-regulated	Activation	17309882
	DMR_34	Hypermethylated	SPI1	BTK	Up-regulated	Unknown	10362515
	DMR_34	Hypermethylated	SP1	BTK	Up-regulated	Unknown	10362515
	DMR_34	Hypermethylated	SP1	C4B	Up-regulated	Unknown	9574539
	DMR_34	Hypermethylated	REST	CACNA1H	Down-regulated	Unknown	22431737
	DMR_34	Hypermethylated	EGR1	CACNA1H	Down-regulated	Unknown	22431737
	DMR_34	Hypermethylated	EGR1	CCND1	Down-regulated	Activation	11502738
	DMR_34	Hypermethylated	SP1	CCND1	Down-regulated	Activation	19755513
	DMR_34	Hypermethylated	EGR1	CCND1	Down-regulated	Unknown	20590664
	DMR_34	Hypermethylated	FOS	CCND1	Down-regulated	Repression	20188076;21474819
	DMR_34	Hypermethylated	E2F1	CCND1	Down-regulated	Activation	20220142;20655656; 8618861
	DMR_34	Hypermethylated	RUNX3	CCND1	Down-regulated	Repression	15930301
	DMR_34	Hypermethylated	E2F1	CCND1	Down-regulated	Unknown	19876926;22768064; 8137237;9584162
	DMR_34	Hypermethylated	MYC	CCND1	Down-regulated	Unknown	17881732;18809243; 19698176;21933022
	DMR_34	Hypermethylated	E2F4	CCND1	Down-regulated	Unknown	9584162
	DMR_34	Hypermethylated	SP1	CCND1	Down-regulated	Unknown	10908361;11024050; 22334592;22415074
	DMR_34	Hypermethylated	MYC	CCND1	Down-regulated	Repression	14757441;8196642
	DMR_34	Hypermethylated	SP1	CD1D	Up-regulated	Activation	22419072
	DMR_34	Hypermethylated	MYC	CD33	Up-regulated	Repression	19259613
	DMR_34	Hypermethylated	SP1	CD44	Up-regulated	Activation	12972613
	DMR_34	Hypermethylated	SP1	CHI3L1	Up-regulated	Unknown	12933821
	DMR_34	Hypermethylated	SP1	CIC	Down-regulated	Unknown	18706393
	DMR_34	Hypermethylated	SPI1	CSF1	Up-regulated	Unknown	9632776
	DMR_34	Hypermethylated	FOS	CSTA	Up-regulated	Unknown	9651321
	DMR_34	Hypermethylated	SP1	CXCL14	Down-regulated	Activation	22382027
	DMR_34	Hypermethylated	MYC	CXCR4	Down-regulated	Activation	10229837
	DMR_34	Hypermethylated	NRF1	CXCR4	Down-regulated	Activation	10381170;20068066
	DMR_34	Hypermethylated	SPI1	CYBB	Up-regulated	Activation	9593745
	DMR_34	Hypermethylated	SPI1	CYBB	Up-regulated	Unknown	10233904
	DMR_34	Hypermethylated	IRF1	CYBB	Up-regulated	Activation	9593745
	DMR_34	Hypermethylated	SP1	EGR1	Down-regulated	Unknown	10826704
	DMR_34	Hypermethylated	SP1	EGR1	Down-regulated	Activation	8349585
	DMR_34	Hypermethylated	EGR1	FAP	Up-regulated	Activation	20515787
	DMR_34	Hypermethylated	EGR1	FAP	Up-regulated	Repression	20515787
	DMR_34	Hypermethylated	SPI1	FCGR1A	Up-regulated	Unknown	10820245;14734612
	DMR_34	Hypermethylated	SPI1	FLI1	Up-regulated	Unknown	10523830
	DMR_34	Hypermethylated	SPI1	HCK	Up-regulated	Unknown	21993313
	DMR_34	Hypermethylated	SP1	HCN2	Down-regulated	Activation	19471099
	DMR_34	Hypermethylated	RFX5	HLA-DOA	Up-regulated	Unknown	11258423
	DMR_34	Hypermethylated	RFX5	HLA-DPA1	Up-regulated	Unknown	11258423
	DMR_34	Hypermethylated	RFX5	HLA-DQA1	Up-regulated	Unknown	11258423
	DMR_34	Hypermethylated	RFX5	HLA-DQB1	Up-regulated	Unknown	11258423;18723135
	DMR_34	Hypermethylated	RFX5	HLA-DRA	Up-regulated	Unknown	11258423
	DMR_34	Hypermethylated	SP1	HMGA1	Down-regulated	Unknown	22389255
	DMR_34	Hypermethylated	E2F1	HMGA1	Down-regulated	Activation	22389255
	DMR_34	Hypermethylated	SP1	HMGA1	Down-regulated	Activation	17510387
	DMR_34	Hypermethylated	SP1	HRAS	Down-regulated	Unknown	3012774
	DMR_34	Hypermethylated	SP1	HRAS	Down-regulated	Activation	21931711
	DMR_34	Hypermethylated	SP1	ICAM1	Up-regulated	Unknown	15480988
	DMR_34	Hypermethylated	SP1	IFNGR1	Up-regulated	Unknown	11477089
	DMR_34	Hypermethylated	SP1	IGFBP3	Up-regulated	Activation	12200149
	DMR_34	Hypermethylated	SPI1	IL18	Up-regulated	Unknown	14991611
	DMR_34	Hypermethylated	SP1	IRF5	Up-regulated	Activation	20127100
	DMR_34	Hypermethylated	SPI1	ITGAM	Up-regulated	Activation	15163413;8095266; 9295016
	DMR_34	Hypermethylated	SP1	KCNH2	Down-regulated	Unknown	17311278
	DMR_34	Hypermethylated	REST	KCNQ2	Down-regulated	Repression	20926649
	DMR_34	Hypermethylated	SP1	KCNQ2	Down-regulated	Activation	20926649
	DMR_34	Hypermethylated	REST	KCNQ3	Down-regulated	Repression	20926649
	DMR_34	Hypermethylated	SP1	KCNQ3	Down-regulated	Activation	20926649
	DMR_34	Hypermethylated	SP1	LYZ	Up-regulated	Unknown	15504356
	DMR_34	Hypermethylated	SP1	MAOB	Up-regulated	Unknown	11259630;20980443
	DMR_34	Hypermethylated	REST	PCSK1	Down-regulated	Unknown	19118055
	DMR_34	Hypermethylated	SPI1	RNASE2	Up-regulated	Activation	9490699
	DMR_34	Hypermethylated	RUNX3	RUNX1	Up-regulated	Repression	19403666
	DMR_34	Hypermethylated	RUNX3	RUNX1	Up-regulated	Unknown	15688019
	DMR_34	Hypermethylated	FOS	SPI1	Up-regulated	Repression	9988737
	DMR_34	Hypermethylated	SP1	SPP1	Up-regulated	Unknown	11126367
	DMR_34	Hypermethylated	MYC	ST3GAL1	Up-regulated	Activation	22547830
	DMR_34	Hypermethylated	MYC	ST3GAL4	Down-regulated	Activation	22547830
	DMR_34	Hypermethylated	SP1	ST6GAL1	Up-regulated	Unknown	10814704
	DMR_34	Hypermethylated	SP1	TGFBR2	Up-regulated	Unknown	10982796;11687969
	DMR_34	Hypermethylated	EGR1	TGFBR2	Up-regulated	Unknown	10982796
	DMR_34	Hypermethylated	RUNX3	TIMP1	Up-regulated	Activation	21128246
	DMR_34	Hypermethylated	SP1	TIMP1	Up-regulated	Activation	11830330
	DMR_34	Hypermethylated	SP1	TIMP1	Up-regulated	Unknown	15048879;22415074
	DMR_34	Hypermethylated	SPI1	TNF	Up-regulated	Unknown	10748079
	DMR_34	Hypermethylated	SP1	TNF	Up-regulated	Repression	12759366
	DMR_34	Hypermethylated	SP1	TNF	Up-regulated	Activation	10688670;10913190
	DMR_34	Hypermethylated	EGR1	TNF	Up-regulated	Activation	10913190;14767560
	DMR_34	Hypermethylated	E2F1	TNF	Up-regulated	Unknown	17707233
	DMR_34	Hypermethylated	SP1	TNFSF14	Up-regulated	Activation	12215452
	DMR_34	Hypermethylated	E2F1	TOP2A	Up-regulated	Activation	11313881
	DMR_34	Hypermethylated	SPI1	WAS	Up-regulated	Unknown	10066431
	DMR_34	Hypermethylated	SP1	WAS	Up-regulated	Unknown	10066431
	DMR_35	Hypomethylated	EGR1	CACNA1H	Down-regulated	Unknown	22431737
	DMR_35	Hypomethylated	E2F1	CCND1	Down-regulated	Unknown	19876926;22768064; 8137237;9584162
	DMR_35	Hypomethylated	E2F1	CCND1	Down-regulated	Activation	20220142;20655656; 8618861
	DMR_35	Hypomethylated	EGR1	CCND1	Down-regulated	Activation	11502738
	DMR_35	Hypomethylated	EGR1	CCND1	Down-regulated	Unknown	20590664
	DMR_35	Hypomethylated	EGR1	FAP	Up-regulated	Activation	20515787
	DMR_35	Hypomethylated	EGR1	FAP	Up-regulated	Repression	20515787
	DMR_35	Hypomethylated	E2F1	HMGA1	Down-regulated	Activation	22389255
	DMR_35	Hypomethylated	EGR1	TGFBR2	Up-regulated	Unknown	10982796
	DMR_35	Hypomethylated	E2F1	TNF	Up-regulated	Unknown	17707233
	DMR_35	Hypomethylated	EGR1	TNF	Up-regulated	Activation	10913190;14767560
	DMR_35	Hypomethylated	E2F1	TOP2A	Up-regulated	Activation	11313881
	DMR_36	Hypomethylated	CTCF	CCND1	Down-regulated	Unknown	18625744
	DMR_36	Hypomethylated	CTCF	ETNK2	Down-regulated	Unknown	18632798
	DMR_37	Hypomethylated	CTCF	CCND1	Down-regulated	Unknown	18625744
	DMR_37	Hypomethylated	TCF12	CDH1	Down-regulated	Repression	22130667
	DMR_37	Hypomethylated	TCF3	CDH1	Down-regulated	Repression	20053763
	DMR_37	Hypomethylated	CTCF	ETNK2	Down-regulated	Unknown	18632798
	DMR_39	Hypomethylated	SPI1	BTK	Up-regulated	Unknown	10362515
	DMR_39	Hypomethylated	RUNX3	CCND1	Down-regulated	Repression	15930301
	DMR_39	Hypomethylated	CTCF	CCND1	Down-regulated	Unknown	18625744
	DMR_39	Hypomethylated	SPI1	CSF1	Up-regulated	Unknown	9632776
	DMR_39	Hypomethylated	SPI1	CYBB	Up-regulated	Activation	9593745
	DMR_39	Hypomethylated	SPI1	CYBB	Up-regulated	Unknown	10233904
	DMR_39	Hypomethylated	CTCF	ETNK2	Down-regulated	Unknown	18632798
	DMR_39	Hypomethylated	SPI1	FCGR1A	Up-regulated	Unknown	10820245;14734612
	DMR_39	Hypomethylated	SPI1	FLI1	Up-regulated	Unknown	10523830
	DMR_39	Hypomethylated	SPI1	HCK	Up-regulated	Unknown	21993313
	DMR_39	Hypomethylated	SPI1	IL18	Up-regulated	Unknown	14991611
	DMR_39	Hypomethylated	SPI1	ITGAM	Up-regulated	Activation	15163413;8095266; 9295016
	DMR_39	Hypomethylated	SPI1	RNASE2	Up-regulated	Activation	9490699
	DMR_39	Hypomethylated	RUNX3	RUNX1	Up-regulated	Unknown	15688019
	DMR_39	Hypomethylated	RUNX3	RUNX1	Up-regulated	Repression	19403666
	DMR_39	Hypomethylated	RUNX3	TIMP1	Up-regulated	Activation	21128246
	DMR_39	Hypomethylated	SPI1	TNF	Up-regulated	Unknown	10748079
	DMR_39	Hypomethylated	SPI1	WAS	Up-regulated	Unknown	10066431
	DMR_40	Hypermethylated	SPI1	BTK	Up-regulated	Unknown	10362515
	DMR_40	Hypermethylated	RUNX3	CCND1	Down-regulated	Repression	15930301
	DMR_40	Hypermethylated	SPI1	CSF1	Up-regulated	Unknown	9632776
	DMR_40	Hypermethylated	SPI1	CYBB	Up-regulated	Activation	9593745
	DMR_40	Hypermethylated	SPI1	CYBB	Up-regulated	Unknown	10233904
	DMR_40	Hypermethylated	SPI1	FCGR1A	Up-regulated	Unknown	10820245;14734612
	DMR_40	Hypermethylated	SPI1	FLI1	Up-regulated	Unknown	10523830
	DMR_40	Hypermethylated	SPI1	HCK	Up-regulated	Unknown	21993313
	DMR_40	Hypermethylated	SPI1	IL18	Up-regulated	Unknown	14991611
	DMR_40	Hypermethylated	SPI1	ITGAM	Up-regulated	Activation	15163413;8095266; 9295016
	DMR_40	Hypermethylated	SPI1	RNASE2	Up-regulated	Activation	9490699
	DMR_40	Hypermethylated	RUNX3	RUNX1	Up-regulated	Unknown	15688019
	DMR_40	Hypermethylated	RUNX3	RUNX1	Up-regulated	Repression	19403666
	DMR_40	Hypermethylated	RUNX3	TIMP1	Up-regulated	Activation	21128246
	DMR_40	Hypermethylated	SPI1	TNF	Up-regulated	Unknown	10748079
	DMR_40	Hypermethylated	SPI1	WAS	Up-regulated	Unknown	10066431
	DMR_41	Hypermethylated	YY1	CCR5	Up-regulated	Repression	12571248;15737629
	DMR_41	Hypermethylated	YY1	CXCR4	Down-regulated	Unknown	14563373
	DMR_41	Hypermethylated	YY1	CXCR4	Down-regulated	Repression	10229837;11145693; 12571248;15737629; 15805285;20068066
	DMR_41	Hypermethylated	YY1	FCGR3B	Up-regulated	Unknown	15153544
	DMR_41	Hypermethylated	YY1	HLA-DRA	Up-regulated	Unknown	11533238;19252299
	DMR_41	Hypermethylated	YY1	WDFY4	Up-regulated	Unknown	22972472
	DMR_42	Hypermethylated	CTCF	CCND1	Down-regulated	Unknown	18625744
	DMR_42	Hypermethylated	CTCF	ETNK2	Down-regulated	Unknown	18632798
	DMR_43	Hypomethylated	CTCF	CCND1	Down-regulated	Unknown	18625744
	DMR_43	Hypomethylated	CTCF	ETNK2	Down-regulated	Unknown	18632798
	DMR_45	Hypermethylated	JUND	CCND1	Down-regulated	Activation	20220142
	DMR_45	Hypermethylated	JUND	CSTA	Up-regulated	Unknown	9651321
	DMR_45	Hypermethylated	JUND	TIMP1	Up-regulated	Unknown	10051488;11337499
	DMR_47	Hypermethylated	CTCF	CCND1	Down-regulated	Unknown	18625744
	DMR_47	Hypermethylated	CTCF	ETNK2	Down-regulated	Unknown	18632798
	DMR_48	Hypermethylated	EGR1	CACNA1H	Down-regulated	Unknown	22431737
	DMR_48	Hypermethylated	E2F1	CCND1	Down-regulated	Unknown	19876926;22768064; 8137237;9584162
	DMR_48	Hypermethylated	E2F1	CCND1	Down-regulated	Activation	20220142;20655656; 8618861
	DMR_48	Hypermethylated	EGR1	CCND1	Down-regulated	Activation	11502738
	DMR_48	Hypermethylated	EGR1	CCND1	Down-regulated	Unknown	20590664
	DMR_48	Hypermethylated	EGR1	FAP	Up-regulated	Activation	20515787
	DMR_48	Hypermethylated	EGR1	FAP	Up-regulated	Repression	20515787
	DMR_48	Hypermethylated	E2F1	HMGA1	Down-regulated	Activation	22389255
	DMR_48	Hypermethylated	EGR1	TGFBR2	Up-regulated	Unknown	10982796
	DMR_48	Hypermethylated	E2F1	TNF	Up-regulated	Unknown	17707233
	DMR_48	Hypermethylated	EGR1	TNF	Up-regulated	Activation	10913190;14767560
	DMR_48	Hypermethylated	E2F1	TOP2A	Up-regulated	Activation	11313881
	DMR_49	Hypermethylated	EGR1	CACNA1H	Down-regulated	Unknown	22431737
	DMR_49	Hypermethylated	E2F1	CCND1	Down-regulated	Unknown	19876926;22768064; 8137237;9584162
	DMR_49	Hypermethylated	E2F1	CCND1	Down-regulated	Activation	20220142;20655656; 8618861
	DMR_49	Hypermethylated	EGR1	CCND1	Down-regulated	Activation	11502738
	DMR_49	Hypermethylated	EGR1	CCND1	Down-regulated	Unknown	20590664
	DMR_49	Hypermethylated	EGR1	FAP	Up-regulated	Activation	20515787
	DMR_49	Hypermethylated	EGR1	FAP	Up-regulated	Repression	20515787
	DMR_49	Hypermethylated	E2F1	HMGA1	Down-regulated	Activation	22389255
	DMR_49	Hypermethylated	EGR1	TGFBR2	Up-regulated	Unknown	10982796
	DMR_49	Hypermethylated	E2F1	TNF	Up-regulated	Unknown	17707233
	DMR_49	Hypermethylated	EGR1	TNF	Up-regulated	Activation	10913190;14767560
	DMR_49	Hypermethylated	E2F1	TOP2A	Up-regulated	Activation	11313881
	DMR_50	Hypermethylated	SP1	ABCA1	Up-regulated	Unknown	10884428
	DMR_50	Hypermethylated	SP1	ABCA1	Up-regulated	Activation	11264984;17887732
	DMR_50	Hypermethylated	SP1	ABCC3	Up-regulated	Activation	17272513
	DMR_50	Hypermethylated	SP1	ABCC3	Up-regulated	Unknown	10772892
	DMR_50	Hypermethylated	SP1	ALOX15B	Up-regulated	Unknown	15247906
	DMR_50	Hypermethylated	SP1	APLNR	Up-regulated	Activation	17309882
	DMR_50	Hypermethylated	SPI1	BTK	Up-regulated	Unknown	10362515
	DMR_50	Hypermethylated	SP1	BTK	Up-regulated	Unknown	10362515
	DMR_50	Hypermethylated	SP1	C4B	Up-regulated	Unknown	9574539
	DMR_50	Hypermethylated	REST	CACNA1H	Down-regulated	Unknown	22431737
	DMR_50	Hypermethylated	EGR1	CACNA1H	Down-regulated	Unknown	22431737
	DMR_50	Hypermethylated	EGR1	CCND1	Down-regulated	Activation	11502738
	DMR_50	Hypermethylated	SP1	CCND1	Down-regulated	Activation	19755513
	DMR_50	Hypermethylated	EGR1	CCND1	Down-regulated	Unknown	20590664
	DMR_50	Hypermethylated	FOS	CCND1	Down-regulated	Repression	20188076;21474819
	DMR_50	Hypermethylated	E2F1	CCND1	Down-regulated	Activation	20220142;20655656; 8618861
	DMR_50	Hypermethylated	RUNX3	CCND1	Down-regulated	Repression	15930301
	DMR_50	Hypermethylated	E2F1	CCND1	Down-regulated	Unknown	19876926;22768064; 8137237;9584162
	DMR_50	Hypermethylated	MYC	CCND1	Down-regulated	Unknown	17881732;18809243; 19698176;21933022
	DMR_50	Hypermethylated	E2F4	CCND1	Down-regulated	Unknown	9584162
	DMR_50	Hypermethylated	SP1	CCND1	Down-regulated	Unknown	10908361;11024050; 22334592;22415074
	DMR_50	Hypermethylated	MYC	CCND1	Down-regulated	Repression	14757441;8196642
	DMR_50	Hypermethylated	SP1	CD1D	Up-regulated	Activation	22419072
	DMR_50	Hypermethylated	MYC	CD33	Up-regulated	Repression	19259613
	DMR_50	Hypermethylated	SP1	CD44	Up-regulated	Activation	12972613
	DMR_50	Hypermethylated	SP1	CHI3L1	Up-regulated	Unknown	12933821
	DMR_50	Hypermethylated	SP1	CIC	Down-regulated	Unknown	18706393
	DMR_50	Hypermethylated	SPI1	CSF1	Up-regulated	Unknown	9632776
	DMR_50	Hypermethylated	FOS	CSTA	Up-regulated	Unknown	9651321
	DMR_50	Hypermethylated	SP1	CXCL14	Down-regulated	Activation	22382027
	DMR_50	Hypermethylated	MYC	CXCR4	Down-regulated	Activation	10229837
	DMR_50	Hypermethylated	NRF1	CXCR4	Down-regulated	Activation	10381170;20068066
	DMR_50	Hypermethylated	SPI1	CYBB	Up-regulated	Activation	9593745
	DMR_50	Hypermethylated	SPI1	CYBB	Up-regulated	Unknown	10233904
	DMR_50	Hypermethylated	IRF1	CYBB	Up-regulated	Activation	9593745
	DMR_50	Hypermethylated	SP1	EGR1	Down-regulated	Unknown	10826704
	DMR_50	Hypermethylated	SP1	EGR1	Down-regulated	Activation	8349585
	DMR_50	Hypermethylated	EGR1	FAP	Up-regulated	Activation	20515787
	DMR_50	Hypermethylated	EGR1	FAP	Up-regulated	Repression	20515787
	DMR_50	Hypermethylated	SPI1	FCGR1A	Up-regulated	Unknown	10820245;14734612
	DMR_50	Hypermethylated	SPI1	FLI1	Up-regulated	Unknown	10523830
	DMR_50	Hypermethylated	SPI1	HCK	Up-regulated	Unknown	21993313
	DMR_50	Hypermethylated	SP1	HCN2	Down-regulated	Activation	19471099
	DMR_50	Hypermethylated	RFX5	HLA-DOA	Up-regulated	Unknown	11258423
	DMR_50	Hypermethylated	RFX5	HLA-DPA1	Up-regulated	Unknown	11258423
	DMR_50	Hypermethylated	RFX5	HLA-DQA1	Up-regulated	Unknown	11258423
	DMR_50	Hypermethylated	RFX5	HLA-DQB1	Up-regulated	Unknown	11258423;18723135
	DMR_50	Hypermethylated	RFX5	HLA-DRA	Up-regulated	Unknown	11258423
	DMR_50	Hypermethylated	SP1	HMGA1	Down-regulated	Unknown	22389255
	DMR_50	Hypermethylated	E2F1	HMGA1	Down-regulated	Activation	22389255
	DMR_50	Hypermethylated	SP1	HMGA1	Down-regulated	Activation	17510387
	DMR_50	Hypermethylated	SP1	HRAS	Down-regulated	Unknown	3012774
	DMR_50	Hypermethylated	SP1	HRAS	Down-regulated	Activation	21931711
	DMR_50	Hypermethylated	SP1	ICAM1	Up-regulated	Unknown	15480988
	DMR_50	Hypermethylated	SP1	IFNGR1	Up-regulated	Unknown	11477089
	DMR_50	Hypermethylated	SP1	IGFBP3	Up-regulated	Activation	12200149
	DMR_50	Hypermethylated	SPI1	IL18	Up-regulated	Unknown	14991611
	DMR_50	Hypermethylated	SP1	IRF5	Up-regulated	Activation	20127100
	DMR_50	Hypermethylated	SPI1	ITGAM	Up-regulated	Activation	15163413;8095266; 9295016
	DMR_50	Hypermethylated	SP1	KCNH2	Down-regulated	Unknown	17311278
	DMR_50	Hypermethylated	REST	KCNQ2	Down-regulated	Repression	20926649
	DMR_50	Hypermethylated	SP1	KCNQ2	Down-regulated	Activation	20926649
	DMR_50	Hypermethylated	REST	KCNQ3	Down-regulated	Repression	20926649
	DMR_50	Hypermethylated	SP1	KCNQ3	Down-regulated	Activation	20926649
	DMR_50	Hypermethylated	SP1	LYZ	Up-regulated	Unknown	15504356
	DMR_50	Hypermethylated	SP1	MAOB	Up-regulated	Unknown	11259630;20980443
	DMR_50	Hypermethylated	REST	PCSK1	Down-regulated	Unknown	19118055
	DMR_50	Hypermethylated	SPI1	RNASE2	Up-regulated	Activation	9490699
	DMR_50	Hypermethylated	RUNX3	RUNX1	Up-regulated	Repression	19403666
	DMR_50	Hypermethylated	RUNX3	RUNX1	Up-regulated	Unknown	15688019
	DMR_50	Hypermethylated	FOS	SPI1	Up-regulated	Repression	9988737
	DMR_50	Hypermethylated	SP1	SPP1	Up-regulated	Unknown	11126367
	DMR_50	Hypermethylated	MYC	ST3GAL1	Up-regulated	Activation	22547830
	DMR_50	Hypermethylated	MYC	ST3GAL4	Down-regulated	Activation	22547830
	DMR_50	Hypermethylated	SP1	ST6GAL1	Up-regulated	Unknown	10814704
	DMR_50	Hypermethylated	SP1	TGFBR2	Up-regulated	Unknown	10982796;11687969
	DMR_50	Hypermethylated	EGR1	TGFBR2	Up-regulated	Unknown	10982796
	DMR_50	Hypermethylated	RUNX3	TIMP1	Up-regulated	Activation	21128246
	DMR_50	Hypermethylated	SP1	TIMP1	Up-regulated	Activation	11830330
	DMR_50	Hypermethylated	SP1	TIMP1	Up-regulated	Unknown	15048879;22415074
	DMR_50	Hypermethylated	SPI1	TNF	Up-regulated	Unknown	10748079
	DMR_50	Hypermethylated	SP1	TNF	Up-regulated	Repression	12759366
	DMR_50	Hypermethylated	SP1	TNF	Up-regulated	Activation	10688670;10913190
	DMR_50	Hypermethylated	EGR1	TNF	Up-regulated	Activation	10913190;14767560
	DMR_50	Hypermethylated	E2F1	TNF	Up-regulated	Unknown	17707233
	DMR_50	Hypermethylated	SP1	TNFSF14	Up-regulated	Activation	12215452
	DMR_50	Hypermethylated	E2F1	TOP2A	Up-regulated	Activation	11313881
	DMR_50	Hypermethylated	SPI1	WAS	Up-regulated	Unknown	10066431
	DMR_50	Hypermethylated	SP1	WAS	Up-regulated	Unknown	10066431
	DMR_51	Hypomethylated	CTCF	CCND1	Down-regulated	Unknown	18625744
	DMR_51	Hypomethylated	CTCF	ETNK2	Down-regulated	Unknown	18632798
	DMR_52	Hypermethylated	CTCF	CCND1	Down-regulated	Unknown	18625744
	DMR_52	Hypermethylated	CTCF	ETNK2	Down-regulated	Unknown	18632798
	DMR_54	Hypomethylated	EGR1	CACNA1H	Down-regulated	Unknown	22431737
	DMR_54	Hypomethylated	EGR1	CCND1	Down-regulated	Unknown	20590664
	DMR_54	Hypomethylated	EGR1	CCND1	Down-regulated	Activation	11502738
	DMR_54	Hypomethylated	YY1	CCR5	Up-regulated	Repression	12571248;15737629
	DMR_54	Hypomethylated	YY1	CXCR4	Down-regulated	Repression	10229837;11145693; 12571248;15737629; 15805285;20068066
	DMR_54	Hypomethylated	YY1	CXCR4	Down-regulated	Unknown	14563373
	DMR_54	Hypomethylated	EGR1	FAP	Up-regulated	Repression	20515787
	DMR_54	Hypomethylated	EGR1	FAP	Up-regulated	Activation	20515787
	DMR_54	Hypomethylated	YY1	FCGR3B	Up-regulated	Unknown	15153544
	DMR_54	Hypomethylated	YY1	HLA-DRA	Up-regulated	Unknown	11533238;19252299
	DMR_54	Hypomethylated	EGR1	TGFBR2	Up-regulated	Unknown	10982796
	DMR_54	Hypomethylated	EGR1	TNF	Up-regulated	Activation	10913190;14767560
	DMR_54	Hypomethylated	YY1	WDFY4	Up-regulated	Unknown	22972472
	DMR_55	Hypomethylated	CTCF	CCND1	Down-regulated	Unknown	18625744
	DMR_55	Hypomethylated	CTCF	ETNK2	Down-regulated	Unknown	18632798
	DMR_59	Hypomethylated	CTCF	CCND1	Down-regulated	Unknown	18625744
	DMR_59	Hypomethylated	CTCF	ETNK2	Down-regulated	Unknown	18632798
	DMR_61	Hypomethylated	CTCF	CCND1	Down-regulated	Unknown	18625744
	DMR_61	Hypomethylated	CTCF	ETNK2	Down-regulated	Unknown	18632798
	DMR_65	Hypomethylated	CTCF	CCND1	Down-regulated	Unknown	18625744
	DMR_65	Hypomethylated	CTCF	ETNK2	Down-regulated	Unknown	18632798
	DMR_66	Hypomethylated	FOXA1	ABCA1	Up-regulated	Repression	24807696
	DMR_66	Hypomethylated	FOXA2	ABCA1	Up-regulated	Repression	24807696
	DMR_66	Hypomethylated	STAT3	ABCA1	Up-regulated	Unknown	19783654
	DMR_66	Hypomethylated	CTCF	CCND1	Down-regulated	Unknown	18625744
	DMR_66	Hypomethylated	STAT3	CCND1	Down-regulated	Unknown	12147685;15469392; 16384639;16510571; 18184402;20332458; 21172343;21344490
	DMR_66	Hypomethylated	STAT3	CCND1	Down-regulated	Activation	16651438;19880237; 19926637;21435102; 22218594
	DMR_66	Hypomethylated	FOS	CCND1	Down-regulated	Repression	20188076;21474819
	DMR_66	Hypomethylated	STAT3	CCND1	Down-regulated	Repression	19880237;22313388
	DMR_66	Hypomethylated	FOXA2	CDH1	Down-regulated	Activation	20160041
	DMR_66	Hypomethylated	STAT3	CDH1	Down-regulated	Unknown	18320073;22205702
	DMR_66	Hypomethylated	STAT3	CHI3L1	Up-regulated	Activation	21953450
	DMR_66	Hypomethylated	FOS	CSTA	Up-regulated	Unknown	9651321
	DMR_66	Hypomethylated	CTCF	ETNK2	Down-regulated	Unknown	18632798
	DMR_66	Hypomethylated	STAT3	GFAP	Up-regulated	Activation	21833841
	DMR_66	Hypomethylated	STAT3	GFAP	Up-regulated	Unknown	11740937
	DMR_66	Hypomethylated	STAT3	HAMP	Up-regulated	Activation	18671304
	DMR_66	Hypomethylated	STAT3	HAMP	Up-regulated	Unknown	16835372
	DMR_66	Hypomethylated	STAT3	HMOX1	Up-regulated	Activation	19129475
	DMR_66	Hypomethylated	STAT3	ICAM1	Up-regulated	Unknown	23690481;8675499
	DMR_66	Hypomethylated	CEBPB	IRF4	Up-regulated	Activation	19717648
	DMR_66	Hypomethylated	STAT3	PTPN6	Up-regulated	Unknown	15870198
	DMR_66	Hypomethylated	STAT3	PTPN6	Up-regulated	Repression	14630083;16825495; 21792937
	DMR_66	Hypomethylated	STAT3	S100A11	Up-regulated	Activation	24376686
	DMR_66	Hypomethylated	FOS	SPI1	Up-regulated	Repression	9988737
	DMR_66	Hypomethylated	STAT3	TIMP1	Up-regulated	Unknown	11918744;15920698
	DMR_66	Hypomethylated	STAT3	TIMP1	Up-regulated	Activation	15161657
	DMR_66	Hypomethylated	CEBPB	TNF	Up-regulated	Unknown	10629048;9566900
	DMR_66	Hypomethylated	STAT3	UCP2	Up-regulated	Repression	21344490
	DMR_69	Hypomethylated	CTCF	CCND1	Down-regulated	Unknown	18625744
	DMR_69	Hypomethylated	CTCF	ETNK2	Down-regulated	Unknown	18632798
	DMR_73	Hypomethylated	CTCF	CCND1	Down-regulated	Unknown	18625744
	DMR_73	Hypomethylated	CTCF	ETNK2	Down-regulated	Unknown	18632798
	DMR_74	Hypomethylated	MYC	CCND1	Down-regulated	Repression	14757441;8196642
	DMR_74	Hypomethylated	MYC	CCND1	Down-regulated	Unknown	17881732;18809243; 19698176;21933022
	DMR_74	Hypomethylated	MYC	CD33	Up-regulated	Repression	19259613
	DMR_74	Hypomethylated	MYC	CXCR4	Down-regulated	Activation	10229837
	DMR_74	Hypomethylated	MYC	ST3GAL1	Up-regulated	Activation	22547830
	DMR_74	Hypomethylated	MYC	ST3GAL4	Down-regulated	Activation	22547830
	DMR_75	Hypermethylated	CTCF	CCND1	Down-regulated	Unknown	18625744
	DMR_75	Hypermethylated	CTCF	ETNK2	Down-regulated	Unknown	18632798
PT	DMR_4	Hypermethylated	MYC	ATF3	Down-regulated	Unknown	21384303
(Putamen)	DMR_4	Hypermethylated	EGR1	ATF3	Down-regulated	Activation	21205742
	DMR_4	Hypermethylated	EGR1	ATF3	Down-regulated	Unknown	16489044
	DMR_4	Hypermethylated	EGR1	CACNA1H	Down-regulated	Unknown	22431737
	DMR_4	Hypermethylated	REST	CACNA1H	Down-regulated	Unknown	22431737
	DMR_4	Hypermethylated	E2F1	DUSP1	Down-regulated	Activation	17638884
	DMR_4	Hypermethylated	SP1	EGR1	Down-regulated	Activation	8349585
	DMR_4	Hypermethylated	SP1	EGR1	Down-regulated	Unknown	10826704
	DMR_4	Hypermethylated	NFYB	FOS	Down-regulated	Unknown	23595228
	DMR_4	Hypermethylated	SP1	FOS	Down-regulated	Unknown	9528985
	DMR_4	Hypermethylated	ELK4	FOS	Down-regulated	Unknown	11846562
	DMR_4	Hypermethylated	ELK1	FOS	Down-regulated	Unknown	11313879;11846562; 20682780
	DMR_4	Hypermethylated	SRF	FOS	Down-regulated	Activation	10742173;9734357
	DMR_4	Hypermethylated	FOS	FOS	Down-regulated	Repression	2498646
	DMR_4	Hypermethylated	ELK4	FOS	Down-regulated	Activation	9734357
	DMR_4	Hypermethylated	SRF	FOS	Down-regulated	Unknown	11846562;2200737; 2493627
	DMR_4	Hypermethylated	NFYA	HBB	Down-regulated	Unknown	15833715
	DMR_4	Hypermethylated	NFYB	HBB	Down-regulated	Unknown	15833715
	DMR_4	Hypermethylated	RUNX3	HES1	Down-regulated	Repression	19800882
	DMR_4	Hypermethylated	RFX5	HLA-DRA	Down-regulated	Unknown	11258423
	DMR_4	Hypermethylated	SP1	HMGA1	Down-regulated	Activation	17510387
	DMR_4	Hypermethylated	SP1	HMGA1	Down-regulated	Unknown	22389255
	DMR_4	Hypermethylated	E2F1	HMGA1	Down-regulated	Activation	22389255
	DMR_4	Hypermethylated	MYC	JUNB	Down-regulated	Repression	18838534
	DMR_4	Hypermethylated	SP1	KCNH2	Down-regulated	Unknown	17311278
	DMR_4	Hypermethylated	SP1	MPO	Down-regulated	Unknown	12057865
	DMR_4	Hypermethylated	SP1	MPO	Down-regulated	Activation	17521322;8662930
	DMR_4	Hypermethylated	SP1	NOS1	Down-regulated	Unknown	12237165
	DMR_4	Hypermethylated	SP1	NR4A1	Down-regulated	Unknown	8961265
	DMR_4	Hypermethylated	REST	VGF	Down-regulated	Unknown	19118055
	DMR_8	Hypomethylated	RUNX3	HES1	Down-regulated	Repression	19800882
	DMR_9	Hypomethylated	RUNX3	HES1	Down-regulated	Repression	19800882
	DMR_10	Hypomethylated	RUNX3	HES1	Down-regulated	Repression	19800882
	DMR_11	Hypomethylated	EGR1	ATF3	Down-regulated	Activation	21205742
	DMR_11	Hypomethylated	EGR1	ATF3	Down-regulated	Unknown	16489044
	DMR_11	Hypomethylated	EGR1	CACNA1H	Down-regulated	Unknown	22431737
	DMR_11	Hypomethylated	E2F1	DUSP1	Down-regulated	Activation	17638884
	DMR_11	Hypomethylated	E2F1	HMGA1	Down-regulated	Activation	22389255
	DMR_22	Hypermethylated	RUNX3	HES1	Down-regulated	Repression	19800882
	DMR_23	Hypomethylated	RUNX3	HES1	Down-regulated	Repression	19800882
	DMR_24	Hypomethylated	RUNX3	HES1	Down-regulated	Repression	19800882
	DMR_26	Hypermethylated	REST	CACNA1H	Down-regulated	Unknown	22431737
	DMR_26	Hypermethylated	REST	VGF	Down-regulated	Unknown	19118055
	DMR_27	Hypomethylated	REST	CACNA1H	Down-regulated	Unknown	22431737
	DMR_27	Hypomethylated	REST	VGF	Down-regulated	Unknown	19118055
	DMR_29	Hypomethylated	EGR1	ATF3	Down-regulated	Activation	21205742
	DMR_29	Hypomethylated	EGR1	ATF3	Down-regulated	Unknown	16489044
	DMR_29	Hypomethylated	EGR1	CACNA1H	Down-regulated	Unknown	22431737
	DMR_29	Hypomethylated	YY1	HLA-DRA	Down-regulated	Unknown	11533238;19252299
	DMR_30	Hypomethylated	YY1	HLA-DRA	Down-regulated	Unknown	11533238;19252299
	DMR_31	Hypomethylated	EGR1	ATF3	Down-regulated	Activation	21205742
	DMR_31	Hypomethylated	EGR1	ATF3	Down-regulated	Unknown	16489044
	DMR_31	Hypomethylated	EGR1	CACNA1H	Down-regulated	Unknown	22431737
	DMR_31	Hypomethylated	YY1	HLA-DRA	Down-regulated	Unknown	11533238;19252299
	DMR_32	Hypomethylated	EGR1	ATF3	Down-regulated	Activation	21205742
	DMR_32	Hypomethylated	EGR1	ATF3	Down-regulated	Unknown	16489044
	DMR_32	Hypomethylated	EGR1	CACNA1H	Down-regulated	Unknown	22431737
	DMR_32	Hypomethylated	YY1	HLA-DRA	Down-regulated	Unknown	11533238;19252299
	DMR_40	Hypomethylated	EGR1	ATF3	Down-regulated	Activation	21205742
	DMR_40	Hypomethylated	EGR1	ATF3	Down-regulated	Unknown	16489044
	DMR_40	Hypomethylated	EGR1	CACNA1H	Down-regulated	Unknown	22431737
	DMR_40	Hypomethylated	E2F1	DUSP1	Down-regulated	Activation	17638884
	DMR_40	Hypomethylated	E2F1	HMGA1	Down-regulated	Activation	22389255
	DMR_42	Hypomethylated	EGR1	ATF3	Down-regulated	Activation	21205742
	DMR_42	Hypomethylated	EGR1	ATF3	Down-regulated	Unknown	16489044
	DMR_42	Hypomethylated	EGR1	CACNA1H	Down-regulated	Unknown	22431737
	DMR_42	Hypomethylated	E2F1	DUSP1	Down-regulated	Activation	17638884
	DMR_42	Hypomethylated	E2F1	HMGA1	Down-regulated	Activation	22389255
	DMR_43	Hypomethylated	EGR1	ATF3	Down-regulated	Activation	21205742
	DMR_43	Hypomethylated	EGR1	ATF3	Down-regulated	Unknown	16489044
	DMR_43	Hypomethylated	EGR1	CACNA1H	Down-regulated	Unknown	22431737
	DMR_43	Hypomethylated	E2F1	DUSP1	Down-regulated	Activation	17638884
	DMR_43	Hypomethylated	E2F1	HMGA1	Down-regulated	Activation	22389255
	DMR_46	Hypomethylated	RUNX3	HES1	Down-regulated	Repression	19800882
	DMR_52	Hypomethylated	RUNX3	HES1	Down-regulated	Repression	19800882
	DMR_53	Hypomethylated	RUNX3	HES1	Down-regulated	Repression	19800882
	DMR_56	Hypomethylated	REST	CACNA1H	Down-regulated	Unknown	22431737
	DMR_56	Hypomethylated	REST	VGF	Down-regulated	Unknown	19118055
	DMR_57	Hypomethylated	EGR1	ATF3	Down-regulated	Activation	21205742
	DMR_57	Hypomethylated	EGR1	ATF3	Down-regulated	Unknown	16489044
	DMR_57	Hypomethylated	EGR1	CACNA1H	Down-regulated	Unknown	22431737
	DMR_57	Hypomethylated	YY1	HLA-DRA	Down-regulated	Unknown	11533238;19252299
	DMR_58	Hypomethylated	EGR1	ATF3	Down-regulated	Activation	21205742
	DMR_58	Hypomethylated	EGR1	ATF3	Down-regulated	Unknown	16489044
	DMR_58	Hypomethylated	EGR1	CACNA1H	Down-regulated	Unknown	22431737
	DMR_58	Hypomethylated	YY1	HLA-DRA	Down-regulated	Unknown	11533238;19252299
	DMR_65	Hypomethylated	REST	CACNA1H	Down-regulated	Unknown	22431737
	DMR_65	Hypomethylated	REST	VGF	Down-regulated	Unknown	19118055
	DMR_66	Hypomethylated	NFYB	FOS	Down-regulated	Unknown	23595228
	DMR_66	Hypomethylated	NFYB	HBB	Down-regulated	Unknown	15833715
	DMR_70	Hypomethylated	EGR1	ATF3	Down-regulated	Activation	21205742
	DMR_70	Hypomethylated	EGR1	ATF3	Down-regulated	Unknown	16489044
	DMR_70	Hypomethylated	EGR1	CACNA1H	Down-regulated	Unknown	22431737
	DMR_70	Hypomethylated	E2F1	DUSP1	Down-regulated	Activation	17638884
	DMR_70	Hypomethylated	E2F1	HMGA1	Down-regulated	Activation	22389255
	DMR_71	Hypomethylated	EGR1	ATF3	Down-regulated	Activation	21205742
	DMR_71	Hypomethylated	EGR1	ATF3	Down-regulated	Unknown	16489044
	DMR_71	Hypomethylated	EGR1	CACNA1H	Down-regulated	Unknown	22431737
	DMR_71	Hypomethylated	E2F1	DUSP1	Down-regulated	Activation	17638884
	DMR_71	Hypomethylated	E2F1	HMGA1	Down-regulated	Activation	22389255
	DMR_73	Hypomethylated	SP1	EGR1	Down-regulated	Activation	8349585
	DMR_73	Hypomethylated	SP1	EGR1	Down-regulated	Unknown	10826704
	DMR_73	Hypomethylated	SP1	FOS	Down-regulated	Unknown	9528985
	DMR_73	Hypomethylated	NFYB	FOS	Down-regulated	Unknown	23595228
	DMR_73	Hypomethylated	FOS	FOS	Down-regulated	Repression	2498646
	DMR_73	Hypomethylated	NFYB	HBB	Down-regulated	Unknown	15833715
	DMR_73	Hypomethylated	SP1	HMGA1	Down-regulated	Activation	17510387
	DMR_73	Hypomethylated	SP1	HMGA1	Down-regulated	Unknown	22389255
	DMR_73	Hypomethylated	SP1	KCNH2	Down-regulated	Unknown	17311278
	DMR_73	Hypomethylated	SP1	MPO	Down-regulated	Activation	17521322;8662930
	DMR_73	Hypomethylated	SP1	MPO	Down-regulated	Unknown	12057865
	DMR_73	Hypomethylated	SP1	NOS1	Down-regulated	Unknown	12237165
	DMR_73	Hypomethylated	SP1	NR4A1	Down-regulated	Unknown	8961265
	DMR_78	Hypomethylated	MYC	ATF3	Down-regulated	Unknown	21384303
	DMR_78	Hypomethylated	MYC	JUNB	Down-regulated	Repression	18838534
	DMR_79	Hypomethylated	REST	CACNA1H	Down-regulated	Unknown	22431737
	DMR_79	Hypomethylated	REST	VGF	Down-regulated	Unknown	19118055
	DMR_80	Hypomethylated	REST	CACNA1H	Down-regulated	Unknown	22431737
	DMR_80	Hypomethylated	REST	VGF	Down-regulated	Unknown	19118055
	DMR_82	Hypomethylated	STAT3	CYR61	Down-regulated	Unknown	22401280
	DMR_82	Hypomethylated	FOS	FOS	Down-regulated	Repression	2498646
	DMR_82	Hypomethylated	STAT3	FOS	Down-regulated	Activation	12600988;14737107; 17204573
	DMR_82	Hypomethylated	STAT3	GFAP	Up-regulated	Unknown	11740937
	DMR_82	Hypomethylated	STAT3	GFAP	Up-regulated	Activation	21833841
	DMR_82	Hypomethylated	CEBPB	HBB	Down-regulated	Unknown	15833715
	DMR_82	Hypomethylated	FOXA1	HSPA1A	Down-regulated	Activation	19486887
	DMR_82	Hypomethylated	STAT3	JUNB	Down-regulated	Activation	17204573
	DMR_84	Hypomethylated	EGR1	ATF3	Down-regulated	Activation	21205742
	DMR_84	Hypomethylated	EGR1	ATF3	Down-regulated	Unknown	16489044
	DMR_84	Hypomethylated	EGR1	CACNA1H	Down-regulated	Unknown	22431737
	DMR_84	Hypomethylated	E2F1	DUSP1	Down-regulated	Activation	17638884
	DMR_84	Hypomethylated	E2F1	HMGA1	Down-regulated	Activation	22389255
	DMR_88	Hypomethylated	RELA	BTG2	Down-regulated	Unknown	17363596
	DMR_88	Hypomethylated	RELA	CD69	Down-regulated	Unknown	10480634
	DMR_88	Hypomethylated	RELA	EGR1	Down-regulated	Repression	21983014
	DMR_88	Hypomethylated	RELA	FLT4	Down-regulated	Activation	19901262
	DMR_88	Hypomethylated	RELA	GFAP	Up-regulated	Unknown	20471977
	DMR_88	Hypomethylated	RELA	GFAP	Up-regulated	Activation	16516312
	DMR_88	Hypomethylated	RELA	HES1	Down-regulated	Unknown	17876798
	DMR_88	Hypomethylated	RELA	JUNB	Down-regulated	Activation	17018379
	DMR_88	Hypomethylated	RELA	NOS1	Down-regulated	Activation	17081374
	DMR_97	Hypermethylated	EGR1	ATF3	Down-regulated	Activation	21205742
	DMR_97	Hypermethylated	EGR1	ATF3	Down-regulated	Unknown	16489044
	DMR_97	Hypermethylated	EGR1	CACNA1H	Down-regulated	Unknown	22431737
	DMR_97	Hypermethylated	E2F1	DUSP1	Down-regulated	Activation	17638884
	DMR_97	Hypermethylated	E2F1	HMGA1	Down-regulated	Activation	22389255
	DMR_101	Hypomethylated	EGR1	ATF3	Down-regulated	Unknown	16489044
	DMR_101	Hypomethylated	MYC	ATF3	Down-regulated	Unknown	21384303
	DMR_101	Hypomethylated	EGR1	ATF3	Down-regulated	Activation	21205742
	DMR_101	Hypomethylated	EGR1	CACNA1H	Down-regulated	Unknown	22431737
	DMR_101	Hypomethylated	REST	CACNA1H	Down-regulated	Unknown	22431737
	DMR_101	Hypomethylated	E2F1	DUSP1	Down-regulated	Activation	17638884
	DMR_101	Hypomethylated	SP1	EGR1	Down-regulated	Activation	8349585
	DMR_101	Hypomethylated	SP1	EGR1	Down-regulated	Unknown	10826704
	DMR_101	Hypomethylated	ELK4	FOS	Down-regulated	Activation	9734357
	DMR_101	Hypomethylated	ELK1	FOS	Down-regulated	Unknown	11313879;11846562; 20682780
	DMR_101	Hypomethylated	SP1	FOS	Down-regulated	Unknown	9528985
	DMR_101	Hypomethylated	FOS	FOS	Down-regulated	Repression	2498646
	DMR_101	Hypomethylated	NFYB	FOS	Down-regulated	Unknown	23595228
	DMR_101	Hypomethylated	ELK4	FOS	Down-regulated	Unknown	11846562
	DMR_101	Hypomethylated	SRF	FOS	Down-regulated	Unknown	11846562;2200737; 2493627
	DMR_101	Hypomethylated	SRF	FOS	Down-regulated	Activation	10742173;9734357
	DMR_101	Hypomethylated	NFYA	HBB	Down-regulated	Unknown	15833715
	DMR_101	Hypomethylated	NFYB	HBB	Down-regulated	Unknown	15833715
	DMR_101	Hypomethylated	CEBPB	HBB	Down-regulated	Unknown	15833715
	DMR_101	Hypomethylated	RUNX3	HES1	Down-regulated	Repression	19800882
	DMR_101	Hypomethylated	RFX5	HLA-DRA	Down-regulated	Unknown	11258423
	DMR_101	Hypomethylated	SP1	HMGA1	Down-regulated	Unknown	22389255
	DMR_101	Hypomethylated	E2F1	HMGA1	Down-regulated	Activation	22389255
	DMR_101	Hypomethylated	SP1	HMGA1	Down-regulated	Activation	17510387
	DMR_101	Hypomethylated	MYC	JUNB	Down-regulated	Repression	18838534
	DMR_101	Hypomethylated	SP1	KCNH2	Down-regulated	Unknown	17311278
	DMR_101	Hypomethylated	SP1	MPO	Down-regulated	Unknown	12057865
	DMR_101	Hypomethylated	SP1	MPO	Down-regulated	Activation	17521322;8662930
	DMR_101	Hypomethylated	SP1	NOS1	Down-regulated	Unknown	12237165
	DMR_101	Hypomethylated	SP1	NR4A1	Down-regulated	Unknown	8961265
	DMR_101	Hypomethylated	REST	VGF	Down-regulated	Unknown	19118055
	DMR_103	Hypomethylated	REST	CACNA1H	Down-regulated	Unknown	22431737
	DMR_103	Hypomethylated	REST	VGF	Down-regulated	Unknown	19118055
	DMR_104	Hypermethylated	EGR1	ATF3	Down-regulated	Activation	21205742
	DMR_104	Hypermethylated	EGR1	ATF3	Down-regulated	Unknown	16489044
	DMR_104	Hypermethylated	EGR1	CACNA1H	Down-regulated	Unknown	22431737
	DMR_104	Hypermethylated	YY1	HLA-DRA	Down-regulated	Unknown	11533238;19252299
	DMR_106	Hypermethylated	EP300	GFAP	Up-regulated	Activation	20414733
	DMR_106	Hypermethylated	CEBPB	HBB	Down-regulated	Unknown	15833715
	DMR_106	Hypermethylated	PML	HIPK2	Up-regulated	Activation	18809579
	DMR_106	Hypermethylated	PML	NR4A1	Down-regulated	Repression	12032831
